# Supplementary material for: A burden of rare copy number variants in obsessive-compulsive disorder
Source: Mol Psychiatry. 2024 Oct 27;30(4):1510–7. doi: 10.1038/s41380-024-02763-7 (PMC11919692; doi:10.1038/s41380-024-02763-7)
Supplement: Supplementary file 3 — Supplemental Tables [file 41380_2024_2763_MOESM3_ESM.xlsx]

## Sheet: Legend
Table S1. Previous peer-reviewed studies of genotype genome-wide array-based CNV calls that include OCD cases. For each paper, the pubmed ID ('PMID'), last name of first author, year of publication, number of explicitly defined OCD cases, number of controls and minimum CNV size included in the analysis are provided.
Table S2. Number of samples after each quality control step. For each of the 10 datasets included in this study, we include the raw number of samples, and the subsequent number of samples remaining at each quality control step. The QC steps taken are subsetting on samples with low genotype missingness ('missing'), concordance between observed and report sex ('sex_concordance'), no cryptic related…
Table S3. Deletion call rate per dataset (post-sample QC) after each filter step. Here, datasets are grouped into 5 general groups and the average deletion call rate per sample is reported after the CNV quality control steps described in the Methods section 'CNV filtering'. For each of the five aggregated sample groups, the deletion call rate per sample at each CNV filtration step is shown.
Table S4. Duplication call rate per dataset after each filter step. The 5 general groups of datasets, along with the filter steps defined, are the same as those in Table S3.
Table S5. Statistics on the number and rate of CNVs after each filter step, across the full case/control dataset. The filter steps defined are the same as those listed in Table S3 and S4. For deletions, the total call count ('n_del') and the call rate per sample ('n_del_per_sample') are provided at each step, along with the average number of basepairs of deletion per sample (nbp_del_per_sample) a…
Table S6. Global CNV burden test results. For each predictor tested, we provide the call rate of CNVs in controls, along with association tests from linear modeling ('lm') and logistic regression modelling ('lg'). For each of these models, the association estimate ('est') is provided, along with the 95% confidence interval ('95ci_l' and '95ci_u') and p-value ('p').
Table S7. Summary statistics from gene-based CNV burden tests. For each defined locus (see Methods for deriviation) we provide the total number of carrier and non-carrier cases across the 4 seperate contingency tables (Sweden/male, Sweden/female, Norway/male, Norway/female). We include test statistics from Cochran–Mantel–Haenszel tests across the 4 contingency tables for CNV carrier status: colum…
Table S8. Summary statistics from breakpoint-based CNV burden tests. All columns defined here are the same as those in Table S7.
Table S9. Results of pathway analyses testing for association between OCD case status and number of CNV-impacted genes per subject, with a total of 2226 genesets tested. For a given geneset (name column 'go_id', descriptor column 'go_name', number of genes included 'n_genes') we tested the association between the number of CNV impacted genes per sample and case status using a logistic regression …
Table S10. Results of pathway analyses conditioned on intolerant genes (pLI>0.5). For each geneset consider (795 total) we test for an association between OCD case status and the number of CNV-impacted intolerant genes per subject. Columns are identical to the ones defined in Table S9.
Table S11. extTADA analysis results. Gene-based statistics from Table S15 of an OCD exome sequencing study described in PMID 34183866 are combined with our CNV count statistics to gene-based results for meta-analysis of trio and case/control rare variant data. For each gene, the number of de novo missense damaging and loss-of-function variants from PMID 34183866 ('dn_misD' and 'dn_lof' respective…
Table S12. Relationship between deleterious CNV carrier status and PRS. Case-only association test results between deleterious CNV carrier status and PRS (height, OCD, cross-disorder psychiatric ie. CDG). For each combination of PRS and CNV type tested ('prs' and 'cnv_type' respectively), test results from linear regression are shared in the form of regression fit estimates ('lm_est'), the 95% co…
Table S13. Genome coordinates, call information and basic gene-based annotation for deleterious CNV calls. Calls are shared here if they 1) overlap a gene with pLI>0.995, 2) are predefined by Kendall et al. as neurodevelopmental (53 CNVs total), or 3) overlap a Neurodevelopmental gene as defined by Fu et al. (664 genes total). When overlaps here are present we list the specific genes overlapped o…

## Sheet: Table S1
Table S1. Previous studies with analyses of genome-wide array CNV calls from OCD cases.
PMID	First_Author	Year	N_OCD_Cases	N_Controls	Minimum_CNV_size
25062598	McGrath	2014	1613	1789	500 kb
31602316	Zarrei	2019	222	1769	20 kb
27777633	Gazzellone	2016	307	3861	15 kb
29179725	Grünblatt	2017	121	124	50 kb
36292681	Mahjani	2022	993	0	50 kb

## Sheet: Table S2
Table S2. Number of samples after each quality control step.
dataset	genotype_array	raw	missingness	sex_concordance	relatedness	EUR_ancestry	PCA_nonoutlier	heterozygosity	intensity_qc	cnv_qc
ANGI_PhaseII_Pedersen_Controls_GSA-MD_wave1	GSAv1	1500	1500	1497	1444	1358	1355	1341	1258	1257
ANGI_PhaseII_Pedersen_Controls_GSA-MD_wave2	GSAv1	1500	1500	1498	1466	1382	1380	1366	1309	1308
LG500_ctrls_2019	GSAv2	500	498	498	474	422	422	421	409	409
NORDiC-NOR_cases_2019_1	GSAv1	243	240	230	224	210	210	209	202	200
NORDiC-NOR_cases_2019_2	GSAv2	239	239	239	135	126	126	126	122	121
NORDiC-NOR_cases_2020	GSAv3	371	368	362	325	301	300	299	293	292
NORDiC-SWE_cases_2018	GSAv2	1107	1078	1074	1060	912	911	901	873	870
NORDiC-SWE_cases_2020	GSAv3	925	901	896	880	793	792	790	776	765
norway_ctrls_2019	deCODE	343	341	341	335	314	313	309	296	294
norway_ctrls_2020	deCODE	384	383	381	377	358	357	353	340	340

## Sheet: Table S3
Table S3. Deletion call rate per dataset after each filter step.
filter_step	ANGI	LG500_ctrls_2019	NORDiC-NOR	NORDiC-SWE	norway_ctrls
qual_cnv	0.556335	0.493888	0.593137	0.595719	0.496845
centromere_telomere	0.48694	0.432763	0.535948	0.524159	0.44795
human_g1k_v37-N	0.48577	0.432763	0.534314	0.524159	0.44795
segmental_dup	0.442885	0.408313	0.493464	0.476453	0.411672
simplerepeat_lowcomplexity_satellite	0.438986	0.408313	0.493464	0.475841	0.411672
Immunoglobulins_TcellReceptors	0.438986	0.408313	0.493464	0.475841	0.411672
LCL_loci	0.438596	0.408313	0.493464	0.475841	0.411672
het_filter	0.438207	0.408313	0.493464	0.475841	0.411672
frq_gnomAD	0.422612	0.391198	0.470588	0.451988	0.394322
frq_eachdataset	0.25848	0.242054	0.295752	0.294801	0.233438
BAF_validation	0.25809	0.242054	0.295752	0.292966	0.228707

## Sheet: Table S4
Table S4. Duplication call rate per dataset after each filter step.
filter_step	ANGI	LG500_ctrls_2019	NORDiC-NOR	NORDiC-SWE	norway_ctrls
qual_cnv	1.05692	0.660147	0.776144	0.75841	0.545741
centromere_telomere	0.908382	0.608802	0.707516	0.685627	0.503155
human_g1k_v37-N	0.906823	0.608802	0.705882	0.685627	0.503155
segmental_dup	0.666667	0.511002	0.584967	0.545566	0.419558
simplerepeat_lowcomplexity_satellite	0.630019	0.498778	0.566993	0.53578	0.410095
Immunoglobulins_TcellReceptors	0.630019	0.498778	0.566993	0.53578	0.410095
LCL_loci	0.630019	0.498778	0.566993	0.53578	0.410095
het_filter	0.630019	0.498778	0.566993	0.53578	0.410095
frq_gnomAD	0.596881	0.479218	0.534314	0.51315	0.394322
frq_eachdataset	0.385575	0.354523	0.375817	0.387768	0.294953
BAF_validation	0.329825	0.305623	0.334967	0.340673	0.260252

## Sheet: Table S5
Table S5. Statistics on the number and rate of CNVs after each filter step.
filter_step	n_del	n_del_per_sample	nbp_del_per_sample	n_del_aov_p	nbp_del_aov_p	n_dup	n_dup_per_sample	nbp_dup_per_sample	n_dup_aov_p	nbp_dup_aov_p	n_cnv	n_cnv_per_sample	nbp_cnv_per_sample	n_cnv_aov_p	nbp_cnv_aov_p
qual_cnv	3281	0.560376	96299.8	0.0828274	0.181391	5042	0.861144	179420	1.49356e-36	5.14689e-15	8323	1.42152	275720	1.45444e-29	1.62004e-13
centromere_telomere	2895	0.494449	89437.6	0.199447	0.27202	4452	0.760376	161589	1.48285e-25	1.95813e-11	7347	1.25482	251026	1.8569e-20	3.5422e-10
human_g1k_v37-N	2891	0.493766	87546.5	0.215222	0.46788	4447	0.759522	158406	2.17622e-25	5.59482e-12	7338	1.25329	245953	3.01348e-20	4.85132e-10
segmental_dup	2645	0.451751	80261.7	0.404365	0.76762	3435	0.586678	126411	3.94475e-12	1.50894e-05	6080	1.03843	206673	1.09642e-09	0.000111657
simplerepeat_lowcomplexity_satellite	2634	0.449872	79599.4	0.492562	0.866711	3303	0.564133	118687	5.1549e-10	0.00038747	5937	1.01401	198287	6.89064e-08	0.00205554
Immunoglobulins_TcellReceptors	2634	0.449872	79599.4	0.492562	0.866711	3303	0.564133	118687	5.1549e-10	0.00038747	5937	1.01401	198287	6.89064e-08	0.00205554
LCL_loci	2633	0.449701	79569.6	0.502014	0.871433	3303	0.564133	118687	5.1549e-10	0.00038747	5936	1.01383	198257	7.2668e-08	0.00209719
het_filter	2632	0.44953	79548.9	0.511515	0.874665	3303	0.564133	118687	5.1549e-10	0.00038747	5935	1.01366	198236	7.7275e-08	0.00212768
frq_gnomAD	2521	0.430572	76397.1	0.460478	0.8532	3143	0.536806	115417	6.3609e-09	0.00100446	5664	0.967378	191814	3.44423e-07	0.00391941
frq_eachdataset	1573	0.268659	56989.8	0.491673	0.820856	2185	0.373185	94340.2	0.00655873	0.0416711	3758	0.641845	151330	0.00601056	0.0593647
BAF_validation	1566	0.267464	56806.5	0.394676	0.769204	1898	0.324167	87650.4	0.0319957	0.0885646	3464	0.591631	144457	0.0164371	0.0966787

## Sheet: Table S6
Table S6. Global CNV burden test results.
predictor	group	control_rate	n_cases	n_controls	n_samples	n_samples_eff	lm_est	lm_est_95ci_l	lm_est_95ci_u	lm_p	lg_est	lg_est_95ci_l	lg_est_95ci_u	lg_p
n_cnv	ALL	0.56541	2248	3608	5856	5540.15	0.0691379	0.0241903	0.114086	0.00257729	1.11968	1.04298	1.20187	0.00177103
n_del	ALL	0.251109	2248	3608	5856	5540.15	0.0387746	0.00965241	0.0678968	0.00907399	1.15845	1.03817	1.29219	0.00841344
n_dup	ALL	0.314302	2248	3608	5856	5540.15	0.0303634	-0.00408549	0.0648122	0.0840629	1.09107	0.994669	1.1964	0.0641556
n100kb_cnv	ALL	1.27491	2248	3608	5856	5540.15	0.450936	0.245306	0.656565	1.74362e-05	1.03783	1.02069	1.0558	1.65745e-05
n100kb_del	ALL	0.481127	2248	3608	5856	5540.15	0.202471	0.0664077	0.338534	0.00354579	1.04685	1.01717	1.07876	0.00231534
n100kb_dup	ALL	0.793786	2248	3608	5856	5540.15	0.248465	0.0937504	0.40318	0.00165067	1.03341	1.01256	1.05538	0.00181136
n_cnv	leaveoneout_ANGI	0.511026	2248	1043	3291	2849.79	0.104361	0.045988	0.162735	0.000462075	1.19485	1.08186	1.32228	0.000503357
n_del	leaveoneout_ANGI	0.233941	2248	1043	3291	2849.79	0.0497799	0.0115032	0.0880567	0.0108196	1.21555	1.04631	1.41686	0.0115568
n_dup	leaveoneout_ANGI	0.277085	2248	1043	3291	2849.79	0.0545814	0.00960187	0.099561	0.0174053	1.17068	1.02944	1.33597	0.0177021
n_del_nongenic	leaveoneout_ANGI	0.144775	2248	1043	3291	2849.79	0.024664	-0.00494324	0.0542712	0.102496	1.17483	0.969787	1.43033	0.103785
n_dup_nongenic	leaveoneout_ANGI	0.102589	2248	1043	3291	2849.79	0.00330664	-0.0214863	0.0280995	0.793725	1.02964	0.822237	1.2976	0.801539
n_cnv_gt_1mb	leaveoneout_ANGI	0.0105465	2248	1043	3291	2849.79	0.0181634	0.00665476	0.0296721	0.00198851	2.68314	1.46881	5.4004	0.00269817
n_del_pli_50_to_1	leaveoneout_ANGI	0.0115053	2248	1043	3291	2849.79	0.0207946	0.00821739	0.0333719	0.00120003	2.71473	1.53057	5.27366	0.0014125
n_dup_pli_50_to_1	leaveoneout_ANGI	0.0498562	2248	1043	3291	2849.79	0.0427498	0.0212685	0.064231	9.73285e-05	1.82445	1.35621	2.50208	0.000114916
n_cnv	leaveoneout_LG500_ctrls	0.56799	2248	3199	5447	5280.96	0.0812775	0.0333542	0.129201	0.000890594	1.13783	1.05528	1.22683	0.000775883
n_del	leaveoneout_LG500_ctrls	0.252266	2248	3199	5447	5280.96	0.0454826	0.0143781	0.0765872	0.00416509	1.18671	1.05646	1.33271	0.00385733
n_dup	leaveoneout_LG500_ctrls	0.315724	2248	3199	5447	5280.96	0.0357949	-0.000930267	0.07252	0.0560902	1.1021	0.999104	1.21552	0.0518246
n_del_nongenic	leaveoneout_LG500_ctrls	0.162551	2248	3199	5447	5280.96	0.013315	-0.0113269	0.0379568	0.289519	1.08364	0.935486	1.25407	0.28245
n_dup_nongenic	leaveoneout_LG500_ctrls	0.104095	2248	3199	5447	5280.96	0.00940622	-0.0105022	0.0293146	0.354363	1.09025	0.909021	1.30614	0.349736
n_cnv_gt_1mb	leaveoneout_LG500_ctrls	0.0168803	2248	3199	5447	5280.96	0.0160356	0.00708288	0.0249882	0.000449427	1.99056	1.33124	2.99361	0.000848288
n_del_pli_50_to_1	leaveoneout_LG500_ctrls	0.0150047	2248	3199	5447	5280.96	0.0239871	0.0147276	0.0332466	3.93111e-07	2.65102	1.80024	3.94292	1.02825e-06
n_dup_pli_50_to_1	leaveoneout_LG500_ctrls	0.080025	2248	3199	5447	5280.96	0.0190588	0.0011238	0.0369938	0.0372761	1.24862	1.02169	1.52491	0.0296275
n_cnv	leaveoneout_NORDiC-NOR	0.56541	1635	3608	5243	4500.54	0.078802	0.0295927	0.128011	0.00170268	1.13224	1.04911	1.22144	0.0013634
n_del	leaveoneout_NORDiC-NOR	0.251109	1635	3608	5243	4500.54	0.0431648	0.01153	0.0747997	0.00749765	1.17569	1.04415	1.32241	0.00721837
n_dup	leaveoneout_NORDiC-NOR	0.314302	1635	3608	5243	4500.54	0.0356372	-0.00181926	0.0730937	0.0622093	1.10384	0.998463	1.21912	0.0522797
n_del_nongenic	leaveoneout_NORDiC-NOR	0.16214	1635	3608	5243	4500.54	0.0094256	-0.0156505	0.0345016	0.461227	1.0599	0.9098	1.2317	0.451351
n_dup_nongenic	leaveoneout_NORDiC-NOR	0.106707	1635	3608	5243	4500.54	2.92697e-05	-0.0204282	0.0204868	0.997762	1.00519	0.833265	1.20805	0.956355
n_cnv_gt_1mb	leaveoneout_NORDiC-NOR	0.0160754	1635	3608	5243	4500.54	0.0152996	0.00670295	0.0238963	0.000488856	2.05981	1.35651	3.11176	0.000625474
n_del_pli_50_to_1	leaveoneout_NORDiC-NOR	0.0146896	1635	3608	5243	4500.54	0.0237779	0.0146735	0.0328823	3.16491e-07	2.65289	1.80387	3.91501	7.44827e-07
n_dup_pli_50_to_1	leaveoneout_NORDiC-NOR	0.0751109	1635	3608	5243	4500.54	0.0294834	0.0115882	0.0473786	0.00124596	1.41195	1.15008	1.72907	0.000900919
n_cnv	leaveoneout_NORDiC-SWE	0.56541	613	3608	4221	2095.91	0.0691557	-0.000851984	0.139163	0.0528527	1.13151	1.01105	1.26321	0.029505
n_del	leaveoneout_NORDiC-SWE	0.251109	613	3608	4221	2095.91	0.0423092	-0.00303546	0.0876538	0.0674275	1.18223	0.995041	1.39791	0.0533662
n_dup	leaveoneout_NORDiC-SWE	0.314302	613	3608	4221	2095.91	0.0268465	-0.0269828	0.0806758	0.328239	1.09135	0.941815	1.25792	0.235888
n_del_nongenic	leaveoneout_NORDiC-SWE	0.16214	613	3608	4221	2095.91	0.0249437	-0.0114845	0.061372	0.179525	1.17763	0.947236	1.45193	0.133014
n_dup_nongenic	leaveoneout_NORDiC-SWE	0.106707	613	3608	4221	2095.91	0.0106527	-0.0192783	0.0405837	0.485361	1.1047	0.848258	1.41951	0.447544
n_cnv_gt_1mb	leaveoneout_NORDiC-SWE	0.0160754	613	3608	4221	2095.91	0.0204079	0.00818242	0.0326333	0.00107385	2.31768	1.3373	3.90413	0.00198649
n_del_pli_50_to_1	leaveoneout_NORDiC-SWE	0.0146896	613	3608	4221	2095.91	0.0185838	0.00697607	0.0301915	0.00170826	2.33236	1.31212	4.00714	0.00280901
n_dup_pli_50_to_1	leaveoneout_NORDiC-SWE	0.0751109	613	3608	4221	2095.91	0.0217011	-0.00340099	0.0468033	0.0901677	1.34363	0.985418	1.80155	0.054433
n_cnv	leaveoneout_norway_ctrls	0.581708	2248	2974	5222	5121.07	0.0575239	0.00822622	0.106822	0.0222035	1.09509	1.01479	1.18167	0.0193032
n_del	leaveoneout_norway_ctrls	0.255884	2248	2974	5222	5121.07	0.0420909	0.0102726	0.0739092	0.00953135	1.17012	1.03989	1.31637	0.00897406
n_dup	leaveoneout_norway_ctrls	0.325824	2248	2974	5222	5121.07	0.015433	-0.0222642	0.0531302	0.422253	1.04452	0.945405	1.15365	0.390821
n_del_nongenic	leaveoneout_norway_ctrls	0.167787	2248	2974	5222	5121.07	0.00478465	-0.0205358	0.0301051	0.711063	1.02924	0.886539	1.19369	0.703959
n_dup_nongenic	leaveoneout_norway_ctrls	0.110962	2248	2974	5222	5121.07	-0.00110617	-0.0217872	0.0195749	0.916493	0.99041	0.824778	1.18773	0.917447
n_cnv_gt_1mb	leaveoneout_norway_ctrls	0.0171486	2248	2974	5222	5121.07	0.0163429	0.00713711	0.0255486	0.000504937	1.97739	1.31798	2.98735	0.00106504
n_del_pli_50_to_1	leaveoneout_norway_ctrls	0.0154674	2248	2974	5222	5121.07	0.0234175	0.0138503	0.0329848	1.64333e-06	2.53652	1.71482	3.79248	4.05929e-06
n_dup_pli_50_to_1	leaveoneout_norway_ctrls	0.0786819	2248	2974	5222	5121.07	0.0216635	0.00345941	0.0398676	0.0196877	1.28819	1.05003	1.57976	0.0149998
n_cnv	covarloo_FEMALE	0.56541	2248	3608	5856	5540.15	0.0596509	0.0155323	0.10377	0.00805811	1.10414	1.02971	1.1838	0.00534342
n_del	covarloo_FEMALE	0.251109	2248	3608	5856	5540.15	0.0309396	0.00234756	0.0595317	0.0339363	1.1267	1.01184	1.25415	0.0293442
n_dup	covarloo_FEMALE	0.314302	2248	3608	5856	5540.15	0.0287113	-0.00508948	0.0625121	0.0959281	1.08639	0.991812	1.18963	0.0739484
n_cnv	covarloo_LRR_SD	0.56541	2248	3608	5856	5540.15	0.0659828	0.0222744	0.109691	0.00309472	1.11074	1.03669	1.18986	0.00280242
n_del	covarloo_LRR_SD	0.251109	2248	3608	5856	5540.15	0.0398683	0.0115497	0.0681869	0.00579983	1.16276	1.04549	1.2926	0.0053191
n_dup	covarloo_LRR_SD	0.314302	2248	3608	5856	5540.15	0.0261145	-0.00738664	0.0596155	0.126535	1.07333	0.980772	1.17404	0.122842
n_cnv	covarloo_PC1	0.56541	2248	3608	5856	5540.15	0.0764583	0.0316948	0.121222	0.000817904	1.13147	1.05436	1.2141	0.000596333
n_del	covarloo_PC1	0.251109	2248	3608	5856	5540.15	0.0426854	0.0136908	0.07168	0.00391566	1.17585	1.05439	1.31084	0.00352687
n_dup	covarloo_PC1	0.314302	2248	3608	5856	5540.15	0.0337729	-0.000515511	0.0680614	0.0535441	1.09923	1.00248	1.20492	0.0436746
n_cnv	covarloo_PC2	0.56541	2248	3608	5856	5540.15	0.0716031	0.026864	0.116342	0.00171245	1.12345	1.04686	1.20552	0.00121842
n_del	covarloo_PC2	0.251109	2248	3608	5856	5540.15	0.0403354	0.0113486	0.0693223	0.00639352	1.16536	1.04504	1.29905	0.00581649
n_dup	covarloo_PC2	0.314302	2248	3608	5856	5540.15	0.0312676	-0.00301851	0.0655538	0.0738631	1.09272	0.996512	1.19777	0.058706
n_cnv	covarloo_PC3	0.56541	2248	3608	5856	5540.15	0.0683469	0.0233894	0.113304	0.00289184	1.11717	1.04069	1.19912	0.00216938
n_del	covarloo_PC3	0.251109	2248	3608	5856	5540.15	0.0386431	0.00952607	0.0677601	0.00929874	1.15775	1.03754	1.29139	0.00868588
n_dup	covarloo_PC3	0.314302	2248	3608	5856	5540.15	0.0297038	-0.0047552	0.0641629	0.0911105	1.08755	0.991512	1.19247	0.0744962
n_cnv	covarloo_PC4	0.56541	2248	3608	5856	5540.15	0.0690026	0.0240624	0.113943	0.00262352	1.11921	1.04256	1.20134	0.00183754
n_del	covarloo_PC4	0.251109	2248	3608	5856	5540.15	0.0389261	0.00980783	0.0680443	0.00879825	1.15901	1.03868	1.2928	0.00819769
n_dup	covarloo_PC4	0.314302	2248	3608	5856	5540.15	0.0300765	-0.00437015	0.0645232	0.0870117	1.08993	0.993654	1.19512	0.0673405
n_cnv	covarloo_PC5	0.56541	2248	3608	5856	5540.15	0.0688869	0.0239446	0.113829	0.00266857	1.11957	1.04288	1.20174	0.00178663
n_del	covarloo_PC5	0.251109	2248	3608	5856	5540.15	0.0387684	0.00965138	0.0678854	0.00907279	1.15842	1.03815	1.29215	0.00842292
n_dup	covarloo_PC5	0.314302	2248	3608	5856	5540.15	0.0301185	-0.00432741	0.0645644	0.0865652	1.0909	0.994529	1.1962	0.0645886
n_cnv	covarloo_PC7	0.56541	2248	3608	5856	5540.15	0.068334	0.0233791	0.113289	0.00289551	1.11854	1.04194	1.20061	0.00194261
n_del	covarloo_PC7	0.251109	2248	3608	5856	5540.15	0.0382375	0.00911001	0.0673651	0.010092	1.15671	1.03666	1.29019	0.00907759
n_dup	covarloo_PC7	0.314302	2248	3608	5856	5540.15	0.0300965	-0.00434718	0.0645401	0.086775	1.09038	0.994044	1.19564	0.0660989
n_del_30kb_to_100kb	ALL	0.10255	2248	3608	5856	5540.15	0.0154996	-0.00294659	0.0339457	0.0995666	1.15529	0.971271	1.37235	0.101461
n_del_100kb_to_500kb	ALL	0.133315	2248	3608	5856	5540.15	0.0158193	-0.00546994	0.0371086	0.145257	1.12078	0.964335	1.3016	0.135947
n_del_500kb_to_1mb	ALL	0.00970067	2248	3608	5856	5540.15	-0.00043372	-0.00595605	0.00508861	0.877642	0.975903	0.540638	1.72256	0.933906
n_del_gt_1mb	ALL	0.00554324	2248	3608	5856	5540.15	0.00788944	0.00267804	0.0131008	0.00301189	2.40141	1.31442	4.47845	0.00485368
n_dup_30kb_to_100kb	ALL	0.101164	2248	3608	5856	5540.15	0.00827797	-0.0106254	0.0271813	0.39067	1.08344	0.913272	1.28358	0.355638
n_dup_100kb_to_500kb	ALL	0.179878	2248	3608	5856	5540.15	0.00712048	-0.0179621	0.032203	0.577881	1.04377	0.918528	1.18489	0.509402
n_dup_500kb_to_1mb	ALL	0.0227273	2248	3608	5856	5540.15	0.0073684	-0.0017444	0.0164812	0.112995	1.33707	0.944858	1.88783	0.0992398
n_dup_gt_1mb	ALL	0.0105322	2248	3608	5856	5540.15	0.00759651	0.00113481	0.0140582	0.021221	1.76943	1.08572	2.89195	0.0219398
n_cnv_30kb_to_100kb	ALL	0.203714	2248	3608	5856	5540.15	0.0237775	-0.00275811	0.0503132	0.0790367	1.11704	0.989716	1.25996	0.0721867
n_cnv_100kb_to_500kb	ALL	0.313193	2248	3608	5856	5540.15	0.0229398	-0.00986298	0.0557426	0.170448	1.07585	0.975838	1.1856	0.14089
n_cnv_500kb_to_1mb	ALL	0.0324279	2248	3608	5856	5540.15	0.00693468	-0.0036477	0.0175171	0.198969	1.23233	0.913389	1.65798	0.168947
n_cnv_gt_1mb	ALL	0.0160754	2248	3608	5856	5540.15	0.0154859	0.00723762	0.0237343	0.000234849	2.01292	1.37522	2.95888	0.000335325
n_cnv_freq0to1	ALL	0.199279	2248	3608	5856	5540.15	0.0440643	0.0168733	0.0712554	0.00149651	1.20905	1.07673	1.35731	0.00130392
n_cnv_freq2to5	ALL	0.212306	2248	3608	5856	5540.15	0.0212269	-0.00571145	0.0481652	0.122465	1.10306	0.979474	1.24143	0.10459
n_cnv_freq6to10	ALL	0.0936807	2248	3608	5856	5540.15	0.00130231	-0.0162365	0.0188412	0.884272	1.01742	0.842014	1.22511	0.85663
n_cnv_freq11to38	ALL	0.0601441	2248	3608	5856	5540.15	0.00254443	-0.0121855	0.0172743	0.734899	1.04157	0.839668	1.28897	0.709026
n_del_freq0to1	ALL	0.0920177	2248	3608	5856	5540.15	0.0234264	0.00493338	0.0419194	0.0130436	1.2398	1.04479	1.47065	0.0136556
n_del_freq2to5	ALL	0.106984	2248	3608	5856	5540.15	0.0126584	-0.00605466	0.0313715	0.184862	1.12386	0.94752	1.33093	0.17768
n_del_freq6to10	ALL	0.0354767	2248	3608	5856	5540.15	0.00617863	-0.00472091	0.0170782	0.266495	1.185	0.876709	1.59222	0.264195
n_del_freq11to38	ALL	0.0166297	2248	3608	5856	5540.15	-0.00348885	-0.0107689	0.0037912	0.347525	0.825395	0.527213	1.27396	0.392426
n_dup_freq0to1	ALL	0.107262	2248	3608	5856	5540.15	0.020638	0.00032309	0.0409528	0.0464671	1.17703	1.00772	1.37371	0.0389867
n_dup_freq2to5	ALL	0.105322	2248	3608	5856	5540.15	0.00856846	-0.0107383	0.0278752	0.384324	1.084	0.918022	1.27859	0.339525
n_dup_freq6to10	ALL	0.058204	2248	3608	5856	5540.15	-0.00487633	-0.018612	0.00885929	0.486483	0.922551	0.72079	1.17235	0.515367
n_dup_freq11to38	ALL	0.0435144	2248	3608	5856	5540.15	0.00603328	-0.00683404	0.0189006	0.358036	1.12084	0.876621	1.43062	0.360044
n_del_nongenic	ALL	0.16214	2248	3608	5856	5540.15	0.00992889	-0.0131666	0.0330243	0.399388	1.06193	0.92385	1.21929	0.395711
n_del_genic	ALL	0.088969	2248	3608	5856	5540.15	0.0288457	0.0107126	0.0469788	0.00182651	1.318	1.1076	1.56821	0.00184136
n_dup_nongenic	ALL	0.106707	2248	3608	5856	5540.15	-0.000337828	-0.0192118	0.0185361	0.97201	1.00278	0.846025	1.18666	0.974293
n_dup_genic	ALL	0.207594	2248	3608	5856	5540.15	0.0307012	0.00305806	0.0583443	0.0295027	1.14397	1.01939	1.28308	0.0218459
n_cnv_nongenic	ALL	0.268847	2248	3608	5856	5540.15	0.00959106	-0.0202783	0.0394604	0.529062	1.0376	0.931841	1.15462	0.499582
n_cnv_genic	ALL	0.296563	2248	3608	5856	5540.15	0.0595469	0.0263521	0.0927416	0.000440366	1.19202	1.08346	1.31133	0.000307673
ngenes_del	ALL	0.19235	2248	3608	5856	5540.15	0.127299	0.0510517	0.203546	0.00107052	1.07449	1.02829	1.1271	0.00198976
ngenes_dup	ALL	0.573171	2248	3608	5856	5540.15	0.204162	0.0664794	0.341845	0.00366372	1.03567	1.01193	1.06084	0.00347557
ngenes_cnv	ALL	0.765521	2248	3608	5856	5540.15	0.331461	0.174785	0.488137	3.41134e-05	1.04465	1.02326	1.06727	4.60182e-05
n_del_pli_0_to_50	ALL	0.0742794	2248	3608	5856	5540.15	0.00626537	-0.0098724	0.0224031	0.446629	1.08083	0.886993	1.315	0.43857
n_del_pli_50_to_1	ALL	0.0146896	2248	3608	5856	5540.15	0.0225803	0.0140171	0.0311435	2.42778e-07	2.56293	1.77811	3.7233	5.61683e-07
n_del_pli_50_to_995	ALL	0.0105322	2248	3608	5856	5540.15	0.0110366	0.00433752	0.0177358	0.00124622	2.10385	1.32761	3.35232	0.00159195
n_del_pli_995_to_1	ALL	0.00415743	2248	3608	5856	5540.15	0.0115437	0.00643456	0.0166528	9.62604e-06	4.11894	2.16609	8.1573	2.53938e-05
n_dup_pli_0_to_50	ALL	0.132483	2248	3608	5856	5540.15	0.00255006	-0.0186373	0.0237374	0.813483	1.02375	0.879413	1.19016	0.760978
n_dup_pli_50_to_1	ALL	0.0751109	2248	3608	5856	5540.15	0.0281511	0.0116326	0.0446696	0.000840323	1.40162	1.15656	1.698	0.00056198
n_dup_pli_50_to_995	ALL	0.0432373	2248	3608	5856	5540.15	0.0123448	-5.94321e-05	0.0247491	0.0511075	1.31821	1.02063	1.69925	0.0333837
n_dup_pli_995_to_1	ALL	0.0318736	2248	3608	5856	5540.15	0.0158063	0.00504017	0.0265724	0.00401508	1.53962	1.14437	2.07053	0.00428557
n_cnv_pli_0_to_50	ALL	0.206763	2248	3608	5856	5540.15	0.00881544	-0.0179306	0.0355615	0.518218	1.04403	0.926379	1.17595	0.478711
n_cnv_pli_50_to_1	ALL	0.0898004	2248	3608	5856	5540.15	0.0507315	0.0321384	0.0693245	9.18475e-08	1.59904	1.34911	1.89628	6.37448e-08
n_cnv_pli_50_to_995	ALL	0.0537694	2248	3608	5856	5540.15	0.0233815	0.00927839	0.0374845	0.0011602	1.46941	1.17621	1.83481	0.000682685
n_cnv_pli_995_to_1	ALL	0.036031	2248	3608	5856	5540.15	0.02735	0.0155242	0.0391758	5.90843e-06	1.85364	1.41626	2.42874	7.13997e-06
n_del_phaplo_ge_86	ALL	0.0138581	2248	3608	5856	5540.15	0.0126848	0.00502272	0.0203469	0.00117925	1.92442	1.27986	2.90142	0.00166899
n_del_phaplo_lt_86	ALL	0.237251	2248	3608	5856	5540.15	0.0260898	-0.00193838	0.054118	0.0680832	1.11455	0.994205	1.24883	0.0621888
n_del_ptriplo_ge_94	ALL	0.00554324	2248	3608	5856	5540.15	0.00364585	-0.00108561	0.00837731	0.130951	1.63343	0.833262	3.21739	0.152104
n_del_ptriplo_lt_94	ALL	0.245565	2248	3608	5856	5540.15	0.0351287	0.00632318	0.0639343	0.016848	1.14691	1.02652	1.28086	0.0151798
n_dup_phaplo_ge_86	ALL	0.0709534	2248	3608	5856	5540.15	0.0204215	0.00407325	0.0367699	0.0143623	1.28313	1.05691	1.5561	0.0114388
n_dup_phaplo_lt_86	ALL	0.243348	2248	3608	5856	5540.15	0.00994182	-0.019259	0.0391426	0.504521	1.04423	0.935642	1.16463	0.438181
n_dup_ptriplo_ge_94	ALL	0.0202328	2248	3608	5856	5540.15	0.0011502	-0.00722581	0.0095262	0.787786	1.07312	0.727338	1.56761	0.717887
n_dup_ptriplo_lt_94	ALL	0.294069	2248	3608	5856	5540.15	0.0292132	-0.00398019	0.0624065	0.0845256	1.0936	0.993487	1.20337	0.0670945
n_del_phaplotriplo_1	ALL	0.00166297	2248	3608	5856	5540.15	0.00474236	0.00151896	0.00796576	0.00393898	3.97518	1.45349	12.3729	0.0102594
n_del_phaplotriplo_0	ALL	0.249446	2248	3608	5856	5540.15	0.0340322	0.00504597	0.0630185	0.0213908	1.14029	1.02122	1.27271	0.0193728
n_dup_phaplotriplo_1	ALL	0.0135809	2248	3608	5856	5540.15	-0.000950138	-0.00774492	0.00584465	0.783998	0.957227	0.588516	1.527	0.856736
n_dup_phaplotriplo_0	ALL	0.300721	2248	3608	5856	5540.15	0.0313135	-0.00223754	0.0648646	0.067356	1.09819	0.998695	1.20717	0.0526779
n_dup_g1_genic	ALL	0.0853659	2248	3608	5856	5540.15	0.00646758	-0.0110012	0.0239363	0.467989	1.0723	0.892025	1.2872	0.455227
n_del_g1_genic	ALL	0.0382483	2248	3608	5856	5540.15	0.010966	-0.00085517	0.0227873	0.0690308	1.28702	0.985222	1.67942	0.0633098
n_dup_g1_pli_0_to_50	ALL	0.0620843	2248	3608	5856	5540.15	-0.00283931	-0.0170807	0.0114021	0.69593	0.954872	0.760148	1.1956	0.689092
n_dup_g1_pli_50_to_1	ALL	0.0232816	2248	3608	5856	5540.15	0.0093069	2.84023e-05	0.0185854	0.049303	1.42621	1.01079	2.00905	0.0424067
n_dup_g1_pli_50_to_995	ALL	0.011918	2248	3608	5856	5540.15	0.00412533	-0.00262546	0.0108761	0.230981	1.35053	0.843377	2.1563	0.208031
n_dup_g1_pli_995_to_1	ALL	0.0113636	2248	3608	5856	5540.15	0.00518156	-0.00110295	0.0114661	0.106079	1.53125	0.917942	2.53886	0.0994539
n_del_g1_pli_0_to_50	ALL	0.0340909	2248	3608	5856	5540.15	0.00310384	-0.00770605	0.0139137	0.573538	1.09727	0.816193	1.4693	0.535267
n_del_g1_pli_50_to_1	ALL	0.00415743	2248	3608	5856	5540.15	0.0078622	0.00313462	0.0125898	0.00111975	2.94508	1.5089	5.93905	0.00186228
n_del_g1_pli_50_to_995	ALL	0.00249446	2248	3608	5856	5540.15	0.00419015	0.000641223	0.00773907	0.0206709	2.76328	1.14186	7.02026	0.026485
n_del_g1_pli_995_to_1	ALL	0.00166297	2248	3608	5856	5540.15	0.00367206	0.000532284	0.00681183	0.0219	3.17276	1.15412	9.59046	0.0296234
n_del_neurodev	ALL	0.00221729	2248	3608	5856	5540.15	0.00320976	-0.000100301	0.00651982	0.0573554	2.43273	0.947883	6.56705	0.0679991
n_del_NDD	ALL	0.00166297	2248	3608	5856	5540.15	0.00562354	0.00215368	0.00909341	0.00149513	4.48497	1.72337	13.2207	0.00335945
n_del_NDD0	ALL	0.249446	2248	3608	5856	5540.15	0.033151	0.00421854	0.0620835	0.0247281	1.13629	1.01743	1.26847	0.0231026
n_dup_neurodev	ALL	0.00249446	2248	3608	5856	5540.15	0.00375364	0.000205089	0.00730219	0.0381537	2.53423	1.05254	6.39043	0.0407554
n_dup_NDD	ALL	0.0105322	2248	3608	5856	5540.15	0.0111389	0.00447826	0.0177996	0.00105004	2.18906	1.36181	3.53965	0.00126017
n_dup_NDD0	ALL	0.303769	2248	3608	5856	5540.15	0.0192244	-0.0144389	0.0528877	0.262961	1.0623	0.966129	1.16751	0.210584
n_cnv_neurodev	ALL	0.00471175	2248	3608	5856	5540.15	0.0069634	0.00212036	0.0118064	0.00483882	2.49423	1.30906	4.86739	0.00603734
n_cnv_NDD	ALL	0.0121951	2248	3608	5856	5540.15	0.0167625	0.00928041	0.0242445	1.14336e-05	2.53933	1.66171	3.91302	1.90692e-05
n_cnv_NDD0	ALL	0.553215	2248	3608	5856	5540.15	0.0523755	0.00812641	0.0966245	0.0203538	1.09384	1.01764	1.17553	0.0147457
n_del_pli_0_to_50	male_vs_female	0.0912921	824	1424	2248	2087.86	-0.0258956	-0.0513365	-0.000454636	0.0460474	0.731472	0.532135	0.990115	0.0477833
n_del_pli_50_to_1	male_vs_female	0.0407303	824	1424	2248	2087.86	-0.0161361	-0.0325172	0.000244858	0.0535212	0.612814	0.361426	0.993553	0.0561352
n_del_pli_50_to_995	male_vs_female	0.0238764	824	1424	2248	2087.86	-0.0105105	-0.0225895	0.00156861	0.0880794	0.553276	0.265605	1.06615	0.0916992
n_del_pli_995_to_1	male_vs_female	0.0168539	824	1424	2248	2087.86	-0.00562568	-0.0159873	0.00473593	0.287123	0.658322	0.287559	1.37955	0.289861
n_dup_pli_0_to_50	male_vs_female	0.143961	824	1424	2248	2087.86	-0.0238968	-0.0562406	0.00844707	0.147513	0.838863	0.658662	1.05996	0.147009
n_dup_pli_50_to_1	male_vs_female	0.0863764	824	1424	2248	2087.86	0.025317	-0.00154438	0.0521784	0.0646942	1.28926	0.982343	1.6876	0.0651732
n_dup_pli_50_to_995	male_vs_female	0.0484551	824	1424	2248	2087.86	0.00966211	-0.0103515	0.0296758	0.343876	1.19216	0.824457	1.71185	0.343924
n_dup_pli_995_to_1	male_vs_female	0.0379213	824	1424	2248	2087.86	0.0156549	-0.00212251	0.0334323	0.0843254	1.4277	0.947992	2.14064	0.0855791
nkbp_del_cons	ALL	1.10452	2248	3608	5856	5540.15	0.205988	0.0460304	0.365945	0.0116126	1.03429	1.01012	1.06032	0.00633514
nkbp_del_cons0to3	ALL	26.7758	2248	3608	5856	5540.15	1.26932	-0.130838	2.66948	0.0755903	1.0027	0.999841	1.00545	0.0593281
nkbp_del_cons3to6	ALL	0.465033	2248	3608	5856	5540.15	0.0743383	0.00839752	0.140279	0.0271422	1.07389	1.01448	1.13992	0.0164073
nkbp_del_cons6to9	ALL	0.169965	2248	3608	5856	5540.15	0.0810464	0.0309803	0.131112	0.00151433	1.11106	1.03967	1.1927	0.0025028
nkbp_dup_cons	ALL	2.15642	2248	3608	5856	5540.15	-0.0470998	-0.268731	0.174532	0.676982	0.998066	0.983389	1.01245	0.793798
nkbp_dup_cons0to3	ALL	44.3944	2248	3608	5856	5540.15	-1.4435	-3.13599	0.248992	0.0945841	0.998461	0.996548	1.00031	0.107434
nkbp_dup_cons3to6	ALL	0.904999	2248	3608	5856	5540.15	-0.0312768	-0.127779	0.0652251	0.525214	0.991793	0.958426	1.02505	0.629626
nkbp_dup_cons6to9	ALL	0.420372	2248	3608	5856	5540.15	0.0103626	-0.0563318	0.077057	0.760689	1.01042	0.962666	1.05941	0.670246
nkbp_del_cons_nc	ALL	0.49049	2248	3608	5856	5540.15	0.00089243	-0.0519348	0.0537197	0.973582	1.00273	0.942291	1.06667	0.931175
nkbp_del_cons0to3_nc	ALL	14.2681	2248	3608	5856	5540.15	0.000552984	-0.462667	0.463773	0.998133	0.999883	0.992984	1.00689	0.973535
nkbp_del_cons3to6_nc	ALL	0.213206	2248	3608	5856	5540.15	0.000908618	-0.0238388	0.025656	0.942623	1.00853	0.883203	1.15072	0.899596
nkbp_del_cons6to9_nc	ALL	0.0403185	2248	3608	5856	5540.15	0.000926829	-0.00688023	0.00873388	0.81598	1.07342	0.69977	1.62882	0.741631
nkbp_dup_cons_nc	ALL	0.337879	2248	3608	5856	5540.15	-0.0383934	-0.0975369	0.0207501	0.203215	0.962096	0.905766	1.0176	0.191868
nkbp_dup_cons0to3_nc	ALL	9.42785	2248	3608	5856	5540.15	-0.442099	-0.992168	0.107969	0.115176	0.995243	0.989061	1.00101	0.116509
nkbp_dup_cons3to6_nc	ALL	0.148429	2248	3608	5856	5540.15	-0.0165369	-0.0441574	0.0110835	0.240557	0.927581	0.816633	1.04466	0.229887
nkbp_dup_cons6to9_nc	ALL	0.0328681	2248	3608	5856	5540.15	-0.0042644	-0.0158505	0.00732167	0.470607	0.89785	0.65161	1.18809	0.473754

## Sheet: Table S7
Table S7. Summary statistics from gene-based CNV burden tests.
locus_name	nca_1_tot	nco_1_tot	nca_0_tot	nco_0_tot	breslowday_p	cmh_or	cmh_95ci_l	cmh_95ci_u	cmh_p	cmh_p_expected	locus_name_full
10_68857345_68686345_DUP	5	1	2243	3607	0.380351052956434	11.800814412635734	1.2681348286946466	109.81420717292147	0.026267383074841	0.030482418671544387	LRRTM3_DUP
7_64863254_64838913_DEL	11	4	2237	3604	0.25261478848003627	4.104850540935219	1.2229682946546432	13.777788056373456	0.03106042909055151	0.053292749437560696	ZNF92_DEL
16_88697509_88520086_DUP	4	0	2244	3608	0.4685678594781496	inf	NA	NA	0.057843623095308105	0.07425165985754319	ZC3H18,ZFPM1_DUP
18_649898_320064_DUP	3	0	2245	3608	0.45540422081130505	inf	NA	NA	0.10759724462550402	0.08967740517215117	CETN1,CLUL1,COLEC12_DUP
15_32460141_32322852_DEL	3	0	2245	3608	0.45540422081130505	inf	NA	NA	0.10759724462550402	0.10236461311106008	CHRNA7_DEL
15_31947299_31198100_DEL	3	0	2245	3608	0.45540422081130505	inf	NA	NA	0.10759724462550402	0.11188591965674326	FAN1,KLF13,MTMR10,OTUD7A,TRPM1_DEL
7_143826206_143551235_DEL	2	0	2246	3608	0.3192980835385818	inf	NA	NA	0.1295831453457057	0.11899174960726568	FAM115A,OR2A12,OR2A14,OR2A2,OR2A25,OR2A5,OR2F1,OR2F2,OR6B1_DEL
4_92519723_91230759_DEL	2	0	2246	3608	0.3192980835385818	inf	NA	NA	0.1295831453457057	0.12524432585605624	CCSER1_DEL
10_56423932_55569306_DEL	2	0	2246	3608	0.3192980835385818	inf	NA	NA	0.1295831453457057	0.13076882593330516	PCDH15_DEL
4_187627717_187455711_DUP	2	0	2246	3608	0.3192980835385818	inf	NA	NA	0.1295831453457057	0.13640310779282652	FAT1,MTNR1A_DUP
21_46932102_46825156_DEL	2	0	2246	3608	0.3192980835385818	inf	NA	NA	0.1295831453457057	0.14290266067422164	COL18A1_DEL
7_111846157_111368776_DEL	2	0	2246	3608	0.3192980835385818	inf	NA	NA	0.1295831453457057	0.15086857929105824	DOCK4_DEL
21_37665618_37507779_DUP	8	6	2240	3602	0.16720672311956808	2.496196262946247	0.8462554878856936	7.363019646365293	0.13164245867168012	0.15907983793796815	CBR3,DOPEY2_DUP
15_32460141_32322852_DUP	7	3	2241	3605	0.8958379480603464	4.131459566074951	0.8829481552861254	19.33177847863662	0.1484952621487715	0.16844218755078566	CHRNA7_DUP
5_115628148_115177803_DUP	1	8	2247	3600	0.6377863447786107	0.23244058304919765	0.033041990837076256	1.6351504034564917	0.16817925513167564	0.1784416316572864	AP3S1,AQPEP,ARL14EPL,COMMD10_DUP
18_64239247_64172539_DEL	1	8	2247	3600	0.5134527104200213	0.2387601413502389	0.03409211697592679	1.6721286371814208	0.17690500571256218	0.18860278765955948	CDH19_DEL
9_4585312_3828408_DUP	1	8	2247	3600	0.8414009595600558	0.11362646930779276	0.008562082536507434	1.5079245583424725	0.17690500571256218	0.19890621951529525	GLIS3,SLC1A1_DUP
8_87241822_87226875_DUP	0	5	2248	3603	0.7592681657454803	0.0	NA	NA	0.1963583595079259	0.2091926351574869	SLC7A13_DUP
2_45832501_45616738_DUP	3	0	2245	3608	0.6727749832168655	inf	NA	NA	0.24102359958519493	0.2189486577784972	SRBD1_DUP
22_21385120_18893997_DUP	4	2	2244	3606	0.8069428164963328	4.262150947090711	0.6778480894620442	26.79941269761952	0.25324617552503015	0.22874122410654935	AIFM3,ARVCF,C22orf29,C22orf39,CDC45,CLDN5,CLTCL1,COMT,CRKL,DGCR14,DGCR2,DGCR6,DGCR6L,DGCR8,GNB1L,GP1BB,GSC2,HIRA,KLHL22,LZTR1,MED15,MRPL40,P2RX6,PI4KA,PRODH,RANBP1,RIMBP3,RTN4R,SCARF2,SEPT5,SERPIND1,SLC25A1,SLC7A4,SNAP29,TANGO2,TBX1,THAP7,TRMT2A,TSSK2,TXNRD2,UFD1L,ZDHHC8,ZNF74_DUP
7_15601345_15240984_DUP	3	2	2245	3606	0.5061461015470239	4.008875739644971	0.6688887396044112	24.026543944241975	0.25357818923082354	0.2379344316405544	AGMO_DUP
6_168479562_168430357_DUP	18	16	2230	3592	0.8253439497667389	1.6138808658975181	0.7761242219629314	3.3559208379332377	0.2735941249517293	0.24674596061627665	FRMD1,KIF25_DUP
4_151935579_151186964_DUP	1	6	2247	3602	0.4321030421713301	0.291134273320038	0.04135084272863382	2.0497566556943276	0.2852406287716648	0.2548127061752144	LRBA_DUP
15_86287859_86028984_DUP	3	0	2245	3608	0.6260841836975741	inf	NA	NA	0.29072619773634245	0.26310239980925043	AKAP13_DUP
22_21385120_18893997_DEL	3	1	2245	3607	0.26774366397743576	4.467412774582596	0.516928856555201	38.60836292154749	0.29215292331953846	0.2709314158653396	AIFM3,ARVCF,C22orf29,C22orf39,CDC45,CLDN5,CLTCL1,COMT,CRKL,DGCR14,DGCR2,DGCR6,DGCR6L,DGCR8,GNB1L,GP1BB,GSC2,HIRA,KLHL22,LZTR1,MED15,MRPL40,P2RX6,PI4KA,PRODH,RANBP1,RIMBP3,RTN4R,SCARF2,SEPT5,SERPIND1,SLC25A1,SLC7A4,SNAP29,TANGO2,TBX1,THAP7,TRMT2A,TSSK2,TXNRD2,UFD1L,ZDHHC8,ZNF74_DEL
16_7760703_7102099_DEL	3	0	2245	3608	0.7385634212185863	inf	NA	NA	0.29453949462421614	0.27772949552391557	RBFOX1_DEL
5_147516546_147443662_DEL	3	0	2245	3608	0.7385634212185863	inf	NA	NA	0.29453949462421614	0.28385487809970805	SPINK5_DEL
18_29800194_29770096_DEL	2	0	2246	3608	0.5491744589351779	inf	NA	NA	0.2967396031464561	0.290611402482132	MEP1B_DEL
9_140289755_139902416_DEL	2	0	2246	3608	0.5491744589351779	inf	NA	NA	0.2967396031464561	0.29681848531415717	ABCA2,ANAPC2,C9orf139,C9orf169,C9orf173,DPP7,ENTPD2,EXD3,FAM166A,FUT7,GRIN1,LRRC26,MAN1B1,NDOR1,NELFB,NPDC1,NRARP,RNF208,RNF224,SAPCD2,SLC34A3,SSNA1,TMEM203,TMEM210,TOR4A,TPRN,TUBB4B,UAP1L1_DEL
1_145826888_145747253_DEL	2	0	2246	3608	0.5491744589351779	inf	NA	NA	0.2967396031464561	0.3027565531076797	GPR89A,PDZK1_DEL
7_4304756_3341516_DEL	2	0	2246	3608	0.5491744589351779	inf	NA	NA	0.2967396031464561	0.3093236697334929	SDK1_DEL
1_77094305_76540569_DEL	2	0	2246	3608	0.5491744589351779	inf	NA	NA	0.2967396031464561	0.3159009105269495	ST6GALNAC3_DEL
5_75621189_75428155_DUP	0	3	2248	3605	0.7526459289634116	0.0	NA	NA	0.3190614704872964	0.32274155601987176	SV2C_DUP
9_75784967_75773517_DUP	0	3	2248	3605	0.728078186008031	0.0	NA	NA	0.33666283729088786	0.3284336634767262	ANXA1_DUP
22_26118256_25961120_DUP	0	3	2248	3605	0.728078186008031	0.0	NA	NA	0.33666283729088786	0.3346790193570181	ADRBK2_DUP
16_79245505_78133782_DUP	0	3	2248	3605	0.728078186008031	0.0	NA	NA	0.33666283729088786	0.3403510701727433	WWOX_DUP
8_6500515_6264210_DUP	0	3	2248	3605	0.728078186008031	0.0	NA	NA	0.33666283729088786	0.3467400314607738	ANGPT2,MCPH1_DUP
7_64863254_64838913_DUP	3	8	2245	3600	0.29300619718905185	0.47147722630099326	0.12850770545488027	1.7297855730411857	0.3418773602624484	0.3523880508957815	ZNF92_DUP
5_178505684_178408855_DUP	2	0	2246	3608	0.573003903048509	inf	NA	NA	0.3617381470819083	0.3581566381663512	GRM6,ZNF354C,ZNF879_DUP
8_2092588_1998987_DEL	2	1	2246	3607	0.5172003551427786	5.341871921182266	0.4838584216378961	58.975093428611686	0.37663107884821223	0.36397608143094773	MYOM2_DEL
2_204291900_203500511_DUP	2	1	2246	3607	0.5172003551427786	5.341871921182266	0.4838584216378961	58.975093428611686	0.37663107884821223	0.3695436310139181	ABI2,CARF,CYP20A1,FAM117B,ICA1L,NBEAL1,WDR12_DUP
17_15466751_13972965_DEL	4	3	2244	3605	0.7234886890156217	2.9322785012843755	0.5837439025312904	14.72950239276144	0.37696242135439995	0.3753028136043851	CDRT15,COX10,HS3ST3B1,PMP22,TEKT3,TVP23C,TVP23C-CDRT4_DEL
14_89343638_89082198_DUP	0	3	2248	3605	0.908719386112883	0.0	NA	NA	0.37851861776027607	0.3803984109663794	EML5,TTC8_DUP
4_111119403_110972918_DUP	0	3	2248	3605	0.908719386112883	0.0	NA	NA	0.37851861776027607	0.38549024459469877	ELOVL6_DUP
7_32338263_31793167_DUP	1	7	2247	3601	0.8520579910203487	0.15595238095238095	0.00992092769737937	2.451499080185921	0.3789087841281994	0.39011549971311377	PDE1C_DUP
9_138235868_138235317_DUP	8	8	2240	3600	0.3743633709871198	1.762918944939229	0.6431372812229326	4.832379178075279	0.37928931986091685	0.39491623235114265	C9orf62_DUP
15_57839553_57731799_DUP	2	7	2246	3601	0.45159388400299094	0.4301288765720536	0.09540394861127144	1.93923682566823	0.38948587641504606	0.399904584321544	CGNL1_DUP
19_52588040_52328060_DUP	6	4	2242	3604	0.6531031339400291	2.139725247811592	0.5669525064340437	8.075498536763254	0.39279272865535386	0.4045926553858717	FPR3,ZNF350,ZNF432,ZNF577,ZNF613,ZNF614,ZNF615,ZNF649,ZNF841_DUP
7_148112509_145814065_DEL	2	0	2246	3608	0.6708094303026921	inf	NA	NA	0.410797369575714	0.4094140072522546	CNTNAP2_DEL
7_29552180_29234606_DUP	2	0	2246	3608	0.6708094303026921	inf	NA	NA	0.410797369575714	0.41359925538183717	CHN2_DUP
16_21771791_21611219_DUP	2	0	2246	3608	0.6708094303026921	inf	NA	NA	0.410797369575714	0.4174479201557327	IGSF6,METTL9,OTOA_DUP
10_35103804_34400490_DUP	2	0	2246	3608	0.6708094303026921	inf	NA	NA	0.410797369575714	0.42145300680000297	PARD3_DUP
12_52778824_52754830_DUP	2	0	2246	3608	0.6708094303026921	inf	NA	NA	0.410797369575714	0.42528822809995803	KRT84,KRT85_DUP
4_5710013_5564842_DEL	2	0	2246	3608	0.6708094303026921	inf	NA	NA	0.410797369575714	0.42881741437268245	EVC2_DEL
18_909447_657947_DUP	2	0	2246	3608	0.6708094303026921	inf	NA	NA	0.410797369575714	0.4323104836970355	ADCYAP1,ENOSF1,TYMS,YES1_DUP
7_111846157_111368776_DUP	2	0	2246	3608	0.6708094303026921	inf	NA	NA	0.410797369575714	0.4358689145588604	DOCK4_DUP
11_85309701_83170967_DEL	2	0	2246	3608	0.6708094303026921	inf	NA	NA	0.410797369575714	0.4388807987031329	DLG2_DEL
3_108836842_108627056_DUP	0	4	2248	3604	0.9864715111234866	0.0	NA	NA	0.41369716160205106	0.4414012663807416	GUCA1C,MORC1_DUP
3_3097804_2613242_DEL	0	4	2248	3604	0.9864715111234866	0.0	NA	NA	0.41369716160205106	0.44389531916330294	CNTN4_DEL
2_241737064_241656823_DUP	4	2	2244	3606	0.916635779826247	3.607782006107738	0.5110278101720961	25.470416177959894	0.41946731259248093	0.44621018602676804	KIF1A_DUP
2_54531825_54342893_DEL	2	0	2246	3608	0.7236484992761589	inf	NA	NA	0.44267079449131974	0.44811621144900754	ACYP2_DEL
2_234680908_234527208_DEL	1	4	2247	3604	0.6097063193306442	0.2947690315766161	0.03457321670105863	2.5131818866583964	0.442721376799884	0.4498582381908591	UGT1A8_DEL
2_234680908_234581435_DEL	1	4	2247	3604	0.6097063193306442	0.2947690315766161	0.03457321670105863	2.5131818866583964	0.442721376799884	0.4511518120168623	UGT1A3,UGT1A4,UGT1A5,UGT1A6,UGT1A7,UGT1A9_DEL
10_96495020_96443744_DEL	4	3	2244	3605	0.44224427465422433	2.3091291451579097	0.5093405014519782	10.468591038445862	0.45222723072617743	0.4524383878303601	CYP2C18_DEL
2_228176502_227729842_DUP	1	1	2247	3607	0.9911225865572179	1.0916666666666668	0.027774780718051742	42.90712942826452	0.45678044493939607	0.45331007467702356	COL4A3,COL4A4,RHBDD1_DUP
15_28566508_23812450_DUP	1	1	2247	3607	0.22925343240531104	1.0355987055016183	0.1019619028678787	10.518288190701163	0.45678044493939607	0.45410340292687307	ATP10A,GABRA5,GABRB3,GABRG3,HERC2,MKRN3,NDN,NPAP1,OCA2,SNRPN,SNURF,UBE3A_DUP
8_16035395_13948146_DUP	1	1	2247	3607	0.9911225865572179	1.0916666666666668	0.027774780718051742	42.90712942826452	0.45678044493939607	0.4548188186930135	MSR1,SGCZ,TUSC3_DUP
8_125384095_124968314_DUP	1	1	2247	3607	0.22925343240531104	1.0355987055016183	0.1019619028678787	10.518288190701163	0.45678044493939607	0.4554422161865187	FER1L6,TMEM65_DUP
4_7873679_7194853_DEL	0	2	2248	3606	0.6623306781671066	0.0	NA	NA	0.45678044493939607	0.45589477293382336	AFAP1,SORCS2_DEL
2_167333973_167263156_DEL	1	1	2247	3607	0.9911225865572179	1.0916666666666668	0.027774780718051742	42.90712942826452	0.45678044493939607	0.4563381375240923	SCN7A_DEL
3_447178_361550_DUP	1	1	2247	3607	0.9911225865572179	1.0916666666666668	0.027774780718051742	42.90712942826452	0.45678044493939607	0.4567534009505955	CHL1_DUP
2_129075611_129026444_DUP	1	1	2247	3607	0.22925343240531104	1.0355987055016183	0.1019619028678787	10.518288190701163	0.45678044493939607	0.4572833071656661	HS6ST1_DUP
7_122526053_121960392_DEL	0	2	2248	3606	0.6623306781671066	0.0	NA	NA	0.45678044493939607	0.4578505510574492	CADPS2_DEL
7_133948597_132937943_DEL	1	1	2247	3607	0.9911225865572179	1.0916666666666668	0.027774780718051742	42.90712942826452	0.45678044493939607	0.4585405137560055	EXOC4,LRGUK_DEL
4_184236816_183812630_DUP	1	1	2247	3607	0.9911225865572179	1.0916666666666668	0.027774780718051742	42.90712942826452	0.45678044493939607	0.45946164858247485	DCTD,WWC2_DUP
9_120176775_119187905_DUP	1	1	2247	3607	0.9911225865572179	1.0916666666666668	0.027774780718051742	42.90712942826452	0.45678044493939607	0.46037773968516454	ASTN2,TRIM32_DUP
22_25024660_24034396_DUP	0	2	2248	3606	0.6623306781671066	0.0	NA	NA	0.45678044493939607	0.46151623786856966	ADORA2A,C22orf15,CABIN1,CHCHD10,DDT,DDTL,DERL3,FAM211B,GGT1,GGT5,GSTT1,GSTT2,GSTT2B,GUCD1,MIF,MMP11,RGL4,SLC2A11,SMARCB1,SNRPD3,SPECC1L,SUSD2,UPB1,VPREB3,ZNF70_DUP
2_15701312_15307447_DUP	1	1	2247	3607	0.9911225865572179	1.0916666666666668	0.027774780718051742	42.90712942826452	0.45678044493939607	0.46301258536396084	NBAS_DUP
9_104499563_104335795_DUP	0	2	2248	3606	0.6623306781671066	0.0	NA	NA	0.45678044493939607	0.4646548077615033	GRIN3A_DUP
6_3113287_2834246_DUP	1	1	2247	3607	0.9911225865572179	1.0916666666666668	0.027774780718051742	42.90712942826452	0.45678044493939607	0.46679635221413374	NQO2,RIPK1,SERPINB1,SERPINB6,SERPINB9_DUP
17_18950162_18769265_DUP	1	1	2247	3607	0.22925343240531104	1.0355987055016183	0.1019619028678787	10.518288190701163	0.45678044493939607	0.4693774546498161	FAM83G,GRAP,PRPSAP2,SLC5A10_DUP
7_34192704_33945358_DEL	1	1	2247	3607	0.9911225865572179	1.0916666666666668	0.027774780718051742	42.90712942826452	0.45678044493939607	0.4722323504147849	BMPER_DEL
3_35835193_35723372_DUP	0	2	2248	3606	0.6623306781671066	0.0	NA	NA	0.45678044493939607	0.47563289812572057	ARPP21_DUP
16_46781629_46615966_DUP	1	1	2247	3607	0.9911225865572179	1.0916666666666668	0.027774780718051742	42.90712942826452	0.45678044493939607	0.479026026422518	MYLK3,ORC6,SHCBP1,VPS35_DUP
3_45266620_44968339_DUP	1	1	2247	3607	0.9911225865572179	1.0916666666666668	0.027774780718051742	42.90712942826452	0.45678044493939607	0.4833654392768264	CDCP1,CLEC3B,EXOSC7,TMEM158,ZDHHC3_DUP
3_178951882_178916965_DUP	1	1	2247	3607	0.9911225865572179	1.0916666666666668	0.027774780718051742	42.90712942826452	0.45678044493939607	0.48731123265467663	PIK3CA_DUP
11_62996723_62744353_DEL	1	1	2247	3607	0.9911225865572179	1.0916666666666668	0.027774780718051742	42.90712942826452	0.45678044493939607	0.4918850257369747	SLC22A25,SLC22A6,SLC22A8_DEL
3_1445002_1189747_DEL	0	3	2248	3605	0.9157273080609288	0.0	NA	NA	0.47448781336031987	0.4965095800533448	CNTN6_DEL
14_32623827_32030753_DUP	0	3	2248	3605	0.9157273080609288	0.0	NA	NA	0.47448781336031987	0.5014223511184212	ARHGAP5,NUBPL_DUP
22_23974003_23915772_DEL	0	3	2248	3605	0.9157273080609288	0.0	NA	NA	0.47448781336031987	0.5063513370728894	C22orf43,IGLL1_DEL
6_168363119_168227917_DUP	4	11	2244	3597	0.3969328309507395	0.5932668582280691	0.19028217228782054	1.8497033160806116	0.5025045075048263	0.5118019140418664	MLLT4_DUP
16_75301813_75263921_DUP	0	4	2248	3604	0.9350134363477157	0.0	NA	NA	0.5069011854447503	0.5168598377256397	BCAR1_DUP
12_1042141_674567_DUP	1	1	2247	3607	0.7434279479482031	1.0923024480159582	0.05895248476590487	20.238750625685203	0.5127630861795784	0.5219478581204792	NINJ2,RAD52,WNK1_DUP
15_87572056_86687076_DUP	0	2	2248	3606	0.730611156114646	0.0	NA	NA	0.5127630861795784	0.5271611450864728	AGBL1_DUP
4_10669483_10447952_DUP	2	1	2246	3607	0.6590978986043301	4.756832108852501	0.3803012892748596	59.49875099018225	0.5134021118412107	0.5326613753890812	CLNK,ZNF518B_DUP
17_1082961_909409_DUP	1	5	2247	3603	0.9893213097278166	0.19563234191452136	0.012400264510043706	3.0863868405356527	0.5166908442843418	0.5383129004759761	ABR_DUP
2_113088582_111395736_DUP	2	0	2246	3608	0.7170714978195935	inf	NA	NA	0.5314266023809897	0.5433893305181927	ACOXL,ANAPC1,BCL2L11,BUB1,FBLN7,MERTK,TMEM87B,ZC3H6,ZC3H8_DUP
7_154875865_154735874_DUP	1	1	2247	3607	0.8119818013831325	0.8891625615763546	0.055414898608391945	14.267102904872882	0.5314266023809897	0.5489110253709151	HTR5A,PAXIP1_DUP
4_110222879_109543180_DUP	1	1	2247	3607	0.8119818013831325	0.8891625615763546	0.055414898608391945	14.267102904872882	0.5314266023809897	0.553902918619823	COL25A1,ETNPPL,OSTC,RPL34_DUP
4_81884671_81257033_DUP	1	1	2247	3607	0.8119818013831325	0.8891625615763546	0.055414898608391945	14.267102904872882	0.5314266023809897	0.5587847765335193	C4orf22_DUP
11_35547061_35454440_DEL	3	1	2245	3607	0.20502100978513105	2.4975688816855754	0.3453949103431345	18.06005280323068	0.5421920062408514	0.563551144939124	PAMR1_DEL
7_111161369_110303777_DEL	7	18	2241	3590	0.344370942937122	0.7073713418078963	0.29525345275032183	1.6947277349343657	0.5480947519939645	0.5681686931363649	IMMP2L_DEL
19_45901522_45849057_DUP	1	2	2247	3606	0.781506641530706	1.0432357043235705	0.07611215164239889	14.299171831180075	0.5520604611480673	0.5719477740377601	ERCC2,KLC3,PPP1R13L_DUP
15_23086234_22833670_DEL	8	10	2240	3598	0.9871127309849159	1.5690097747488119	0.5571589801518938	4.418472574176546	0.5837224486370515	0.5757749615667528	CYFIP1,NIPA1,NIPA2,TUBGCP5_DEL
2_62362966_62053734_DUP	2	0	2246	3608	0.8623562132581223	inf	NA	NA	0.5863482071249353	0.5794405077339841	CCT4,COMMD1,FAM161A_DUP
7_17382545_17338953_DUP	1	1	2247	3607	0.8819203893629578	0.6908428949691086	0.026467932159941806	18.031779084412914	0.5863482071249353	0.5826266619936442	AHR_DUP
12_8088616_7967130_DEL	2	0	2246	3608	0.8623562132581223	inf	NA	NA	0.5863482071249353	0.5856223443161596	SLC2A14,SLC2A3_DEL
13_20245974_20208101_DUP	2	0	2246	3608	0.8623562132581223	inf	NA	NA	0.5863482071249353	0.5881639134899745	MPHOSPH8_DUP
13_20659962_20568059_DUP	2	0	2246	3608	0.8623562132581223	inf	NA	NA	0.5863482071249353	0.5903268993906808	ZMYM2_DUP
9_19785935_18474293_DUP	1	4	2247	3604	0.5920887869564966	0.30960558720680476	0.030683590389530148	3.124002713267161	0.5921570543721617	0.592595900575334	ACER2,ADAMTSL1,DENND4C,FAM154A,HAUS6,PLIN2,RPS6,RRAGA,SLC24A2_DUP
19_52271912_52272964_DUP	1	4	2247	3604	0.5920887869564966	0.30960558720680476	0.030683590389530148	3.124002713267161	0.5921570543721617	0.594133760806199	FPR2_DUP
9_7174553_6720997_DUP	1	4	2247	3604	0.5920887869564966	0.30960558720680476	0.030683590389530148	3.124002713267161	0.5921570543721617	0.5956636549489714	KDM4C_DUP
13_43681314_43462638_DUP	1	4	2247	3604	0.5920887869564966	0.30960558720680476	0.030683590389530148	3.124002713267161	0.5921570543721617	0.597110414651289	DNAJC15,EPSTI1_DUP
4_5500672_5016961_DUP	2	1	2246	3607	0.7375038197609716	4.396057104532934	0.32877754270007764	58.77931292875349	0.5966363908950477	0.5985752898695328	CYTL1,STK32B_DUP
15_95022195_94841959_DUP	2	1	2246	3607	0.7375038197609716	4.396057104532934	0.32877754270007764	58.77931292875349	0.5966363908950477	0.5998748616166187	MCTP2_DUP
8_1904915_1791602_DEL	2	1	2246	3607	0.7375038197609716	4.396057104532934	0.32877754270007764	58.77931292875349	0.5966363908950477	0.6010746131513238	ARHGEF10_DEL
4_148993144_148653606_DEL	2	1	2246	3607	0.7375038197609716	4.396057104532934	0.32877754270007764	58.77931292875349	0.5966363908950477	0.6022094608961857	ARHGAP10_DEL
4_187005799_186998214_DUP	1	2	2247	3606	0.5885361875633093	0.9068084612182563	0.09462274727075999	8.690316113777929	0.5966363908950477	0.603365778251905	TLR3_DUP
3_3097804_2613242_DUP	2	1	2246	3607	0.7375038197609716	4.396057104532934	0.32877754270007764	58.77931292875349	0.5966363908950477	0.6042636424375775	CNTN4_DUP
7_111161369_110303777_DUP	2	1	2246	3607	0.7375038197609716	4.396057104532934	0.32877754270007764	58.77931292875349	0.5966363908950477	0.6051796810592627	IMMP2L_DUP
3_195538607_195474251_DUP	2	1	2246	3607	0.7375038197609716	4.396057104532934	0.32877754270007764	58.77931292875349	0.5966363908950477	0.6061478493925195	MUC4_DUP
10_52008244_51947264_DUP	1	2	2247	3606	0.5885361875633093	0.9068084612182563	0.09462274727075999	8.690316113777929	0.5966363908950477	0.6067741996973994	ASAH2_DUP
4_75167414_74847008_DUP	1	3	2247	3605	0.7614267004668837	0.3148476809075107	0.031481937089128866	3.1487599346950037	0.6022534124148546	0.607361093647664	CXCL2,CXCL3,CXCL5,MTHFD2L,PF4,PPBP_DUP
2_231267513_231192016_DEL	0	2	2248	3606	0.7228431697445361	0.0	NA	NA	0.6049249071908611	0.607876689290361	SP140L_DEL
3_108572467_108047194_DUP	0	2	2248	3606	0.7228431697445361	0.0	NA	NA	0.6049249071908611	0.6083162871514233	DZIP3,HHLA2,KIAA1524,MYH15,RETNLB,TRAT1_DUP
14_104645946_104605101_DUP	1	0	2247	3608	0.5186190019556554	inf	NA	NA	0.6098340436734595	0.6086553877716454	KIF26A_DUP
14_81609284_80963925_DUP	1	0	2247	3608	0.5186190019556554	inf	NA	NA	0.6098340436734595	0.608905855141266	CEP128,TSHR_DUP
14_74876031_74825592_DUP	0	1	2248	3607	0.9251086468058517	0.0	NA	NA	0.6098340436734595	0.6091283685649603	SYNDIG1L,VRTN_DUP
6_163735859_163149423_DEL	0	1	2248	3607	0.9251086468058517	0.0	NA	NA	0.6098340436734595	0.6092777151211333	PACRG_DEL
7_11871383_10973319_DEL	1	0	2247	3608	0.5186190019556554	inf	NA	NA	0.6098340436734595	0.6094162307750668	NDUFA4,PHF14,THSD7A_DEL
7_14880819_14188863_DEL	0	1	2248	3607	0.9251086468058517	0.0	NA	NA	0.6098340436734595	0.6095114415664191	DGKB_DEL
7_2353963_1855864_DUP	1	0	2247	3608	0.5186190019556554	inf	NA	NA	0.6098340436734595	0.609587483344317	FTSJ2,MAD1L1,NUDT1,SNX8_DUP
7_11871383_10973319_DUP	0	1	2248	3607	0.9251086468058517	0.0	NA	NA	0.6098340436734595	0.6096545344133529	NDUFA4,PHF14,THSD7A_DUP
7_2998134_2946476_DUP	0	1	2248	3607	0.9251086468058517	0.0	NA	NA	0.6098340436734595	0.6097216859221258	CARD11_DUP
7_4304756_3341516_DUP	0	1	2248	3607	0.9251086468058517	0.0	NA	NA	0.6098340436734595	0.6097589178223934	SDK1_DUP
6_167275596_166721630_DUP	0	1	2248	3607	0.9251086468058517	0.0	NA	NA	0.6098340436734595	0.6097800927670698	MPC1,PRR18,RPS6KA2,SFT2D1_DUP
7_6647591_6537476_DEL	0	1	2248	3607	0.9251086468058517	0.0	NA	NA	0.6098340436734595	0.6098131535647426	C7orf26,GRID2IP,ZDHHC4_DEL
6_163735859_163149423_DUP	0	1	2248	3607	0.9251086468058517	0.0	NA	NA	0.6098340436734595	0.6098246980444905	PACRG_DUP
7_6312105_6049129_DUP	0	1	2248	3607	0.9251086468058517	0.0	NA	NA	0.6098340436734595	0.6098291345369763	AIMP2,ANKRD61,CYTH3,EIF2AK1,USP42_DUP
14_105995172_105957463_DUP	1	0	2247	3608	0.5186190019556554	inf	NA	NA	0.6098340436734595	0.609829607180973	C14orf80,TMEM121_DUP
14_96829152_96752322_DUP	0	1	2248	3607	0.9251086468058517	0.0	NA	NA	0.6098340436734595	0.609834043673459	ATG2B_DUP
6_112670911_112671699_DUP	0	1	2248	3607	0.9251086468058517	0.0	NA	NA	0.6098340436734595	0.609834043673459	RFPL4B_DUP
6_158093801_157714031_DUP	1	0	2247	3608	0.5186190019556554	inf	NA	NA	0.6098340436734595	0.609834043673459	TMEM242,ZDHHC14_DUP
6_55739174_55039608_DEL	0	1	2248	3607	0.9251086468058517	0.0	NA	NA	0.6098340436734595	0.609834043673459	BMP5,GFRAL,HCRTR2,HMGCLL1_DEL
6_51949680_51484318_DUP	0	1	2248	3607	0.9251086468058517	0.0	NA	NA	0.6098340436734595	0.609834043673459	PKHD1_DUP
6_33053996_32974618_DEL	1	0	2247	3608	0.5186190019556554	inf	NA	NA	0.6098340436734595	0.609834043673459	HLA-DOA,HLA-DPA1,HLA-DPB1_DEL
15_59813453_59429655_DUP	0	1	2248	3607	0.9251086468058517	0.0	NA	NA	0.6098340436734595	0.609834043673459	FAM81A,MYO1E_DUP
15_66420644_66190432_DUP	0	1	2248	3607	0.9251086468058517	0.0	NA	NA	0.6098340436734595	0.609834043673459	MEGF11_DUP
15_74659658_74529081_DEL	1	0	2247	3608	0.5186190019556554	inf	NA	NA	0.6098340436734595	0.609834043673459	CCDC33,CYP11A1_DEL
6_27276845_27100529_DUP	0	1	2248	3607	0.9251086468058517	0.0	NA	NA	0.6098340436734595	0.609834043673459	HIST1H2AG,HIST1H2AH,HIST1H2BJ,HIST1H2BK,HIST1H4I,POM121L2,PRSS16_DUP
6_22569805_22287822_DEL	0	1	2248	3607	0.9251086468058517	0.0	NA	NA	0.6098340436734595	0.609834043673459	HDGFL1,PRL_DEL
6_21231079_20546754_DEL	0	1	2248	3607	0.9251086468058517	0.0	NA	NA	0.6098340436734595	0.609834043673459	CDKAL1_DEL
6_13814247_13791096_DEL	0	1	2248	3607	0.9251086468058517	0.0	NA	NA	0.6098340436734595	0.609834043673459	MCUR1_DEL
6_10709471_10671831_DEL	1	0	2247	3608	0.5186190019556554	inf	NA	NA	0.6098340436734595	0.609834043673459	C6orf52,PAK1IP1_DEL
6_7417564_7182315_DUP	0	1	2248	3607	0.9251086468058517	0.0	NA	NA	0.6098340436734595	0.609834043673459	CAGE1,RIOK1,RREB1,SSR1_DUP
15_56757168_56721391_DEL	1	0	2247	3608	0.5186190019556554	inf	NA	NA	0.6098340436734595	0.609834043673459	MNS1_DEL
15_89876327_89659752_DEL	1	0	2247	3608	0.5186190019556554	inf	NA	NA	0.6098340436734595	0.609834043673459	ABHD2,FANCI,POLG,RLBP1_DEL
5_180551360_180219971_DUP	0	1	2248	3607	0.9251086468058517	0.0	NA	NA	0.6098340436734595	0.609834043673459	BTNL3,BTNL8,BTNL9,MGAT1,OR2V1,ZFP62_DUP
15_92715010_92397318_DUP	1	0	2247	3608	0.5186190019556554	inf	NA	NA	0.6098340436734595	0.609834043673459	SLCO3A1_DUP
5_180076488_179663526_DUP	0	1	2248	3607	0.9251086468058517	0.0	NA	NA	0.6098340436734595	0.609834043673459	CNOT6,FLT4,GFPT2,MAPK9,SCGB3A1_DUP
15_93198546_93162689_DUP	1	0	2247	3608	0.5186190019556554	inf	NA	NA	0.6098340436734595	0.609834043673459	FAM174B_DUP
5_171710600_171472026_DUP	0	1	2248	3607	0.9251086468058517	0.0	NA	NA	0.6098340436734595	0.609834043673459	EFCAB9,STK10,UBTD2_DUP
5_171433462_171295800_DUP	1	0	2247	3608	0.5186190019556554	inf	NA	NA	0.6098340436734595	0.609834043673459	FBXW11_DUP
5_170162763_169780968_DUP	0	1	2248	3607	0.9251086468058517	0.0	NA	NA	0.6098340436734595	0.609834043673459	KCNIP1_DUP
5_157181862_157158639_DUP	0	1	2248	3607	0.9251086468058517	0.0	NA	NA	0.6098340436734595	0.609834043673459	LSM11,THG1L_DUP
5_150282891_150175182_DEL	0	1	2248	3607	0.9251086468058517	0.0	NA	NA	0.6098340436734595	0.609834043673459	IRGM,SMIM3,ZNF300_DEL
5_132939549_132535489_DEL	0	1	2248	3607	0.9251086468058517	0.0	NA	NA	0.6098340436734595	0.609834043673459	FSTL4_DEL
5_131729877_131706057_DUP	1	0	2247	3608	0.5186190019556554	inf	NA	NA	0.6098340436734595	0.609834043673459	SLC22A5_DUP
5_126253676_126113559_DUP	0	1	2248	3607	0.9251086468058517	0.0	NA	NA	0.6098340436734595	0.609834043673459	LMNB1,MARCH3_DUP
6_637701_486764_DUP	0	1	2248	3607	0.9251086468058517	0.0	NA	NA	0.6098340436734595	0.609834043673459	EXOC2_DUP
6_160241486_160157327_DUP	0	1	2248	3607	0.9251086468058517	0.0	NA	NA	0.6098340436734595	0.609834043673459	ACAT2,MRPL18,PNLDC1,TCP1,WTAP_DUP
15_56035036_55912464_DEL	0	1	2248	3607	0.9251086468058517	0.0	NA	NA	0.6098340436734595	0.609834043673459	PRTG_DEL
15_54025194_53809951_DEL	1	0	2247	3608	0.5186190019556554	inf	NA	NA	0.6098340436734595	0.609834043673459	WDR72_DEL
6_151939082_151815320_DUP	0	1	2248	3607	0.9251086468058517	0.0	NA	NA	0.6098340436734595	0.609834043673459	CCDC170_DUP
6_151160969_151055228_DUP	0	1	2248	3607	0.9251086468058517	0.0	NA	NA	0.6098340436734595	0.609834043673459	PLEKHG1_DUP
6_150390115_150341375_DUP	1	0	2247	3608	0.5186190019556554	inf	NA	NA	0.6098340436734595	0.609834043673459	RAET1L,ULBP3_DUP
6_142409374_142397186_DEL	1	0	2247	3608	0.5186190019556554	inf	NA	NA	0.6098340436734595	0.609834043673459	NMBR_DEL
6_142409374_142397186_DUP	0	1	2248	3607	0.9251086468058517	0.0	NA	NA	0.6098340436734595	0.609834043673459	NMBR_DUP
15_34157332_33603297_DUP	0	1	2248	3607	0.9251086468058517	0.0	NA	NA	0.6098340436734595	0.609834043673459	RYR3_DUP
15_44968673_44855499_DEL	1	0	2247	3608	0.5186190019556554	inf	NA	NA	0.6098340436734595	0.609834043673459	PATL2,SPG11_DEL
6_129837335_129204502_DUP	0	1	2248	3607	0.9251086468058517	0.0	NA	NA	0.6098340436734595	0.609834043673459	LAMA2_DUP
6_128841404_128291425_DUP	0	1	2248	3607	0.9251086468058517	0.0	NA	NA	0.6098340436734595	0.609834043673459	PTPRK_DUP
6_126359851_126307768_DUP	0	1	2248	3607	0.9251086468058517	0.0	NA	NA	0.6098340436734595	0.609834043673459	TRMT11_DUP
15_45059429_45003811_DUP	0	1	2248	3607	0.9251086468058517	0.0	NA	NA	0.6098340436734595	0.609834043673459	B2M,TRIM69_DUP
6_119252585_119137457_DUP	0	1	2248	3607	0.9251086468058517	0.0	NA	NA	0.6098340436734595	0.609834043673459	MCM9_DUP
6_78632806_78400620_DUP	0	1	2248	3607	0.9251086468058517	0.0	NA	NA	0.6098340436734595	0.609834043673459	MEI4_DUP
15_48594947_48500336_DUP	1	0	2247	3608	0.5186190019556554	inf	NA	NA	0.6098340436734595	0.609834043673459	SLC12A1_DUP
6_111346606_111303332_DUP	0	1	2248	3607	0.9251086468058517	0.0	NA	NA	0.6098340436734595	0.609834043673459	RPF2_DUP
6_110797725_110567463_DUP	0	1	2248	3607	0.9251086468058517	0.0	NA	NA	0.6098340436734595	0.609834043673459	DDO,METTL24,SLC22A16_DUP
15_51534965_51201125_DEL	0	1	2248	3607	0.9251086468058517	0.0	NA	NA	0.6098340436734595	0.609834043673459	AP4E1,CYP19A1,TNFAIP8L3_DEL
6_97730190_97594763_DEL	0	1	2248	3607	0.9251086468058517	0.0	NA	NA	0.6098340436734595	0.609834043673459	MMS22L_DEL
6_97001161_96034859_DEL	1	0	2247	3608	0.5186190019556554	inf	NA	NA	0.6098340436734595	0.609834043673459	FUT9,MANEA,UFL1_DEL
15_52404435_52230457_DUP	0	1	2248	3607	0.9251086468058517	0.0	NA	NA	0.6098340436734595	0.609834043673459	BCL2L10,LEO1,MAPK6_DUP
6_90529225_90353912_DEL	1	0	2247	3608	0.5186190019556554	inf	NA	NA	0.6098340436734595	0.609834043673459	MDN1_DEL
15_52587807_52486251_DEL	0	1	2248	3607	0.9251086468058517	0.0	NA	NA	0.6098340436734595	0.609834043673459	MYO5C_DEL
6_89673065_89322601_DUP	0	1	2248	3607	0.9251086468058517	0.0	NA	NA	0.6098340436734595	0.609834043673459	RNGTT_DUP
6_88376736_88182737_DUP	0	1	2248	3607	0.9251086468058517	0.0	NA	NA	0.6098340436734595	0.609834043673459	ORC3,RARS2,SLC35A1_DUP
6_85473608_85447127_DUP	0	1	2248	3607	0.9251086468058517	0.0	NA	NA	0.6098340436734595	0.609834043673459	TBX18_DUP
6_84669543_84563230_DUP	0	1	2248	3607	0.9251086468058517	0.0	NA	NA	0.6098340436734595	0.609834043673459	CYB5R4,RIPPLY2_DUP
6_111587079_111409298_DEL	0	1	2248	3607	0.9251086468058517	0.0	NA	NA	0.6098340436734595	0.609834043673459	KIAA1919,SLC16A10_DEL
7_19035646_18201972_DEL	1	0	2247	3608	0.5186190019556554	inf	NA	NA	0.6098340436734595	0.609834043673459	HDAC9_DEL
7_120387735_119915801_DUP	0	1	2248	3607	0.9251086468058517	0.0	NA	NA	0.6098340436734595	0.609834043673459	KCND2_DUP
14_62016403_61789182_DEL	0	1	2248	3607	0.9251086468058517	0.0	NA	NA	0.6098340436734595	0.609834043673459	PRKCH_DEL
11_105010447_104757539_DUP	1	0	2247	3608	0.5186190019556554	inf	NA	NA	0.6098340436734595	0.609834043673459	CARD16,CARD17,CARD18,CASP1,CASP12,CASP4,CASP5_DUP
11_107974917_107799521_DUP	0	1	2248	3607	0.9251086468058517	0.0	NA	NA	0.6098340436734595	0.609834043673459	CUL5,RAB39A_DUP
11_108332206_108029746_DUP	1	0	2247	3608	0.5186190019556554	inf	NA	NA	0.6098340436734595	0.609834043673459	ATM,C11orf65,NPAT_DUP
11_110150406_110070403_DUP	0	1	2248	3607	0.9251086468058517	0.0	NA	NA	0.6098340436734595	0.609834043673459	RDX_DUP
9_119158788_118916866_DUP	0	1	2248	3607	0.9251086468058517	0.0	NA	NA	0.6098340436734595	0.609834043673459	PAPPA_DUP
9_117143340_116918292_DUP	1	0	2247	3608	0.5186190019556554	inf	NA	NA	0.6098340436734595	0.609834043673459	AKNA,COL27A1,ORM1,ORM2_DUP
9_116022552_115913360_DUP	0	1	2248	3607	0.9251086468058517	0.0	NA	NA	0.6098340436734595	0.609834043673459	FKBP15,SLC31A1,SLC31A2_DUP
9_115818837_115806548_DUP	0	1	2248	3607	0.9251086468058517	0.0	NA	NA	0.6098340436734595	0.609834043673459	ZFP37_DUP
11_117667749_117209384_DUP	1	0	2247	3608	0.5186190019556554	inf	NA	NA	0.6098340436734595	0.609834043673459	CEP164,DSCAML1_DUP
9_105767251_105757679_DUP	0	1	2248	3607	0.9251086468058517	0.0	NA	NA	0.6098340436734595	0.609834043673459	CYLC2_DUP
9_88636816_88557198_DUP	0	1	2248	3607	0.9251086468058517	0.0	NA	NA	0.6098340436734595	0.609834043673459	NAA35_DUP
9_88356690_88162201_DUP	0	1	2248	3607	0.9251086468058517	0.0	NA	NA	0.6098340436734595	0.609834043673459	AGTPBP1_DUP
11_93170709_93065454_DEL	0	1	2248	3607	0.9251086468058517	0.0	NA	NA	0.6098340436734595	0.609834043673459	CCDC67_DEL
9_80262586_80039085_DUP	0	1	2248	3607	0.9251086468058517	0.0	NA	NA	0.6098340436734595	0.609834043673459	GNA14_DUP
9_21481070_21441073_DEL	1	0	2247	3608	0.5186190019556554	inf	NA	NA	0.6098340436734595	0.609834043673459	IFNA1,IFNE_DEL
12_2027413_1902925_DEL	0	1	2248	3607	0.9251086468058517	0.0	NA	NA	0.6098340436734595	0.609834043673459	CACNA2D4_DEL
9_16870644_16419647_DEL	1	0	2247	3608	0.5186190019556554	inf	NA	NA	0.6098340436734595	0.609834043673459	BNC2_DEL
9_12821385_12776026_DEL	0	1	2248	3607	0.9251086468058517	0.0	NA	NA	0.6098340436734595	0.609834043673459	LURAP1L_DEL
9_7799461_7798637_DEL	1	0	2247	3608	0.5186190019556554	inf	NA	NA	0.6098340436734595	0.609834043673459	TMEM261_DEL
9_5832690_5629453_DEL	0	1	2248	3607	0.9251086468058517	0.0	NA	NA	0.6098340436734595	0.609834043673459	ERMP1,KIAA1432_DEL
9_4585312_3828408_DEL	0	1	2248	3607	0.9251086468058517	0.0	NA	NA	0.6098340436734595	0.609834043673459	GLIS3,SLC1A1_DEL
9_2838426_2622271_DUP	0	1	2248	3607	0.9251086468058517	0.0	NA	NA	0.6098340436734595	0.609834043673459	KCNV2,KIAA0020,VLDLR_DUP
9_1056216_1052138_DUP	0	1	2248	3607	0.9251086468058517	0.0	NA	NA	0.6098340436734595	0.609834043673459	DMRT2_DUP
12_16189624_16064348_DEL	0	1	2248	3607	0.9251086468058517	0.0	NA	NA	0.6098340436734595	0.609834043673459	DERA_DEL
8_144732163_144102408_DUP	0	1	2248	3607	0.9251086468058517	0.0	NA	NA	0.6098340436734595	0.609834043673459	C8orf31,EEF1D,GSDMD,LY6E,LY6H,MROH6,NAPRT1,PYCRL,TIGD5,TSTA3,ZC3H3,ZNF623_DUP
12_20832964_20523178_DEL	0	1	2248	3607	0.9251086468058517	0.0	NA	NA	0.6098340436734595	0.609834043673459	PDE3A_DEL
9_22008797_21968241_DUP	0	1	2248	3607	0.9251086468058517	0.0	NA	NA	0.6098340436734595	0.609834043673459	CDKN2A,CDKN2B_DUP
11_92930944_92703114_DUP	1	0	2247	3608	0.5186190019556554	inf	NA	NA	0.6098340436734595	0.609834043673459	MTNR1B,SLC36A4_DUP
10_26500772_26241207_DEL	0	1	2248	3607	0.9251086468058517	0.0	NA	NA	0.6098340436734595	0.609834043673459	MYO3A_DEL
11_82708266_82444771_DEL	0	1	2248	3607	0.9251086468058517	0.0	NA	NA	0.6098340436734595	0.609834043673459	C11orf82,FAM181B,PRCP,RAB30_DEL
10_134941833_134902416_DUP	0	1	2248	3607	0.9251086468058517	0.0	NA	NA	0.6098340436734595	0.609834043673459	GPR123_DUP
10_134230565_134147238_DUP	0	1	2248	3607	0.9251086468058517	0.0	NA	NA	0.6098340436734595	0.609834043673459	LRRC27,PWWP2B_DUP
10_129350724_129347640_DUP	0	1	2248	3607	0.9251086468058517	0.0	NA	NA	0.6098340436734595	0.609834043673459	NPS_DUP
10_128076627_127705908_DUP	0	1	2248	3607	0.9251086468058517	0.0	NA	NA	0.6098340436734595	0.609834043673459	ADAM12_DUP
10_124924563_124895966_DUP	0	1	2248	3607	0.9251086468058517	0.0	NA	NA	0.6098340436734595	0.609834043673459	BUB3,HMX2,HMX3_DUP
10_121435976_121411367_DUP	1	0	2247	3608	0.5186190019556554	inf	NA	NA	0.6098340436734595	0.609834043673459	BAG3_DUP
11_5172664_5153872_DUP	1	0	2247	3608	0.5186190019556554	inf	NA	NA	0.6098340436734595	0.609834043673459	OR52A1,OR52A5_DUP
10_106214180_106113664_DEL	0	1	2248	3607	0.9251086468058517	0.0	NA	NA	0.6098340436734595	0.609834043673459	CCDC147_DEL
11_6866914_6790188_DUP	0	1	2248	3607	0.9251086468058517	0.0	NA	NA	0.6098340436734595	0.609834043673459	OR10A5,OR2AG1,OR2AG2,OR6A2_DUP
10_98945235_98709052_DUP	1	0	2247	3608	0.5186190019556554	inf	NA	NA	0.6098340436734595	0.609834043673459	C10orf12,LCOR,SLIT1_DUP
11_7846587_7818489_DEL	0	1	2248	3607	0.9251086468058517	0.0	NA	NA	0.6098340436734595	0.609834043673459	OR5P2,OR5P3_DEL
10_96612490_96522630_DEL	1	0	2247	3608	0.5186190019556554	inf	NA	NA	0.6098340436734595	0.609834043673459	CYP2C19_DEL
11_12379842_12313844_DUP	1	0	2247	3608	0.5186190019556554	inf	NA	NA	0.6098340436734595	0.609834043673459	MICALCL_DUP
11_22881923_22869067_DUP	1	0	2247	3608	0.5186190019556554	inf	NA	NA	0.6098340436734595	0.609834043673459	CCDC179_DUP
11_25100100_24518851_DUP	1	0	2247	3608	0.5186190019556554	inf	NA	NA	0.6098340436734595	0.609834043673459	LUZP2_DUP
10_84744854_83635919_DUP	0	1	2248	3607	0.9251086468058517	0.0	NA	NA	0.6098340436734595	0.609834043673459	NRG3_DUP
11_26681809_26353868_DEL	0	1	2248	3607	0.9251086468058517	0.0	NA	NA	0.6098340436734595	0.609834043673459	ANO3,MUC15_DEL
10_74326391_74128113_DUP	0	1	2248	3607	0.9251086468058517	0.0	NA	NA	0.6098340436734595	0.609834043673459	MICU1_DUP
11_33374638_33106835_DUP	0	1	2248	3607	0.9251086468058517	0.0	NA	NA	0.6098340436734595	0.609834043673459	CSTF3,HIPK3_DUP
10_57359660_57359731_DUP	0	1	2248	3607	0.9251086468058517	0.0	NA	NA	0.6098340436734595	0.609834043673459	MTRNR2L5_DUP
10_56423932_55569306_DUP	0	1	2248	3607	0.9251086468058517	0.0	NA	NA	0.6098340436734595	0.609834043673459	PCDH15_DUP
10_54531209_54528270_DUP	0	1	2248	3607	0.9251086468058517	0.0	NA	NA	0.6098340436734595	0.609834043673459	MBL2_DUP
10_52619602_52566640_DUP	1	0	2247	3608	0.5186190019556554	inf	NA	NA	0.6098340436734595	0.609834043673459	A1CF_DUP
11_59244903_59132864_DUP	0	1	2248	3607	0.9251086468058517	0.0	NA	NA	0.6098340436734595	0.609834043673459	OR4D10,OR4D6,OR5A1,OR5A2,OR5AN1_DUP
10_51623109_51549587_DUP	0	1	2248	3607	0.9251086468058517	0.0	NA	NA	0.6098340436734595	0.609834043673459	MSMB,NCOA4,TIMM23_DUP
11_60786726_60739386_DUP	0	1	2248	3607	0.9251086468058517	0.0	NA	NA	0.6098340436734595	0.609834043673459	CD6_DUP
10_44880393_44868538_DEL	0	1	2248	3607	0.9251086468058517	0.0	NA	NA	0.6098340436734595	0.609834043673459	CXCL12_DEL
8_122640954_121457828_DUP	0	1	2248	3607	0.9251086468058517	0.0	NA	NA	0.6098340436734595	0.609834043673459	HAS2,MTBP,SNTB1_DUP
14_69445669_69341734_DEL	1	0	2247	3608	0.5186190019556554	inf	NA	NA	0.6098340436734595	0.609834043673459	ACTN1_DEL
8_114448906_113237159_DEL	0	1	2248	3607	0.9251086468058517	0.0	NA	NA	0.6098340436734595	0.609834043673459	CSMD3_DEL
12_29936383_29494151_DEL	0	1	2248	3607	0.9251086468058517	0.0	NA	NA	0.6098340436734595	0.609834043673459	ERGIC2,TMTC1_DEL
13_33111143_32890664_DUP	0	1	2248	3607	0.9251086468058517	0.0	NA	NA	0.6098340436734595	0.609834043673459	BRCA2,N4BP2L1,N4BP2L2_DUP
7_143174966_143175886_DUP	1	0	2247	3608	0.5186190019556554	inf	NA	NA	0.6098340436734595	0.609834043673459	TAS2R41_DUP
13_37269216_37269536_DUP	0	1	2248	3607	0.9251086468058517	0.0	NA	NA	0.6098340436734595	0.609834043673459	SERTM1_DUP
7_140125682_140035304_DEL	0	1	2248	3607	0.9251086468058517	0.0	NA	NA	0.6098340436734595	0.609834043673459	RAB19,SLC37A3_DEL
13_37453415_37394094_DUP	1	0	2247	3608	0.5186190019556554	inf	NA	NA	0.6098340436734595	0.609834043673459	RFXAP,SMAD9_DUP
7_126882749_126079222_DEL	0	1	2248	3607	0.9251086468058517	0.0	NA	NA	0.6098340436734595	0.609834043673459	GRM8_DEL
13_38934848_38924058_DUP	0	1	2248	3607	0.9251086468058517	0.0	NA	NA	0.6098340436734595	0.609834043673459	UFM1_DUP
7_107204248_106844075_DEL	1	0	2247	3608	0.5186190019556554	inf	NA	NA	0.6098340436734595	0.609834043673459	COG5_DEL
7_101926313_101459373_DUP	1	0	2247	3608	0.5186190019556554	inf	NA	NA	0.6098340436734595	0.609834043673459	CUX1_DUP
7_95951254_95434149_DUP	0	1	2248	3607	0.9251086468058517	0.0	NA	NA	0.6098340436734595	0.609834043673459	DYNC1I1,SLC25A13_DUP
7_90894196_90338924_DUP	1	0	2247	3608	0.5186190019556554	inf	NA	NA	0.6098340436734595	0.609834043673459	CDK14,FZD1_DUP
13_95363476_93879869_DUP	0	1	2248	3607	0.9251086468058517	0.0	NA	NA	0.6098340436734595	0.609834043673459	DCT,GPC6,GPR180,SOX21,TGDS_DUP
13_31903638_31711661_DUP	0	1	2248	3607	0.9251086468058517	0.0	NA	NA	0.6098340436734595	0.609834043673459	B3GALTL,HSPH1_DUP
7_90041991_88389398_DEL	0	1	2248	3607	0.9251086468058517	0.0	NA	NA	0.6098340436734595	0.609834043673459	C7orf62,C7orf63,CLDN12,GTPBP10,STEAP1,STEAP2,ZNF804B_DEL
13_95363476_93879869_DEL	1	0	2247	3608	0.5186190019556554	inf	NA	NA	0.6098340436734595	0.609834043673459	DCT,GPC6,GPR180,SOX21,TGDS_DEL
13_95953495_95673936_DEL	1	0	2247	3608	0.5186190019556554	inf	NA	NA	0.6098340436734595	0.609834043673459	ABCC4_DEL
13_97484744_96086301_DEL	1	0	2247	3608	0.5186190019556554	inf	NA	NA	0.6098340436734595	0.609834043673459	CLDN10,DNAJC3,DZIP1,HS6ST3,UGGT2_DEL
13_113088799_113030793_DUP	1	0	2247	3608	0.5186190019556554	inf	NA	NA	0.6098340436734595	0.609834043673459	SPACA7_DUP
14_23282109_23235973_DUP	1	0	2247	3608	0.5186190019556554	inf	NA	NA	0.6098340436734595	0.609834043673459	OXA1L,SLC7A7_DUP
7_71177003_70598026_DUP	0	1	2248	3607	0.9251086468058517	0.0	NA	NA	0.6098340436734595	0.609834043673459	WBSCR17_DUP
14_35742641_35515834_DUP	0	1	2248	3607	0.9251086468058517	0.0	NA	NA	0.6098340436734595	0.609834043673459	FAM177A1,KIAA0391,PPP2R3C_DUP
7_47987994_47814764_DUP	0	1	2248	3607	0.9251086468058517	0.0	NA	NA	0.6098340436734595	0.609834043673459	C7orf69,PKD1L1_DUP
7_37779996_37780910_DUP	0	1	2248	3607	0.9251086468058517	0.0	NA	NA	0.6098340436734595	0.609834043673459	GPR141_DUP
7_33644807_33054443_DUP	0	1	2248	3607	0.9251086468058517	0.0	NA	NA	0.6098340436734595	0.609834043673459	BBS9,NT5C3A,RP9_DUP
7_27285505_27238061_DUP	0	1	2248	3607	0.9251086468058517	0.0	NA	NA	0.6098340436734595	0.609834043673459	EVX1,HOXA13_DUP
7_24331282_24325047_DUP	0	1	2248	3607	0.9251086468058517	0.0	NA	NA	0.6098340436734595	0.609834043673459	NPY_DUP
7_90041991_88389398_DUP	1	0	2247	3608	0.5186190019556554	inf	NA	NA	0.6098340436734595	0.609834043673459	C7orf62,C7orf63,CLDN12,GTPBP10,STEAP1,STEAP2,ZNF804B_DUP
13_30077130_29601040_DEL	1	0	2247	3608	0.5186190019556554	inf	NA	NA	0.6098340436734595	0.609834043673459	MTUS2_DEL
7_151818631_151791607_DUP	0	1	2248	3607	0.9251086468058517	0.0	NA	NA	0.6098340436734595	0.609834043673459	GALNT11_DUP
13_24895134_23778028_DEL	0	1	2248	3607	0.9251086468058517	0.0	NA	NA	0.6098340436734595	0.609834043673459	C1QTNF9,C1QTNF9B,MIPEP,SACS,SGCG,SPATA13,TNFRSF19_DEL
8_74005089_73921440_DUP	0	1	2248	3607	0.9251086468058517	0.0	NA	NA	0.6098340436734595	0.609834043673459	SBSPON,TERF1_DUP
12_50790076_50571852_DUP	1	0	2247	3608	0.5186190019556554	inf	NA	NA	0.6098340436734595	0.609834043673459	FAM186A,LIMA1_DUP
8_56986940_56982392_DEL	1	0	2247	3608	0.5186190019556554	inf	NA	NA	0.6098340436734595	0.609834043673459	RPS20_DEL
8_56922467_56686278_DEL	1	0	2247	3608	0.5186190019556554	inf	NA	NA	0.6098340436734595	0.609834043673459	LYN,TGS1_DEL
8_56675194_56015854_DEL	1	0	2247	3608	0.5186190019556554	inf	NA	NA	0.6098340436734595	0.609834043673459	TMEM68,XKR4_DEL
12_55042030_54891675_DUP	0	1	2248	3607	0.9251086468058517	0.0	NA	NA	0.6098340436734595	0.609834043673459	DCD,LACRT,NCKAP1L,PDE1B,PPP1R1A_DUP
8_53597959_53451067_DUP	0	1	2248	3607	0.9251086468058517	0.0	NA	NA	0.6098340436734595	0.609834043673459	FAM150A,RB1CC1_DUP
8_53126763_53025898_DEL	1	0	2247	3608	0.5186190019556554	inf	NA	NA	0.6098340436734595	0.609834043673459	ST18_DEL
8_42050632_41792385_DUP	0	1	2248	3607	0.9251086468058517	0.0	NA	NA	0.6098340436734595	0.609834043673459	AP3M2,KAT6A,PLAT_DUP
8_28747391_28625839_DUP	0	1	2248	3607	0.9251086468058517	0.0	NA	NA	0.6098340436734595	0.609834043673459	INTS9_DUP
12_71977427_71834072_DUP	1	0	2247	3608	0.5186190019556554	inf	NA	NA	0.6098340436734595	0.609834043673459	LGR5_DUP
12_73056832_72667337_DUP	0	1	2248	3607	0.9251086468058517	0.0	NA	NA	0.6098340436734595	0.609834043673459	TRHDE_DUP
12_76881290_76741567_DUP	0	1	2248	3607	0.9251086468058517	0.0	NA	NA	0.6098340436734595	0.609834043673459	BBS10,OSBPL8_DUP
8_17611226_17503648_DEL	1	0	2247	3608	0.5186190019556554	inf	NA	NA	0.6098340436734595	0.609834043673459	MTUS1_DEL
12_91572119_91498096_DEL	0	1	2248	3607	0.9251086468058517	0.0	NA	NA	0.6098340436734595	0.609834043673459	DCN,LUM_DEL
8_11421412_11400856_DUP	0	1	2248	3607	0.9251086468058517	0.0	NA	NA	0.6098340436734595	0.609834043673459	BLK_DUP
12_91572119_91498096_DUP	0	1	2248	3607	0.9251086468058517	0.0	NA	NA	0.6098340436734595	0.609834043673459	DCN,LUM_DUP
12_118852140_117905010_DUP	0	1	2248	3607	0.9251086468058517	0.0	NA	NA	0.6098340436734595	0.609834043673459	KSR2,PEBP1,RFC5,SUDS3,TAOK3,VSIG10_DUP
21_43373479_43309453_DEL	1	0	2247	3608	0.5186190019556554	inf	NA	NA	0.6098340436734595	0.609834043673459	C2CD2_DEL
12_124242474_124155869_DEL	1	0	2247	3608	0.5186190019556554	inf	NA	NA	0.6098340436734595	0.609834043673459	ATP6V0A2,TCTN2_DEL
8_10411453_10383249_DEL	0	1	2248	3607	0.9251086468058517	0.0	NA	NA	0.6098340436734595	0.609834043673459	PRSS55_DEL
12_125473463_125263132_DUP	0	1	2248	3607	0.9251086468058517	0.0	NA	NA	0.6098340436734595	0.609834043673459	DHX37,SCARB1,UBC_DUP
8_6783365_6782449_DEL	0	1	2248	3607	0.9251086468058517	0.0	NA	NA	0.6098340436734595	0.609834043673459	DEFA6_DEL
8_6500515_6264210_DEL	0	1	2248	3607	0.9251086468058517	0.0	NA	NA	0.6098340436734595	0.609834043673459	ANGPT2,MCPH1_DEL
12_132405851_132313198_DUP	1	0	2247	3608	0.5186190019556554	inf	NA	NA	0.6098340436734595	0.609834043673459	MMP17,ULK1_DUP
8_4851854_2796266_DEL	1	0	2247	3608	0.5186190019556554	inf	NA	NA	0.6098340436734595	0.609834043673459	CSMD1_DEL
7_158380250_157333479_DUP	1	0	2247	3608	0.5186190019556554	inf	NA	NA	0.6098340436734595	0.609834043673459	PTPRN2_DUP
12_25150166_24970983_DUP	0	1	2248	3607	0.9251086468058517	0.0	NA	NA	0.6098340436734595	0.609834043673459	BCAT1,C12orf77_DUP
15_99926235_99678332_DUP	0	1	2248	3607	0.9251086468058517	0.0	NA	NA	0.6098340436734595	0.609834043673459	LRRC28,TTC23_DUP
16_4986985_4855311_DEL	1	0	2247	3608	0.5186190019556554	inf	NA	NA	0.6098340436734595	0.609834043673459	GLYR1,PPL,UBN1_DEL
15_100882026_100514767_DEL	0	1	2248	3607	0.9251086468058517	0.0	NA	NA	0.6098340436734595	0.609834043673459	ADAMTS17_DEL
20_9624773_9520264_DUP	0	1	2248	3607	0.9251086468058517	0.0	NA	NA	0.6098340436734595	0.609834043673459	PAK7_DUP
2_178415497_178257777_DUP	0	1	2248	3607	0.9251086468058517	0.0	NA	NA	0.6098340436734595	0.609834043673459	AGPS,TTC30B_DUP
2_167333973_167263156_DUP	1	0	2247	3608	0.5186190019556554	inf	NA	NA	0.6098340436734595	0.609834043673459	SCN7A_DUP
20_16030475_13976455_DEL	0	1	2248	3607	0.9251086468058517	0.0	NA	NA	0.6098340436734595	0.609834043673459	MACROD2_DEL
20_35869706_35627332_DUP	1	0	2247	3608	0.5186190019556554	inf	NA	NA	0.6098340436734595	0.609834043673459	RBL1,RPN2_DUP
2_163694953_162849894_DUP	1	0	2247	3608	0.5186190019556554	inf	NA	NA	0.6098340436734595	0.609834043673459	DPP4,FAP,GCA,GCG,IFIH1,KCNH7_DUP
20_42355056_42142279_DUP	0	1	2248	3607	0.9251086468058517	0.0	NA	NA	0.6098340436734595	0.609834043673459	GTSF1L,IFT52,L3MBTL1,MYBL2,SGK2_DUP
2_134275029_133430878_DUP	1	0	2247	3608	0.5186190019556554	inf	NA	NA	0.6098340436734595	0.609834043673459	NCKAP5_DUP
20_48184580_48124601_DEL	0	1	2248	3607	0.9251086468058517	0.0	NA	NA	0.6098340436734595	0.609834043673459	PTGIS_DEL
2_133402674_133175471_DUP	0	1	2248	3607	0.9251086468058517	0.0	NA	NA	0.6098340436734595	0.609834043673459	GPR39_DUP
19_5455503_5206853_DUP	0	1	2248	3607	0.9251086468058517	0.0	NA	NA	0.6098340436734595	0.609834043673459	PTPRS,ZNRF4_DUP
19_8212198_8118006_DUP	1	0	2247	3608	0.5186190019556554	inf	NA	NA	0.6098340436734595	0.609834043673459	CCL25,FBN3_DUP
19_8212198_8118006_DEL	0	1	2248	3607	0.9251086468058517	0.0	NA	NA	0.6098340436734595	0.609834043673459	CCL25,FBN3_DEL
2_186697817_186603720_DUP	1	0	2247	3608	0.5186190019556554	inf	NA	NA	0.6098340436734595	0.609834043673459	FSIP2_DUP
19_8468297_8387806_DEL	1	0	2247	3608	0.5186190019556554	inf	NA	NA	0.6098340436734595	0.609834043673459	ANGPTL4,KANK3,RAB11B_DEL
19_9082340_8959706_DUP	0	1	2248	3607	0.9251086468058517	0.0	NA	NA	0.6098340436734595	0.609834043673459	MUC16_DUP
2_102507628_102314599_DEL	1	0	2247	3608	0.5186190019556554	inf	NA	NA	0.6098340436734595	0.609834043673459	MAP4K4_DEL
2_101192816_101179535_DUP	1	0	2247	3608	0.5186190019556554	inf	NA	NA	0.6098340436734595	0.609834043673459	PDCL3_DUP
2_97915881_96781888_DEL	1	0	2247	3608	0.5186190019556554	inf	NA	NA	0.6098340436734595	0.609834043673459	ADRA2B,ANKRD23,ANKRD36,ANKRD39,ARID5A,ASTL,CIAO1,CNNM3,CNNM4,DUSP2,FAHD2B,FAM178B,ITPRIPL1,KANSL3,LMAN2L,NCAPH,SEMA4C,SNRNP200,STARD7,TMEM127_DEL
19_17955043_17866000_DEL	0	1	2248	3607	0.9251086468058517	0.0	NA	NA	0.6098340436734595	0.609834043673459	B3GNT3,FCHO1,INSL3,JAK3_DEL
2_89049498_88328082_DUP	1	0	2247	3608	0.5186190019556554	inf	NA	NA	0.6098340436734595	0.609834043673459	EIF2AK3,FABP1,KRCC1,RPIA,SMYD1,TEX37,THNSL2_DUP
2_86565147_86333474_DUP	0	1	2248	3607	0.9251086468058517	0.0	NA	NA	0.6098340436734595	0.609834043673459	IMMT,MRPL35,PTCD3,REEP1_DUP
2_77748794_76976042_DEL	1	0	2247	3608	0.5186190019556554	inf	NA	NA	0.6098340436734595	0.609834043673459	LRRTM4_DEL
2_73836695_73613320_DEL	0	1	2248	3607	0.9251086468058517	0.0	NA	NA	0.6098340436734595	0.609834043673459	ALMS1_DEL
2_64210998_64069338_DEL	1	0	2247	3608	0.5186190019556554	inf	NA	NA	0.6098340436734595	0.609834043673459	UGP2,VPS54_DEL
2_61361272_61108985_DEL	0	1	2248	3607	0.9251086468058517	0.0	NA	NA	0.6098340436734595	0.609834043673459	KIAA1841,PEX13,PUS10,REL_DEL
19_20307773_20118084_DUP	0	1	2248	3607	0.9251086468058517	0.0	NA	NA	0.6098340436734595	0.609834043673459	ZNF486,ZNF682,ZNF90_DUP
2_55646153_55403122_DUP	1	0	2247	3608	0.5186190019556554	inf	NA	NA	0.6098340436734595	0.609834043673459	CCDC88A,CLHC1,MTIF2,RPS27A_DUP
2_107459491_107021685_DUP	0	1	2248	3607	0.9251086468058517	0.0	NA	NA	0.6098340436734595	0.609834043673459	RGPD3,ST6GAL2_DUP
2_55197207_54952395_DEL	0	1	2248	3607	0.9251086468058517	0.0	NA	NA	0.6098340436734595	0.609834043673459	EML6_DEL
20_4913101_3734805_DUP	1	0	2247	3608	0.5186190019556554	inf	NA	NA	0.6098340436734595	0.609834043673459	AP5S1,C20orf27,CDC25B,CENPB,MAVS,RASSF2,SLC23A2,SPEF1_DUP
2_206480180_205410842_DUP	0	1	2248	3607	0.9251086468058517	0.0	NA	NA	0.6098340436734595	0.609834043673459	PARD3B_DUP
3_35835193_35723372_DEL	0	1	2248	3607	0.9251086468058517	0.0	NA	NA	0.6098340436734595	0.609834043673459	ARPP21_DEL
18_2802526_2539144_DUP	0	1	2248	3607	0.9251086468058517	0.0	NA	NA	0.6098340436734595	0.609834043673459	METTL4,NDC80,SMCHD1_DUP
18_3879112_3499392_DEL	1	0	2247	3608	0.5186190019556554	inf	NA	NA	0.6098340436734595	0.609834043673459	DLGAP1_DEL
3_15563027_15493220_DEL	0	1	2248	3607	0.9251086468058517	0.0	NA	NA	0.6098340436734595	0.609834043673459	COLQ_DEL
3_13679062_13359281_DUP	1	0	2247	3608	0.5186190019556554	inf	NA	NA	0.6098340436734595	0.609834043673459	FBLN2,HDAC11,NUP210_DUP
3_12475397_12195212_DUP	1	0	2247	3608	0.5186190019556554	inf	NA	NA	0.6098340436734595	0.609834043673459	PPARG,TIMP4_DUP
3_7782044_6903594_DUP	0	1	2248	3607	0.9251086468058517	0.0	NA	NA	0.6098340436734595	0.609834043673459	GRM7_DUP
3_3886326_3888473_DUP	0	1	2248	3607	0.9251086468058517	0.0	NA	NA	0.6098340436734595	0.609834043673459	LRRN1_DUP
3_4887823_4345210_DEL	1	0	2247	3608	0.5186190019556554	inf	NA	NA	0.6098340436734595	0.609834043673459	ITPR1,SETMAR,SUMF1_DEL
3_4887823_4345210_DUP	0	1	2248	3607	0.9251086468058517	0.0	NA	NA	0.6098340436734595	0.609834043673459	ITPR1,SETMAR,SUMF1_DUP
3_3221305_3111995_DUP	0	1	2248	3607	0.9251086468058517	0.0	NA	NA	0.6098340436734595	0.609834043673459	CRBN,IL5RA,TRNT1_DUP
3_3221305_3111995_DEL	0	1	2248	3607	0.9251086468058517	0.0	NA	NA	0.6098340436734595	0.609834043673459	CRBN,IL5RA,TRNT1_DEL
18_8638147_8609951_DUP	0	1	2248	3607	0.9251086468058517	0.0	NA	NA	0.6098340436734595	0.609834043673459	RAB12_DUP
18_73139390_65181875_DUP	1	0	2247	3608	0.5186190019556554	inf	NA	NA	0.6098340436734595	0.609834043673459	C18orf63,CBLN2,CCDC102B,CD226,CNDP1,CNDP2,CYB5A,DOK6,DSEL,FAM69C,FBXO15,GTSCR1,NETO1,RTTN,SMIM21,SOCS6,TIMM21,TMX3,TSHZ1,ZADH2,ZNF407_DUP
5_120021649_119816988_DEL	0	1	2248	3607	0.9251086468058517	0.0	NA	NA	0.6098340436734595	0.609834043673459	PRR16_DEL
2_242122062_242035853_DEL	1	0	2247	3608	0.5186190019556554	inf	NA	NA	0.6098340436734595	0.609834043673459	MTERFD2,PASK,PPP1R7_DEL
2_241621648_241558448_DUP	1	0	2247	3608	0.5186190019556554	inf	NA	NA	0.6098340436734595	0.609834043673459	AQP12B,GPR35_DUP
2_234978572_234959515_DUP	0	1	2248	3607	0.9251086468058517	0.0	NA	NA	0.6098340436734595	0.609834043673459	SPP2_DUP
18_13759941_13387761_DUP	1	0	2247	3608	0.5186190019556554	inf	NA	NA	0.6098340436734595	0.609834043673459	FAM210A,LDLRAD4,RNMT_DUP
2_231742723_231729860_DEL	0	1	2248	3607	0.9251086468058517	0.0	NA	NA	0.6098340436734595	0.609834043673459	ITM2C_DEL
18_44497285_44392575_DEL	1	0	2247	3608	0.5186190019556554	inf	NA	NA	0.6098340436734595	0.609834043673459	PIAS2_DEL
2_217234468_217124402_DUP	1	0	2247	3608	0.5186190019556554	inf	NA	NA	0.6098340436734595	0.609834043673459	MARCH4_DUP
18_46385715_46146116_DUP	0	1	2248	3607	0.9251086468058517	0.0	NA	NA	0.6098340436734595	0.609834043673459	CTIF_DUP
2_216964643_216809720_DUP	0	1	2248	3607	0.9251086468058517	0.0	NA	NA	0.6098340436734595	0.609834043673459	MREG,PECR,TMEM169_DUP
2_216300378_216226349_DEL	0	1	2248	3607	0.9251086468058517	0.0	NA	NA	0.6098340436734595	0.609834043673459	FN1_DEL
18_46385715_46146116_DEL	0	1	2248	3607	0.9251086468058517	0.0	NA	NA	0.6098340436734595	0.609834043673459	CTIF_DEL
18_63547637_63430288_DEL	0	1	2248	3607	0.9251086468058517	0.0	NA	NA	0.6098340436734595	0.609834043673459	CDH7_DEL
2_213403173_212248785_DUP	1	0	2247	3608	0.5186190019556554	inf	NA	NA	0.6098340436734595	0.609834043673459	ERBB4_DUP
18_11896983_11689938_DUP	0	1	2248	3607	0.9251086468058517	0.0	NA	NA	0.6098340436734595	0.609834043673459	CHMP1B,GNAL,MPPE1_DUP
3_36587683_36422246_DEL	0	1	2248	3607	0.9251086468058517	0.0	NA	NA	0.6098340436734595	0.609834043673459	STAC_DEL
19_20748444_20728782_DUP	1	0	2247	3608	0.5186190019556554	inf	NA	NA	0.6098340436734595	0.609834043673459	ZNF737_DUP
19_33716459_33623351_DUP	0	1	2248	3607	0.9251086468058517	0.0	NA	NA	0.6098340436734595	0.609834043673459	LRP3,SLC7A10,WDR88_DUP
22_30165667_29877134_DUP	0	1	2248	3607	0.9251086468058517	0.0	NA	NA	0.6098340436734595	0.609834043673459	CABP7,NEFH,NF2,NIPSNAP1,THOC5,UQCR10,ZMAT5_DUP
1_109780353_109656958_DEL	1	0	2247	3608	0.5186190019556554	inf	NA	NA	0.6098340436734595	0.609834043673459	KIAA1324,SARS_DEL
1_99771241_99730227_DUP	0	1	2248	3607	0.9251086468058517	0.0	NA	NA	0.6098340436734595	0.609834043673459	LPPR4_DUP
1_98386440_97544702_DEL	0	1	2248	3607	0.9251086468058517	0.0	NA	NA	0.6098340436734595	0.609834043673459	DPYD_DEL
22_34157358_33670610_DEL	0	1	2248	3607	0.9251086468058517	0.0	NA	NA	0.6098340436734595	0.609834043673459	LARGE_DEL
1_86965337_86934816_DUP	0	1	2248	3607	0.9251086468058517	0.0	NA	NA	0.6098340436734595	0.609834043673459	CLCA1_DUP
1_84417870_84335765_DUP	0	1	2248	3607	0.9251086468058517	0.0	NA	NA	0.6098340436734595	0.609834043673459	TTLL7_DUP
22_34157358_33670610_DUP	0	1	2248	3607	0.9251086468058517	0.0	NA	NA	0.6098340436734595	0.609834043673459	LARGE_DUP
1_77684995_77333375_DUP	0	1	2248	3607	0.9251086468058517	0.0	NA	NA	0.6098340436734595	0.609834043673459	PIGK,ST6GALNAC5_DUP
22_40366909_40343188_DUP	0	1	2248	3607	0.9251086468058517	0.0	NA	NA	0.6098340436734595	0.609834043673459	GRAP2_DUP
1_72748002_71873253_DEL	0	1	2248	3607	0.9251086468058517	0.0	NA	NA	0.6098340436734595	0.609834043673459	NEGR1_DEL
22_47569141_47158745_DEL	0	1	2248	3607	0.9251086468058517	0.0	NA	NA	0.6098340436734595	0.609834043673459	TBC1D22A_DEL
1_66837996_66379039_DEL	0	1	2248	3607	0.9251086468058517	0.0	NA	NA	0.6098340436734595	0.609834043673459	PDE4B_DEL
22_29654806_29469215_DUP	0	1	2248	3607	0.9251086468058517	0.0	NA	NA	0.6098340436734595	0.609834043673459	EMID1,KREMEN1_DUP
1_65897486_65730615_DUP	0	1	2248	3607	0.9251086468058517	0.0	NA	NA	0.6098340436734595	0.609834043673459	DNAJC6,LEPROT_DUP
21_15954457_14983070_DUP	0	1	2248	3607	0.9251086468058517	0.0	NA	NA	0.6098340436734595	0.609834043673459	HSPA13,LIPI,POTED,RBM11,SAMSN1_DUP
1_46879119_46806591_DUP	0	1	2248	3607	0.9251086468058517	0.0	NA	NA	0.6098340436734595	0.609834043673459	FAAH,NSUN4_DUP
21_27141315_27012200_DUP	1	0	2247	3608	0.5186190019556554	inf	NA	NA	0.6098340436734595	0.609834043673459	ATP5J,GABPA,JAM2_DUP
21_28216544_27840950_DUP	1	0	2247	3608	0.5186190019556554	inf	NA	NA	0.6098340436734595	0.609834043673459	ADAMTS1,CYYR1_DUP
1_31230506_31186478_DUP	1	0	2247	3608	0.5186190019556554	inf	NA	NA	0.6098340436734595	0.609834043673459	LAPTM5,MATN1_DUP
1_25824755_25689044_DUP	0	1	2248	3607	0.9251086468058517	0.0	NA	NA	0.6098340436734595	0.609834043673459	RHCE,TMEM57_DUP
21_32185350_32091077_DUP	1	0	2247	3608	0.5186190019556554	inf	NA	NA	0.6098340436734595	0.609834043673459	KRTAP21-1,KRTAP21-2,KRTAP21-3,KRTAP8-1_DUP
21_35987059_35743146_DUP	0	1	2248	3607	0.9251086468058517	0.0	NA	NA	0.6098340436734595	0.609834043673459	C21orf140,KCNE1,KCNE2,RCAN1,SMIM11_DUP
21_43299379_43221882_DEL	1	0	2247	3608	0.5186190019556554	inf	NA	NA	0.6098340436734595	0.609834043673459	PRDM15_DEL
1_7913367_6845635_DEL	0	1	2248	3607	0.9251086468058517	0.0	NA	NA	0.6098340436734595	0.609834043673459	CAMTA1,PER3,UTS2,VAMP3_DEL
1_6638713_6527632_DUP	1	0	2247	3608	0.5186190019556554	inf	NA	NA	0.6098340436734595	0.609834043673459	NOL9,PLEKHG5,TAS1R1_DUP
1_4834487_4715514_DUP	0	1	2248	3607	0.9251086468058517	0.0	NA	NA	0.6098340436734595	0.609834043673459	AJAP1_DUP
1_2116361_1950930_DUP	0	1	2248	3607	0.9251086468058517	0.0	NA	NA	0.6098340436734595	0.609834043673459	GABRD,PRKCZ_DUP
22_49145651_48885516_DEL	0	1	2248	3607	0.9251086468058517	0.0	NA	NA	0.6098340436734595	0.609834043673459	FAM19A5_DEL
19_23578127_23159912_DUP	0	1	2248	3607	0.9251086468058517	0.0	NA	NA	0.6098340436734595	0.609834043673459	ZNF728,ZNF730,ZNF91_DUP
1_118165491_117057444_DUP	1	0	2247	3608	0.5186190019556554	inf	NA	NA	0.6098340436734595	0.609834043673459	C1orf137,CD101,CD2,CD58,FAM46C,IGSF3,MAN1A2,PTGFRN,TRIM45,TTF2,VTCN1_DUP
1_120436590_120166739_DUP	0	1	2248	3607	0.9251086468058517	0.0	NA	NA	0.6098340436734595	0.609834043673459	ADAM30,HMGCS2,PHGDH,REG4,ZNF697_DUP
2_49003419_48809702_DUP	1	0	2247	3608	0.5186190019556554	inf	NA	NA	0.6098340436734595	0.609834043673459	GTF2A1L,LHCGR,STON1-GTF2A1L_DUP
19_36692879_36526494_DEL	1	0	2247	3608	0.5186190019556554	inf	NA	NA	0.6098340436734595	0.609834043673459	CAPNS1,COX7A1,POLR2I,TBCB,THAP8,WDR62,ZNF565_DEL
19_41522551_41497381_DEL	0	1	2248	3607	0.9251086468058517	0.0	NA	NA	0.6098340436734595	0.609834043673459	CYP2B6_DEL
2_47709918_47596720_DEL	1	0	2247	3608	0.5186190019556554	inf	NA	NA	0.6098340436734595	0.609834043673459	EPCAM,MSH2_DEL
19_43773520_43757798_DEL	0	1	2248	3607	0.9251086468058517	0.0	NA	NA	0.6098340436734595	0.609834043673459	PSG9_DEL
19_44079560_43910671_DUP	0	1	2248	3607	0.9251086468058517	0.0	NA	NA	0.6098340436734595	0.609834043673459	ETHE1,LYPD3,PHLDB3,TEX101,XRCC1,ZNF575_DUP
19_51771825_51767348_DUP	0	1	2248	3607	0.9251086468058517	0.0	NA	NA	0.6098340436734595	0.609834043673459	SIGLECL1_DUP
2_38604285_38523255_DEL	1	0	2247	3608	0.5186190019556554	inf	NA	NA	0.6098340436734595	0.609834043673459	ATL2_DEL
2_37041326_36943565_DEL	1	0	2247	3608	0.5186190019556554	inf	NA	NA	0.6098340436734595	0.609834043673459	VIT_DEL
2_37041326_36943565_DUP	1	0	2247	3608	0.5186190019556554	inf	NA	NA	0.6098340436734595	0.609834043673459	VIT_DUP
2_33623431_32582554_DUP	1	0	2247	3608	0.5186190019556554	inf	NA	NA	0.6098340436734595	0.609834043673459	BIRC6,LTBP1,TTC27_DUP
2_15770900_15732073_DUP	0	1	2248	3607	0.9251086468058517	0.0	NA	NA	0.6098340436734595	0.609834043673459	DDX1_DUP
2_15701312_15307447_DEL	0	1	2248	3607	0.9251086468058517	0.0	NA	NA	0.6098340436734595	0.609834043673459	NBAS_DEL
1_119964432_119923839_DUP	0	1	2248	3607	0.9251086468058517	0.0	NA	NA	0.6098340436734595	0.609834043673459	HAO2,HSD3B2_DUP
19_55021736_55014168_DUP	0	1	2248	3607	0.9251086468058517	0.0	NA	NA	0.6098340436734595	0.609834043673459	LAIR2_DUP
19_55179324_55174519_DUP	1	0	2247	3608	0.5186190019556554	inf	NA	NA	0.6098340436734595	0.609834043673459	LILRB4_DUP
19_55628591_55481521_DEL	0	1	2248	3607	0.9251086468058517	0.0	NA	NA	0.6098340436734595	0.609834043673459	EPS8L1,GP6,NLRP2,PPP1R12C,RDH13_DEL
1_246729128_245912966_DUP	0	1	2248	3607	0.9251086468058517	0.0	NA	NA	0.6098340436734595	0.609834043673459	SMYD3,TFB2M_DUP
1_240637428_240257024_DEL	1	0	2247	3608	0.5186190019556554	inf	NA	NA	0.6098340436734595	0.609834043673459	FMN2_DEL
1_228246687_228194900_DUP	0	1	2248	3607	0.9251086468058517	0.0	NA	NA	0.6098340436734595	0.609834043673459	WNT3A_DUP
1_225976942_225965714_DUP	0	1	2248	3607	0.9251086468058517	0.0	NA	NA	0.6098340436734595	0.609834043673459	SRP9_DUP
1_202991983_202910829_DEL	0	1	2248	3607	0.9251086468058517	0.0	NA	NA	0.6098340436734595	0.609834043673459	ADIPOR1,CYB5R1,TMEM183A_DEL
1_178442210_177899064_DUP	1	0	2247	3608	0.5186190019556554	inf	NA	NA	0.6098340436734595	0.609834043673459	RASAL2,SEC16B_DUP
1_167487645_167190195_DEL	0	1	2248	3607	0.9251086468058517	0.0	NA	NA	0.6098340436734595	0.609834043673459	CD247,POU2F1_DEL
1_160156461_160001529_DUP	0	1	2248	3607	0.9251086468058517	0.0	NA	NA	0.6098340436734595	0.609834043673459	ATP1A2,ATP1A4,IGSF8,KCNJ10,KCNJ9,PIGM_DUP
1_158064434_157963518_DUP	1	0	2247	3608	0.5186190019556554	inf	NA	NA	0.6098340436734595	0.609834043673459	KIRREL_DUP
1_145826888_145747253_DUP	0	1	2248	3607	0.9251086468058517	0.0	NA	NA	0.6098340436734595	0.609834043673459	GPR89A,PDZK1_DUP
22_25320153_25202311_DUP	1	0	2247	3608	0.5186190019556554	inf	NA	NA	0.6098340436734595	0.609834043673459	SGSM1_DUP
19_55148183_55085379_DEL	0	1	2248	3607	0.9251086468058517	0.0	NA	NA	0.6098340436734595	0.609834043673459	LILRA1,LILRA2,LILRB1_DEL
17_74639590_74621609_DUP	0	1	2248	3607	0.9251086468058517	0.0	NA	NA	0.6098340436734595	0.609834043673459	ST6GALNAC1_DUP
18_9859225_9708441_DUP	0	1	2248	3607	0.9251086468058517	0.0	NA	NA	0.6098340436734595	0.609834043673459	RAB31_DUP
3_55108141_54156862_DUP	0	1	2248	3607	0.9251086468058517	0.0	NA	NA	0.6098340436734595	0.609834043673459	CACNA2D3_DUP
16_75690105_75634246_DUP	0	1	2248	3607	0.9251086468058517	0.0	NA	NA	0.6098340436734595	0.609834043673459	ADAT1,KARS,TERF2IP_DUP
16_78011494_77225155_DUP	0	1	2248	3607	0.9251086468058517	0.0	NA	NA	0.6098340436734595	0.609834043673459	ADAMTS18,MON1B,NUDT7,SYCE1L,VAT1L_DUP
4_169393847_169138183_DEL	0	1	2248	3607	0.9251086468058517	0.0	NA	NA	0.6098340436734595	0.609834043673459	DDX60,DDX60L_DEL
16_81323953_81272577_DUP	0	1	2248	3607	0.9251086468058517	0.0	NA	NA	0.6098340436734595	0.609834043673459	BCMO1_DUP
4_151504182_151505258_DEL	0	1	2248	3607	0.9251086468058517	0.0	NA	NA	0.6098340436734595	0.609834043673459	MAB21L2_DEL
4_151935579_151186964_DEL	0	1	2248	3607	0.9251086468058517	0.0	NA	NA	0.6098340436734595	0.609834043673459	LRBA_DEL
4_145658916_145568106_DEL	0	1	2248	3607	0.9251086468058517	0.0	NA	NA	0.6098340436734595	0.609834043673459	HHIP_DEL
16_82203730_82182468_DUP	1	0	2247	3608	0.5186190019556554	inf	NA	NA	0.6098340436734595	0.609834043673459	MPHOSPH6_DUP
4_115997215_115544858_DUP	0	1	2248	3607	0.9251086468058517	0.0	NA	NA	0.6098340436734595	0.609834043673459	NDST4,UGT8_DUP
4_106890052_106638935_DUP	0	1	2248	3607	0.9251086468058517	0.0	NA	NA	0.6098340436734595	0.609834043673459	GSTCD,NPNT_DUP
4_94693227_93225895_DUP	1	0	2247	3608	0.5186190019556554	inf	NA	NA	0.6098340436734595	0.609834043673459	GRID2_DUP
16_83828628_82660742_DUP	1	0	2247	3608	0.5186190019556554	inf	NA	NA	0.6098340436734595	0.609834043673459	CDH13_DUP
4_90874148_90647811_DEL	1	0	2247	3608	0.5186190019556554	inf	NA	NA	0.6098340436734595	0.609834043673459	MMRN1,SNCA_DEL
4_178283443_178231263_DUP	1	0	2247	3608	0.5186190019556554	inf	NA	NA	0.6098340436734595	0.609834043673459	NEIL3_DUP
4_90874148_90647811_DUP	0	1	2248	3607	0.9251086468058517	0.0	NA	NA	0.6098340436734595	0.609834043673459	MMRN1,SNCA_DUP
16_88110196_87637134_DUP	0	1	2248	3607	0.9251086468058517	0.0	NA	NA	0.6098340436734595	0.609834043673459	BANP,CA5A,JPH3,KLHDC4,SLC7A5_DUP
4_87812609_87745055_DUP	1	0	2247	3608	0.5186190019556554	inf	NA	NA	0.6098340436734595	0.609834043673459	C4orf36,SLC10A6_DUP
4_81884671_81257033_DEL	0	1	2248	3607	0.9251086468058517	0.0	NA	NA	0.6098340436734595	0.609834043673459	C4orf22_DEL
4_81207479_81121453_DEL	0	1	2248	3607	0.9251086468058517	0.0	NA	NA	0.6098340436734595	0.609834043673459	FGF5,PRDM8_DEL
16_89261270_89167755_DUP	0	1	2248	3607	0.9251086468058517	0.0	NA	NA	0.6098340436734595	0.609834043673459	ACSF3,CDH15_DUP
4_77699962_77357373_DEL	1	0	2247	3608	0.5186190019556554	inf	NA	NA	0.6098340436734595	0.609834043673459	SHROOM3_DEL
3_53845140_53529260_DUP	0	1	2248	3607	0.9251086468058517	0.0	NA	NA	0.6098340436734595	0.609834043673459	CACNA1D_DUP
16_89882945_89696922_DUP	0	1	2248	3607	0.9251086468058517	0.0	NA	NA	0.6098340436734595	0.609834043673459	CDK10,CHMP1A,DPEP1,FANCA,SPATA2L,SPATA33,VPS9D1,ZNF276_DUP
17_2282726_1964916_DUP	0	1	2248	3607	0.9251086468058517	0.0	NA	NA	0.6098340436734595	0.609834043673459	SGSM2,SMG6,SRR,TSR1_DUP
4_46995356_46930772_DUP	0	1	2248	3607	0.9251086468058517	0.0	NA	NA	0.6098340436734595	0.609834043673459	GABRA4_DUP
4_40810324_40753008_DUP	0	1	2248	3607	0.9251086468058517	0.0	NA	NA	0.6098340436734595	0.609834043673459	NSUN7_DUP
17_2585023_2541614_DUP	0	1	2248	3607	0.9251086468058517	0.0	NA	NA	0.6098340436734595	0.609834043673459	PAFAH1B1_DUP
17_2935705_2699865_DUP	0	1	2248	3607	0.9251086468058517	0.0	NA	NA	0.6098340436734595	0.609834043673459	RAP1GAP2_DUP
4_88312013_88226460_DEL	1	0	2247	3608	0.5186190019556554	inf	NA	NA	0.6098340436734595	0.609834043673459	HSD17B11,HSD17B13_DEL
4_15964084_15938255_DUP	0	1	2248	3607	0.9251086468058517	0.0	NA	NA	0.6098340436734595	0.609834043673459	FGFBP1,FGFBP2_DUP
16_74729196_74486029_DEL	0	1	2248	3607	0.9251086468058517	0.0	NA	NA	0.6098340436734595	0.609834043673459	GLG1,MLKL,RFWD3_DEL
16_29001254_28834879_DUP	0	1	2248	3607	0.9251086468058517	0.0	NA	NA	0.6098340436734595	0.609834043673459	ATP2A1,ATXN2L,CD19,LAT,NFATC2IP,RABEP2,SH2B1,SPNS1,TUFM_DUP
5_110002929_109756457_DEL	1	0	2247	3608	0.5186190019556554	inf	NA	NA	0.6098340436734595	0.609834043673459	TMEM232_DEL
16_1657121_1496718_DUP	0	1	2248	3607	0.9251086468058517	0.0	NA	NA	0.6098340436734595	0.609834043673459	CLCN7,IFT140,PTX4,TELO2,TMEM204_DUP
5_96518830_96498929_DEL	1	0	2247	3608	0.5186190019556554	inf	NA	NA	0.6098340436734595	0.609834043673459	RIOK2_DEL
5_96139106_95998201_DUP	0	1	2248	3607	0.9251086468058517	0.0	NA	NA	0.6098340436734595	0.609834043673459	CAST,ERAP1_DUP
5_90459599_89781501_DEL	1	0	2247	3608	0.5186190019556554	inf	NA	NA	0.6098340436734595	0.609834043673459	GPR98,LYSMD3,POLR3G_DEL
5_85915170_85913947_DUP	1	0	2247	3608	0.5186190019556554	inf	NA	NA	0.6098340436734595	0.609834043673459	COX7C_DUP
16_3306311_2946772_DUP	0	1	2248	3607	0.9251086468058517	0.0	NA	NA	0.6098340436734595	0.609834043673459	CCDC64B,CLDN6,CLDN9,FLYWCH1,FLYWCH2,HCFC1R1,IL32,KREMEN2,MEFV,MMP25,OR1F1,PAQR4,PKMYT1,THOC6,TNFRSF12A,ZNF200,ZNF205,ZNF213,ZSCAN10_DUP
16_3306311_2946772_DEL	0	1	2248	3607	0.9251086468058517	0.0	NA	NA	0.6098340436734595	0.609834043673459	CCDC64B,CLDN6,CLDN9,FLYWCH1,FLYWCH2,HCFC1R1,IL32,KREMEN2,MEFV,MMP25,OR1F1,PAQR4,PKMYT1,THOC6,TNFRSF12A,ZNF200,ZNF205,ZNF213,ZSCAN10_DEL
16_4163751_4016967_DUP	0	1	2248	3607	0.9251086468058517	0.0	NA	NA	0.6098340436734595	0.609834043673459	ADCY9_DUP
5_64064332_63802616_DUP	0	1	2248	3607	0.9251086468058517	0.0	NA	NA	0.6098340436734595	0.609834043673459	FAM159B,RGS7BP,SREK1IP1_DUP
16_4779981_4606910_DEL	0	1	2248	3607	0.9251086468058517	0.0	NA	NA	0.6098340436734595	0.609834043673459	ANKS3,C16orf96,MGRN1,NUDT16L1,UBALD1_DEL
11_3846558_3680506_DUP	1	0	2247	3608	0.5186190019556554	inf	NA	NA	0.6098340436734595	0.609834043673459	ART1,CHRNA10,NUP98,PGAP2_DUP
5_55528683_55396131_DUP	0	1	2248	3607	0.9251086468058517	0.0	NA	NA	0.6098340436734595	0.609834043673459	ANKRD55_DUP
16_70605576_69745184_DUP	1	0	2247	3608	0.5186190019556554	inf	NA	NA	0.6098340436734595	0.609834043673459	AARS,CLEC18A,CLEC18C,COG4,DDX19A,DDX19B,EXOSC6,FUK,NOB1,NQO1,PDPR,SF3B3,ST3GAL2,WWP2_DUP
5_54830400_54410146_DUP	0	1	2248	3607	0.9251086468058517	0.0	NA	NA	0.6098340436734595	0.609834043673459	CCNO,CDC20B,DHX29,GPX8,MCIDAS,PPAP2A,SKIV2L2_DUP
5_37835736_37379494_DUP	1	0	2247	3608	0.5186190019556554	inf	NA	NA	0.6098340436734595	0.609834043673459	GDNF,WDR70_DUP
16_9057064_8829666_DUP	1	0	2247	3608	0.5186190019556554	inf	NA	NA	0.6098340436734595	0.609834043673459	ABAT,CARHSP1,PMM2,TMEM186,USP7_DUP
5_34043147_33441249_DUP	1	0	2247	3608	0.5186190019556554	inf	NA	NA	0.6098340436734595	0.609834043673459	ADAMTS12,AMACR,C1QTNF3,RXFP3,SLC45A2,TARS_DUP
5_32312864_31267808_DUP	0	1	2248	3607	0.9251086468058517	0.0	NA	NA	0.6098340436734595	0.609834043673459	C5orf22,CDH6,DROSHA,GOLPH3,MTMR12,PDZD2_DUP
5_19838868_19473825_DUP	0	1	2248	3607	0.9251086468058517	0.0	NA	NA	0.6098340436734595	0.609834043673459	CDH18_DUP
16_18937272_18412292_DUP	0	1	2248	3607	0.9251086468058517	0.0	NA	NA	0.6098340436734595	0.609834043673459	ARL6IP1,NOMO2,NPIPA8,RPS15A,SMG1_DUP
16_22385552_21964777_DEL	0	1	2248	3607	0.9251086468058517	0.0	NA	NA	0.6098340436734595	0.609834043673459	C16orf52,CDR2,EEF2K,PDZD9,POLR3E,UQCRC2,VWA3A_DEL
5_7900027_7859652_DUP	1	0	2247	3608	0.5186190019556554	inf	NA	NA	0.6098340436734595	0.609834043673459	FASTKD3,MTRR_DUP
5_7826832_7396619_DUP	1	0	2247	3608	0.5186190019556554	inf	NA	NA	0.6098340436734595	0.609834043673459	ADCY2_DUP
5_5489262_5423112_DUP	0	1	2248	3607	0.9251086468058517	0.0	NA	NA	0.6098340436734595	0.609834043673459	KIAA0947_DUP
5_5319136_5140652_DEL	0	1	2248	3607	0.9251086468058517	0.0	NA	NA	0.6098340436734595	0.609834043673459	ADAMTS16_DEL
5_1221816_1201967_DUP	1	0	2247	3608	0.5186190019556554	inf	NA	NA	0.6098340436734595	0.609834043673459	SLC6A19_DUP
5_1111983_1052566_DUP	1	0	2247	3608	0.5186190019556554	inf	NA	NA	0.6098340436734595	0.609834043673459	SLC12A7_DUP
16_8739965_8719655_DEL	1	0	2247	3608	0.5186190019556554	inf	NA	NA	0.6098340436734595	0.609834043673459	METTL22_DEL
17_3372577_3301704_DEL	1	0	2247	3608	0.5186190019556554	inf	NA	NA	0.6098340436734595	0.609834043673459	OR1E1,OR1E2,OR3A3,SPATA22_DEL
4_76551005_76407876_DUP	0	1	2248	3607	0.9251086468058517	0.0	NA	NA	0.6098340436734595	0.609834043673459	C4orf26,CDKL2,RCHY1,THAP6_DUP
4_3768334_3769719_DUP	0	1	2248	3607	0.9251086468058517	0.0	NA	NA	0.6098340436734595	0.609834043673459	ADRA2C_DUP
3_184428689_184429609_DEL	1	0	2247	3608	0.5186190019556554	inf	NA	NA	0.6098340436734595	0.609834043673459	MAGEF1_DEL
17_16470643_15848897_DUP	1	0	2247	3608	0.5186190019556554	inf	NA	NA	0.6098340436734595	0.609834043673459	ADORA2B,CENPV,FAM211A,NCOR1,PIGL,TRPV2,TTC19,UBB,ZNF287,ZSWIM7_DUP
3_172165408_172163255_DUP	0	1	2248	3607	0.9251086468058517	0.0	NA	NA	0.6098340436734595	0.609834043673459	GHSR_DUP
3_171177796_170781753_DUP	0	1	2248	3607	0.9251086468058517	0.0	NA	NA	0.6098340436734595	0.609834043673459	TNIK_DUP
3_161220814_160939845_DUP	0	1	2248	3607	0.9251086468058517	0.0	NA	NA	0.6098340436734595	0.609834043673459	NMD3,OTOL1,SPTSSB_DUP
3_159614512_158787230_DUP	0	1	2248	3607	0.9251086468058517	0.0	NA	NA	0.6098340436734595	0.609834043673459	IQCJ-SCHIP1,SCHIP1_DUP
17_4045836_3828732_DUP	1	0	2247	3608	0.5186190019556554	inf	NA	NA	0.6098340436734595	0.609834043673459	ATP2A3,ZZEF1_DUP
17_22023388_20768822_DEL	1	0	2247	3608	0.5186190019556554	inf	NA	NA	0.6098340436734595	0.609834043673459	C17orf51,CCDC144NL,DHRS7B,KCNJ12,MAP2K3,MTRNR2L1,TMEM11,USP22_DEL
17_29325680_29111461_DEL	0	1	2248	3607	0.9251086468058517	0.0	NA	NA	0.6098340436734595	0.609834043673459	ADAP2,ATAD5,CRLF3,RNF135,TEFM_DEL
3_152553572_152554690_DUP	0	1	2248	3607	0.9251086468058517	0.0	NA	NA	0.6098340436734595	0.609834043673459	P2RY1_DUP
17_33520313_33475450_DEL	0	1	2248	3607	0.9251086468058517	0.0	NA	NA	0.6098340436734595	0.609834043673459	SLC35G3,UNC45B_DEL
3_138478015_137717930_DUP	1	0	2247	3608	0.5186190019556554	inf	NA	NA	0.6098340436734595	0.609834043673459	A4GNT,ARMC8,CEP70,CLDN18,DBR1,DZIP1L,ESYT3,FAIM,MRAS,NME9,PIK3CB_DUP
17_15466751_13972965_DUP	0	1	2248	3607	0.9251086468058517	0.0	NA	NA	0.6098340436734595	0.609834043673459	CDRT15,COX10,HS3ST3B1,PMP22,TEKT3,TVP23C,TVP23C-CDRT4_DUP
3_136349712_135969400_DUP	1	0	2247	3608	0.5186190019556554	inf	NA	NA	0.6098340436734595	0.6098566663837495	PCCB,STAG1_DUP
3_126260576_126114892_DUP	0	1	2248	3607	0.9251086468058517	0.0	NA	NA	0.6098340436734595	0.6098798386113634	CCDC37,CHST13,UROC1,ZXDC_DUP
3_120499890_120347376_DEL	1	0	2247	3608	0.5186190019556554	inf	NA	NA	0.6098340436734595	0.6099335934147274	GTF2E1,HGD,RABL3_DEL
3_118823991_115529261_DUP	0	1	2248	3607	0.9251086468058517	0.0	NA	NA	0.6098340436734595	0.6100122304094789	IGSF11,LSAMP_DUP
3_111564668_109019282_DUP	0	1	2248	3607	0.9251086468058517	0.0	NA	NA	0.6098340436734595	0.6101021028621599	CD96,DPPA2,DPPA4,PLCXD2_DUP
3_102196287_102153998_DEL	1	0	2247	3608	0.5186190019556554	inf	NA	NA	0.6098340436734595	0.6102748037168033	ZPLD1_DEL
3_101578162_101370527_DUP	1	0	2247	3608	0.5186190019556554	inf	NA	NA	0.6098340436734595	0.6104824373159574	CEP97,NFKBIZ,NXPE3,RPL24,ZBTB11_DUP
3_99897149_99536887_DEL	0	1	2248	3607	0.9251086468058517	0.0	NA	NA	0.6098340436734595	0.6108526073274801	CMSS1_DEL
3_98109510_98002673_DEL	0	1	2248	3607	0.9251086468058517	0.0	NA	NA	0.6098340436734595	0.6112641530728394	OR5H2,OR5K3,OR5K4_DEL
17_48703681_48503750_DUP	0	1	2248	3607	0.9251086468058517	0.0	NA	NA	0.6098340436734595	0.6119483652729502	ACSF2,CACNA1G,CHAD,EPN3,MYCBPAP,RSAD1,SPATA20_DUP
17_48940344_48913508_DUP	1	0	2247	3608	0.5186190019556554	inf	NA	NA	0.6098340436734595	0.6127853961075479	TOB1,WFIKKN2_DUP
17_71084796_70643801_DEL	0	1	2248	3607	0.9251086468058517	0.0	NA	NA	0.6098340436734595	0.6136656053515946	SLC39A11_DEL
17_72968686_72874606_DEL	0	1	2248	3607	0.9251086468058517	0.0	NA	NA	0.6098340436734595	0.6147074990414896	FADS6,HID1,OTOP2,OTOP3,USH1G_DEL
3_133497430_133465327_DEL	0	1	2248	3607	0.9251086468058517	0.0	NA	NA	0.6098340436734595	0.6161196452475605	TF_DEL
3_186461494_186435526_DUP	1	0	2247	3608	0.5186190019556554	inf	NA	NA	0.6098340436734595	0.6176213769258888	KNG1_DUP
17_19619746_19437387_DEL	0	1	2248	3607	0.9251086468058517	0.0	NA	NA	0.6098340436734595	0.6192935453416093	ALDH3A2,SLC47A1,SLC47A2_DEL
11_5172664_5153872_DEL	0	1	2248	3607	0.9251086468058517	0.0	NA	NA	0.6098340436734595	0.6212333294209078	OR52A1,OR52A5_DEL
3_197024057_196730322_DUP	1	0	2247	3608	0.5186190019556554	inf	NA	NA	0.6098340436734595	0.6234262076596024	DLG1,MFI2_DUP
3_194991284_194790840_DUP	0	1	2248	3607	0.9251086468058517	0.0	NA	NA	0.6098340436734595	0.6255783178242196	XXYLT1_DUP
4_1332862_1206211_DUP	1	0	2247	3608	0.5186190019556554	inf	NA	NA	0.6098340436734595	0.6279297866208636	CTBP1,MAEA_DUP
17_10419756_9820658_DUP	0	1	2248	3607	0.9251086468058517	0.0	NA	NA	0.6098340436734595	0.6303608589495545	GAS7,MYH1,MYH13,MYH4,MYH8_DUP
3_192444970_191861916_DUP	1	0	2247	3608	0.5186190019556554	inf	NA	NA	0.6098340436734595	0.6328674286795289	FGF12_DUP
17_4544812_4462352_DUP	1	0	2247	3608	0.5186190019556554	inf	NA	NA	0.6098340436734595	0.6354506870226595	ALOX15,GGT6,SMTNL2_DUP
3_186571973_186501428_DUP	1	0	2247	3608	0.5186190019556554	inf	NA	NA	0.6098340436734595	0.6377960983017243	ADIPOQ,EIF4A2,RFC4_DUP
15_101835302_101719185_DUP	3	1	2245	3607	0.919773989184134	4.543768964022541	0.28219087185059005	73.16266562068562	0.6238961668812583	0.640241957831167	CHSY1,SNRPA1,VIMP_DUP
5_178772191_178541325_DUP	3	3	2245	3605	0.6138770654092887	2.281129542384608	0.41486832348151487	12.542659187552227	0.6289408808004686	0.6420618606526832	ADAMTS2_DUP
3_178984437_178957852_DUP	2	7	2246	3601	0.9481937390667848	0.4729134245971373	0.08303343782975713	2.6934583585800023	0.6371364600136494	0.6437267365154697	KCNMB3_DUP
2_233274284_233243588_DEL	4	5	2244	3603	0.9380208829709227	1.8207544378698228	0.45342619141399276	7.311326045556592	0.6455293036519009	0.6452000736904078	ALPP,ALPPL2_DEL
6_161537882_161413115_DUP	1	3	2247	3605	0.9090165739707036	0.8887795275590551	0.09234480191124464	8.554125757585375	0.6459008301297856	0.6464600178210889	MAP3K4_DUP
2_75196536_75186019_DUP	2	2	2246	3606	0.6725073666068657	2.6699507389162562	0.37559996320414796	18.97933345740205	0.6459008301297856	0.647539951997168	POLE4_DUP
12_6346929_6058369_DUP	1	3	2247	3605	0.9090165739707036	0.8887795275590551	0.09234480191124464	8.554125757585375	0.6459008301297856	0.6484497972784816	CD9,VWF_DUP
19_518889_496551_DUP	1	3	2247	3605	0.9090165739707036	0.8887795275590551	0.09234480191124464	8.554125757585375	0.6459008301297856	0.6490965822322683	MADCAM1,TPGS1_DUP
19_7058572_6887650_DUP	15	21	2233	3587	0.07509501084427395	1.2395748119669996	0.6265734681956094	2.452299359064673	0.6510035101967706	0.6497681790435754	EMR1,MBD3L2,MBD3L3,MBD3L4,MBD3L5_DUP
17_33749009_33680158_DEL	0	2	2248	3606	0.8637193042858748	0.0	NA	NA	0.6516764467143926	0.6502095554640376	SLFN11,SLFN12_DEL
17_5487007_5378109_DUP	0	2	2248	3606	0.8637193042858748	0.0	NA	NA	0.6516764467143926	0.6506493627736839	DERL2,MIS12,NLRP1_DUP
6_26394526_26365580_DUP	0	2	2248	3606	0.8637193042858748	0.0	NA	NA	0.6516764467143926	0.6510257495880774	BTN2A2,BTN3A2_DUP
4_46125827_46043271_DUP	1	1	2247	3607	0.8755946698767074	1.7260511486779369	0.06722849337367712	44.31532551670916	0.6516764467143926	0.6514182201997375	GABRG1_DUP
1_55223410_55014015_DUP	0	2	2248	3606	0.8637193042858748	0.0	NA	NA	0.6516764467143926	0.6516938379981461	ACOT11,FAM151A,MROH7,PARS2,TTC4_DUP
12_8088616_7967130_DUP	1	1	2247	3607	0.8755946698767074	1.7260511486779369	0.06722849337367712	44.31532551670916	0.6516764467143926	0.6519128697426719	SLC2A14,SLC2A3_DUP
4_94693227_93225895_DEL	1	1	2247	3607	0.3761839454339764	1.374134465043556	0.1168316993279712	16.162099317924298	0.6516764467143926	0.6522049755781457	GRID2_DEL
9_120176775_119187905_DEL	1	1	2247	3607	0.8755946698767074	1.7260511486779369	0.06722849337367712	44.31532551670916	0.6516764467143926	0.6525379775239631	ASTN2,TRIM32_DEL
7_8275540_8153674_DUP	1	1	2247	3607	0.3761839454339764	1.374134465043556	0.1168316993279712	16.162099317924298	0.6516764467143926	0.6528163094815352	ICA1_DUP
17_36104532_34842629_DUP	0	2	2248	3606	0.8637193042858748	0.0	NA	NA	0.6516764467143926	0.6531037966117909	AATF,ACACA,C17orf78,DDX52,DHRS11,DUSP14,GGNBP2,HNF1B,LHX1,MRM1,MYO19,PIGW,SYNRG,TADA2A,ZNHIT3_DUP
1_147599112_146631221_DEL	1	1	2247	3607	0.8755946698767074	1.7260511486779369	0.06722849337367712	44.31532551670916	0.6516764467143926	0.6535176752709957	ACP6,BCL9,CHD1L,FMO5,GJA5,GJA8,GPR89B,NBPF24,PRKAB2_DEL
2_242027780_241808447_DUP	1	1	2247	3607	0.3761839454339764	1.374134465043556	0.1168316993279712	16.162099317924298	0.6516764467143926	0.6538554822947741	AGXT,C2orf54,SNED1_DUP
6_66204556_64431693_DEL	1	1	2247	3607	0.3761839454339764	1.374134465043556	0.1168316993279712	16.162099317924298	0.6516764467143926	0.6542957198164135	EYS_DEL
12_16529056_16507312_DEL	1	1	2247	3607	0.3761839454339764	1.374134465043556	0.1168316993279712	16.162099317924298	0.6516764467143926	0.6548225422727558	MGST1_DEL
12_91449173_91358103_DEL	0	2	2248	3606	0.8637193042858748	0.0	NA	NA	0.6516764467143926	0.6551277875558955	EPYC,KERA_DEL
1_211307209_209768420_DUP	1	1	2247	3607	0.8755946698767074	1.7260511486779369	0.06722849337367712	44.31532551670916	0.6516764467143926	0.6556033867177659	C1orf74,CAMK1G,DIEXF,G0S2,HHAT,HSD11B1,IRF6,KCNH1,LAMB3,SERTAD4,SYT14,TRAF3IP3_DUP
12_82147752_81102017_DEL	1	1	2247	3607	0.3761839454339764	1.374134465043556	0.1168316993279712	16.162099317924298	0.6516764467143926	0.656003124107293	ACSS3,LIN7A,MYF5,MYF6,PPFIA2_DEL
13_70681335_70275893_DEL	0	2	2248	3606	0.8637193042858748	0.0	NA	NA	0.6516764467143926	0.656330312260422	KLHL1_DEL
7_64451593_63506002_DUP	0	2	2248	3606	0.8637193042858748	0.0	NA	NA	0.6516764467143926	0.6567033541639644	ERV3-1,ZNF107,ZNF117,ZNF138,ZNF273,ZNF679,ZNF680,ZNF727,ZNF736_DUP
16_5115702_5009387_DEL	1	1	2247	3607	0.3761839454339764	1.374134465043556	0.1168316993279712	16.162099317924298	0.6516764467143926	0.6569820877024249	C16orf89,NAGPA,SEC14L5_DEL
11_27148840_27016706_DUP	0	1	2248	3607	0.5129356086965242	0.0	NA	NA	0.6582292575958943	0.6572114360832769	BBOX1,FIBIN_DUP
17_61919819_61700123_DUP	1	0	2247	3608	0.9274926105705688	inf	NA	NA	0.6582292575958943	0.6574711089129682	CCDC47,DDX42,FTSJ3,LIMD2,MAP3K3,PSMC5,SMARCD2,STRADA_DUP
16_1657121_1496718_DEL	1	0	2247	3608	0.9274926105705688	inf	NA	NA	0.6582292575958943	0.6576640324250446	CLCN7,IFT140,PTX4,TELO2,TMEM204_DEL
14_35343698_35182183_DUP	1	0	2247	3608	0.9274926105705688	inf	NA	NA	0.6582292575958943	0.6577726933817399	BAZ1A,CFL2_DUP
15_31947299_31198100_DUP	1	0	2247	3608	0.9274926105705688	inf	NA	NA	0.6582292575958943	0.6578776902456357	FAN1,KLF13,MTMR10,OTUD7A,TRPM1_DUP
12_53517857_53400280_DUP	1	0	2247	3608	0.9274926105705688	inf	NA	NA	0.6582292575958943	0.6579849715468764	EIF4B,IGFBP6,SOAT2,SPRYD3,TENC1_DUP
17_67537817_67411141_DUP	1	0	2247	3608	0.9274926105705688	inf	NA	NA	0.6582292575958943	0.6580546161394358	MAP2K6_DUP
12_1599259_1137738_DEL	1	0	2247	3608	0.9274926105705688	inf	NA	NA	0.6582292575958943	0.6581006377053983	ERC1_DEL
15_78933421_78397674_DEL	1	0	2247	3608	0.9274926105705688	inf	NA	NA	0.6582292575958943	0.6581309654326686	ACSBG1,CHRNA3,CHRNA5,CHRNB4,CIB2,CRABP1,DNAJA4,HYKK,IDH3A,IREB2,PSMA4,WDR61_DEL
11_134257442_134251918_DUP	0	1	2248	3607	0.5129356086965242	0.0	NA	NA	0.6582292575958943	0.6581506238653132	B3GAT1_DUP
20_37005267_36842145_DEL	1	0	2247	3608	0.9274926105705688	inf	NA	NA	0.6582292575958943	0.6581964935414832	BPI,KIAA1755,LBP_DEL
16_82203730_82182468_DEL	1	0	2247	3608	0.9274926105705688	inf	NA	NA	0.6582292575958943	0.6582094472734542	MPHOSPH6_DEL
14_96730020_96703518_DUP	1	0	2247	3608	0.9274926105705688	inf	NA	NA	0.6582292575958943	0.6582120354903832	BDKRB1,BDKRB2_DUP
19_53459280_53046600_DUP	1	0	2247	3608	0.9274926105705688	inf	NA	NA	0.6582292575958943	0.6582227047850091	ZNF28,ZNF320,ZNF321P,ZNF468,ZNF600,ZNF611,ZNF701,ZNF808,ZNF816,ZNF83_DUP
19_54850331_54754796_DEL	0	1	2248	3607	0.5129356086965242	0.0	NA	NA	0.6582292575958943	0.6582292575958907	LILRA3,LILRA4,LILRA5,LILRB2,LILRB5_DEL
12_3392211_3310422_DUP	0	1	2248	3607	0.5129356086965242	0.0	NA	NA	0.6582292575958943	0.6582292575958907	TSPAN9_DUP
14_103192805_102843277_DUP	1	0	2247	3608	0.9274926105705688	inf	NA	NA	0.6582292575958943	0.6582292575958907	ANKRD9,RCOR1,TECPR2_DUP
11_103349823_102980498_DUP	1	0	2247	3608	0.9274926105705688	inf	NA	NA	0.6582292575958943	0.6582292575958907	DYNC2H1_DUP
19_2050800_1986648_DEL	1	0	2247	3608	0.9274926105705688	inf	NA	NA	0.6582292575958943	0.6582292575958907	BTBD2,MKNK2_DEL
19_2520606_2515145_DUP	1	0	2247	3608	0.9274926105705688	inf	NA	NA	0.6582292575958943	0.6582292575958907	GNG7_DUP
18_29055609_28956922_DUP	1	0	2247	3608	0.9274926105705688	inf	NA	NA	0.6582292575958943	0.6582292575958907	DSG3,DSG4_DUP
18_28742495_28648178_DEL	0	1	2248	3607	0.5129356086965242	0.0	NA	NA	0.6582292575958943	0.6582292575958907	DSC1,DSC2_DEL
12_1754960_1675976_DEL	1	0	2247	3608	0.9274926105705688	inf	NA	NA	0.6582292575958943	0.6582292575958907	FBXL14,WNT5B_DEL
13_32376283_32313843_DUP	1	0	2247	3608	0.9274926105705688	inf	NA	NA	0.6582292575958943	0.6582292575958907	RXFP2_DUP
19_20307773_20118084_DEL	1	0	2247	3608	0.9274926105705688	inf	NA	NA	0.6582292575958943	0.6582292575958907	ZNF486,ZNF682,ZNF90_DEL
16_11650367_11643601_DUP	1	0	2247	3608	0.9274926105705688	inf	NA	NA	0.6582292575958943	0.6582292575958907	LITAF_DUP
12_9885545_9748017_DUP	1	0	2247	3608	0.9274926105705688	inf	NA	NA	0.6582292575958943	0.6582292575958907	CLEC2D,CLECL1,KLRB1_DUP
16_19125784_18995452_DUP	1	0	2247	3608	0.9274926105705688	inf	NA	NA	0.6582292575958943	0.6582292575958907	COQ7,ITPRIPL2,TMC7_DUP
1_909822_880180_DUP	1	0	2247	3608	0.9274926105705688	inf	NA	NA	0.6582292575958943	0.6582292575958907	KLHL17,NOC2L,PLEKHN1_DUP
4_120213493_120057756_DEL	1	0	2247	3608	0.9274926105705688	inf	NA	NA	0.6582292575958943	0.6582292575958907	MYOZ2,USP53_DEL
2_40655613_40342769_DUP	1	0	2247	3608	0.9274926105705688	inf	NA	NA	0.6582292575958943	0.6582292575958907	SLC8A1_DUP
6_159185527_158957897_DEL	1	0	2247	3608	0.9274926105705688	inf	NA	NA	0.6582292575958943	0.6582292575958907	DYNLT1,SYTL3,TMEM181_DEL
2_220357316_220283762_DUP	1	0	2247	3608	0.9274926105705688	inf	NA	NA	0.6582292575958943	0.6582292575958907	DES,SPEG_DUP
7_1197794_1037440_DEL	1	0	2247	3608	0.9274926105705688	inf	NA	NA	0.6582292575958943	0.6582292575958907	C7orf50,ZFAND2A_DEL
7_8790638_8475397_DUP	1	0	2247	3608	0.9274926105705688	inf	NA	NA	0.6582292575958943	0.6582292575958907	NXPH1_DUP
2_197297856_196602851_DEL	1	0	2247	3608	0.9274926105705688	inf	NA	NA	0.6582292575958943	0.6582292575958907	DNAH7,HECW2,STK17B_DEL
1_161993047_161954066_DUP	1	0	2247	3608	0.9274926105705688	inf	NA	NA	0.6582292575958943	0.6582292575958907	OLFML2B_DUP
7_76255317_75583498_DEL	0	1	2248	3607	0.5129356086965242	0.0	NA	NA	0.6582292575958943	0.6582292575958907	DTX2,HSPB1,MDH2,POMZP3,POR,SRCRB4D,STYXL1,UPK3B,YWHAG,ZP3_DEL
7_81399200_81332073_DEL	1	0	2247	3608	0.9274926105705688	inf	NA	NA	0.6582292575958943	0.6582292575958907	HGF_DEL
7_83823791_81579824_DEL	1	0	2247	3608	0.9274926105705688	inf	NA	NA	0.6582292575958943	0.6582292575958907	CACNA2D1,PCLO,SEMA3A,SEMA3E_DEL
7_90894196_90338924_DEL	1	0	2247	3608	0.9274926105705688	inf	NA	NA	0.6582292575958943	0.6582292575958907	CDK14,FZD1_DEL
6_132211481_131894479_DEL	1	0	2247	3608	0.9274926105705688	inf	NA	NA	0.6582292575958943	0.6582292575958907	ARG1,CTAGE9,ENPP1,ENPP3,MED23,OR2A4_DEL
7_105029238_104681470_DUP	1	0	2247	3608	0.9274926105705688	inf	NA	NA	0.6582292575958943	0.6582292575958907	KMT2E,SRPK2_DUP
7_143826206_143551235_DUP	1	0	2247	3608	0.9274926105705688	inf	NA	NA	0.6582292575958943	0.6582292575958907	FAM115A,OR2A12,OR2A14,OR2A2,OR2A25,OR2A5,OR2F1,OR2F2,OR6B1_DUP
7_144532653_144150756_DEL	1	0	2247	3608	0.9274926105705688	inf	NA	NA	0.6582292575958943	0.6582292575958907	TPK1_DEL
2_139537761_135012215_DEL	1	0	2247	3608	0.9274926105705688	inf	NA	NA	0.6582292575958943	0.6582292575958907	ACMSD,CCNT2,CXCR4,DARS,HNMT,LCT,MAP3K19,MCM6,MGAT5,NXPH2,R3HDM1,RAB3GAP1,SPOPL,TMEM163,UBXN4,ZRANB3_DEL
8_1728416_1497849_DUP	1	0	2247	3608	0.9274926105705688	inf	NA	NA	0.6582292575958943	0.6582292575958907	CLN8,DLGAP2_DUP
8_4851854_2796266_DUP	1	0	2247	3608	0.9274926105705688	inf	NA	NA	0.6582292575958943	0.6582292575958907	CSMD1_DUP
8_10285658_9912168_DUP	0	1	2248	3607	0.5129356086965242	0.0	NA	NA	0.6582292575958943	0.6582292575958907	MSRA_DUP
8_11853703_11702731_DUP	1	0	2247	3608	0.9274926105705688	inf	NA	NA	0.6582292575958943	0.6582292575958907	CTSB,DEFB134,DEFB135,DEFB136_DUP
2_48741854_48668149_DUP	1	0	2247	3608	0.9274926105705688	inf	NA	NA	0.6582292575958943	0.6582292575958907	PPP1R21_DUP
8_18871073_18393468_DEL	1	0	2247	3608	0.9274926105705688	inf	NA	NA	0.6582292575958943	0.6582292575958907	PSD3_DEL
2_48132628_48010609_DUP	1	0	2247	3608	0.9274926105705688	inf	NA	NA	0.6582292575958943	0.6582292575958907	FBXO11,MSH6_DUP
9_967985_842192_DUP	1	0	2247	3608	0.9274926105705688	inf	NA	NA	0.6582292575958943	0.6582292575958907	DMRT1_DUP
7_135433253_135366448_DUP	1	0	2247	3608	0.9274926105705688	inf	NA	NA	0.6582292575958943	0.6582292575958907	FAM180A,SLC13A4_DUP
6_76782139_76631883_DEL	1	0	2247	3608	0.9274926105705688	inf	NA	NA	0.6582292575958943	0.6582304303285372	IMPG1_DEL
6_154831197_154727786_DUP	1	0	2247	3608	0.9274926105705688	inf	NA	NA	0.6582292575958943	0.6582330718140539	CNKSR3_DUP
8_109260842_108913418_DEL	0	1	2248	3607	0.5129356086965242	0.0	NA	NA	0.6582292575958943	0.6582405449740181	EIF3E,RSPO2_DEL
10_84744854_83635919_DEL	0	1	2248	3607	0.5129356086965242	0.0	NA	NA	0.6582292575958943	0.6582506596194991	NRG3_DEL
5_34043147_33441249_DEL	1	0	2247	3608	0.9274926105705688	inf	NA	NA	0.6582292575958943	0.6582635564943582	ADAMTS12,AMACR,C1QTNF3,RXFP3,SLC45A2,TARS_DEL
10_79397023_78647273_DUP	1	0	2247	3608	0.9274926105705688	inf	NA	NA	0.6582292575958943	0.6583296115713037	KCNMA1_DUP
5_53606262_53182543_DUP	0	1	2248	3607	0.5129356086965242	0.0	NA	NA	0.6582292575958943	0.6584301676606782	ARL15_DUP
5_53751620_53752069_DUP	0	1	2248	3607	0.5129356086965242	0.0	NA	NA	0.6582292575958943	0.6585356833974211	HSPB3_DUP
3_19974722_19921296_DEL	0	1	2248	3607	0.5129356086965242	0.0	NA	NA	0.6582292575958943	0.6587315207392477	EFHB_DEL
3_173998271_172607482_DEL	0	1	2248	3607	0.5129356086965242	0.0	NA	NA	0.6582292575958943	0.6589786313622937	NLGN1,SPATA16_DEL
5_78808593_78672020_DUP	1	0	2247	3608	0.9274926105705688	inf	NA	NA	0.6582292575958943	0.6591984633051837	HOMER1_DUP
5_11903929_10973825_DUP	1	0	2247	3608	0.9274926105705688	inf	NA	NA	0.6582292575958943	0.6595505993560561	CTNND2_DUP
3_156642284_155838675_DUP	1	0	2247	3608	0.9274926105705688	inf	NA	NA	0.6582292575958943	0.6598764202974555	KCNAB1,LEKR1,SSR3,TIPARP_DUP
4_54325469_53740228_DUP	1	0	2247	3608	0.9274926105705688	inf	NA	NA	0.6582292575958943	0.6605611221640277	FIP1L1,SCFD2_DUP
3_153220192_152881031_DUP	1	0	2247	3608	0.9274926105705688	inf	NA	NA	0.6582292575958943	0.6612740348759061	C3orf79,RAP2B_DUP
5_122758644_122682447_DEL	1	0	2247	3608	0.9274926105705688	inf	NA	NA	0.6582292575958943	0.6622041040782133	CEP120_DEL
3_66023671_65342807_DUP	1	0	2247	3608	0.9274926105705688	inf	NA	NA	0.6582292575958943	0.6631853107460239	MAGI1_DUP
1_60538209_60280852_DUP	0	1	2248	3607	0.5129356086965242	0.0	NA	NA	0.6582292575958943	0.6644408294415186	C1orf87,CYP2J2,HOOK1_DUP
1_67861230_67633873_DUP	1	0	2247	3608	0.9274926105705688	inf	NA	NA	0.6582292575958943	0.6656092763239937	IL12RB2,IL23R_DUP
6_11306225_11185904_DUP	1	0	2247	3608	0.9274926105705688	inf	NA	NA	0.6582292575958943	0.6669274465578174	NEDD9_DUP
6_12163516_12015901_DUP	1	0	2247	3608	0.9274926105705688	inf	NA	NA	0.6582292575958943	0.6685823971003696	HIVEP1_DUP
4_184367241_184366222_DUP	1	0	2247	3608	0.9274926105705688	inf	NA	NA	0.6582292575958943	0.6700246579988888	CDKN2AIP_DUP
4_21950194_20731752_DEL	1	0	2247	3608	0.9274926105705688	inf	NA	NA	0.6582292575958943	0.6713410446309143	KCNIP4_DEL
13_20425829_20277500_DUP	2	3	2246	3605	0.8448637593603735	1.0593793584379358	0.125900274369154	8.914076086869407	0.6594019902424378	0.6726580227905301	PSPC1,ZMYM5_DUP
16_17564291_17202874_DUP	1	2	2247	3606	0.9129764361933228	0.8080780699376524	0.06626203249365445	9.854665523226968	0.6595500003542496	0.6740995656806476	XYLT1_DUP
15_23086234_22833670_DUP	11	14	2237	3594	0.8575879273177472	1.3501805645746014	0.5639343982833659	3.232623444330087	0.6694225092902644	0.6753780907931819	CYFIP1,NIPA1,NIPA2,TUBGCP5_DUP
17_882559_422538_DUP	1	2	2247	3606	0.8480629893231336	1.3336614173228345	0.12080105029293826	14.723818805733746	0.6799072901363358	0.6764917536173467	FAM57A,GEMIN4,GLOD4,NXN,RNMTL1,VPS53_DUP
3_53289852_52582251_DUP	1	2	2247	3606	0.8480629893231336	1.3336614173228345	0.12080105029293826	14.723818805733746	0.6799072901363358	0.6775990659404276	GLT8D1,GNL3,ITIH1,NEK4,PBRM1,PRKCD,RFT1,SFMBT1,SPCS1,TKT,TMEM110,TMEM110-MUSTN1_DUP
2_61024197_60983630_DUP	1	2	2247	3606	0.8480629893231336	1.3336614173228345	0.12080105029293826	14.723818805733746	0.6799072901363358	0.6787636920422386	PAPOLG_DUP
5_111312407_111066743_DEL	1	2	2247	3606	0.8480629893231336	1.3336614173228345	0.12080105029293826	14.723818805733746	0.6799072901363358	0.6800433309292637	NREP_DEL
7_71868236_71252887_DUP	1	2	2247	3606	0.8480629893231336	1.3336614173228345	0.12080105029293826	14.723818805733746	0.6799072901363358	0.6812794445175573	CALN1_DUP
2_217069911_216974180_DUP	1	2	2247	3606	0.8480629893231336	1.3336614173228345	0.12080105029293826	14.723818805733746	0.6799072901363358	0.6825662653562757	XRCC5_DUP
16_21771791_21611219_DEL	0	3	2248	3605	0.9495515692797248	0.0	NA	NA	0.6799072901363358	0.6843041271268104	IGSF6,METTL9,OTOA_DEL
11_4470570_4389525_DUP	0	3	2248	3605	0.9495515692797248	0.0	NA	NA	0.6799072901363358	0.6859135077657216	OR52B4,OR52K2,TRIM21_DUP
8_10480103_10470856_DEL	1	2	2247	3606	0.8480629893231336	1.3336614173228345	0.12080105029293826	14.723818805733746	0.6799072901363358	0.6881258094687807	RP1L1_DEL
1_248402231_247287173_DUP	1	2	2247	3606	0.8480629893231336	1.3336614173228345	0.12080105029293826	14.723818805733746	0.6799072901363358	0.690300322929581	GCSAML,NLRP3,OR11L1,OR13G1,OR14A16,OR1C1,OR2AK2,OR2B11,OR2C3,OR2G2,OR2G3,OR2L13,OR2L2,OR2L3,OR2L5,OR2L8,OR2M2,OR2M3,OR2M4,OR2M5,OR2T8,OR2W3,OR6F1,TRIM58,ZNF124,ZNF496_DUP
10_27529603_27037674_DUP	1	2	2247	3606	0.8480629893231336	1.3336614173228345	0.12080105029293826	14.723818805733746	0.6799072901363358	0.692766106767503	ABI1,ACBD5,ANKRD26,MASTL,YME1L1_DUP
2_1371115_946754_DEL	1	2	2247	3606	0.8480629893231336	1.3336614173228345	0.12080105029293826	14.723818805733746	0.6799072901363358	0.6957686392277342	SNTG2_DEL
10_112595626_112404403_DEL	1	2	2247	3606	0.8480629893231336	1.3336614173228345	0.12080105029293826	14.723818805733746	0.6799072901363358	0.6994139055298789	RBM20_DEL
1_241518999_240939513_DUP	1	2	2247	3606	0.8480629893231336	1.3336614173228345	0.12080105029293826	14.723818805733746	0.6799072901363358	0.7030588748752531	RGS7_DUP
1_228135494_227923200_DUP	0	3	2248	3605	0.9495515692797248	0.0	NA	NA	0.6799072901363358	0.7074007774922272	PRSS38,SNAP47,WNT9A_DUP
22_23974003_23915772_DUP	0	3	2248	3605	0.9495515692797248	0.0	NA	NA	0.6799072901363358	0.7117542808154125	C22orf43,IGLL1_DUP
2_1371115_946754_DUP	2	7	2246	3601	0.9983479051772935	0.4954168479509578	0.0855279212284079	2.869681031744063	0.6893391073201816	0.7157308897221726	SNTG2_DUP
16_10862904_10525312_DEL	1	1	2247	3607	0.43860332285145187	0.6703111257001696	0.05232355490716167	8.587279783161854	0.6916631149159304	0.7200748185466339	ATF7IP2,EMP2,NUBP1,TEKT5_DEL
21_18981290_18885490_DUP	2	0	2246	3608	0.9370630337429969	inf	NA	NA	0.6916631149159304	0.7247555497246633	BTG3,CXADR_DUP
6_10626650_10530069_DEL	3	3	2245	3605	0.920357131316711	2.1439162561576355	0.38251075888897274	12.01633367586168	0.6918770377456502	0.7287746505593051	GCNT2_DEL
1_40253824_40204603_DUP	2	4	2246	3604	0.9954879900183293	0.9395238681102362	0.1381316722293285	6.390316460393954	0.6918770377456502	0.7323118365199147	BMP8B,OXCT2,PPIE_DUP
1_9323568_9305620_DUP	2	4	2246	3604	0.9954879900183293	0.9395238681102362	0.1381316722293285	6.390316460393954	0.6918770377456502	0.7352125105631374	H6PD_DUP
8_56922467_56686278_DUP	4	3	2244	3605	0.9970380325714372	2.1931902946868314	0.37618407301937146	12.786516000268877	0.6940201246597294	0.7375572380467521	LYN,TGS1_DUP
11_85468668_85406383_DEL	1	4	2247	3604	0.5835013906129818	0.45323698448939037	0.0576777649603939	3.5615763587596723	0.7185312750221738	0.7396226241844862	SYTL2_DEL
10_81932563_81697984_DUP	3	11	2245	3597	0.8338824982114331	0.6410563383972647	0.168747013309124	2.4353214966032737	0.7321432970078708	0.7411503552937716	ANXA11,PLAC9,SFTPD,TMEM254_DUP
7_152132711_151834009_DUP	1	2	2247	3606	0.9954144528002115	0.5458333333333334	0.022931486941178483	12.99235538201286	0.7458216644892679	0.742323134783319	KMT2C_DUP
2_134275029_133430878_DEL	1	2	2247	3606	0.9954144528002115	0.5458333333333334	0.022931486941178483	12.99235538201286	0.7458216644892679	0.7432801847383724	NCKAP5_DEL
7_150389403_149946143_DUP	2	1	2246	3607	0.8729718033594004	3.7610482283464557	0.2562709758761054	55.19736961077742	0.7458216644892679	0.7442186984936808	ACTR3C,GIMAP2,GIMAP4,GIMAP6,GIMAP7,GIMAP8,LRRC61,RARRES2,REPIN1,ZBED6CL,ZNF775_DUP
20_30753098_29845560_DUP	2	1	2246	3607	0.8729718033594004	3.7610482283464557	0.2562709758761054	55.19736961077742	0.7458216644892679	0.7449653198645318	BCL2L1,CCM2L,COX4I2,DEFB115,DEFB116,DEFB118,DEFB119,DEFB121,DEFB123,DEFB124,DUSP15,FOXS1,HCK,HM13,ID1,MYLK2,PDRG1,REM1,TM9SF4,TPX2,TTLL9,XKR7_DUP
9_73736094_73152321_DUP	1	2	2247	3606	0.38909153195138546	0.7458508435872921	0.0851505505519784	6.533057945882541	0.7458216644892679	0.7457773205002193	TRPM3_DUP
11_100226848_99427000_DUP	2	1	2246	3607	0.10466971172358841	2.0711974110032365	0.27883980197199604	15.38467135971263	0.7458216644892679	0.7464231189887706	CNTN5_DUP
6_148869431_148664359_DUP	2	1	2246	3607	0.8729718033594004	3.7610482283464557	0.2562709758761054	55.19736961077742	0.7458216644892679	0.7470652301926144	SASH1_DUP
19_52004561_51815180_DUP	1	2	2247	3606	0.9954144528002115	0.5458333333333334	0.022931486941178483	12.99235538201286	0.7458216644892679	0.7477061372084846	C19orf84,CLDND2,ETFB,IGLON5,LIM2,NKG7,SIGLEC10,SIGLEC12,SIGLEC8,VSIG10L_DUP
9_74364959_74300309_DUP	1	2	2247	3606	0.38909153195138546	0.7458508435872921	0.0851505505519784	6.533057945882541	0.7458216644892679	0.7483644470192988	TMEM2_DUP
16_83828628_82660742_DEL	1	2	2247	3606	0.9954144528002115	0.5458333333333334	0.022931486941178483	12.99235538201286	0.7458216644892679	0.7492445248736285	CDH13_DEL
4_80993563_80828621_DEL	1	2	2247	3606	0.9954144528002115	0.5458333333333334	0.022931486941178483	12.99235538201286	0.7458216644892679	0.750156977655119	ANTXR2_DEL
4_62935827_62363066_DUP	2	1	2246	3607	0.8729718033594004	3.7610482283464557	0.2562709758761054	55.19736961077742	0.7458216644892679	0.7510914233584894	LPHN3_DUP
16_7760703_7102099_DUP	2	1	2246	3607	0.8729718033594004	3.7610482283464557	0.2562709758761054	55.19736961077742	0.7458216644892679	0.7520932483663462	RBFOX1_DUP
4_8620989_8443168_DEL	2	1	2246	3607	0.8729718033594004	3.7610482283464557	0.2562709758761054	55.19736961077742	0.7458216644892679	0.7532107455217372	CPZ,GPR78,TRMT44_DEL
15_93043588_92937392_DUP	2	1	2246	3607	0.4553207368155848	2.7798576112992768	0.2660319602197092	29.04766905719327	0.748316914815705	0.7541438517808609	C15orf32,ST8SIA2_DUP
7_16918134_16899255_DUP	1	2	2247	3606	0.6636760714705028	0.709535604326202	0.06257958908418762	8.044807918589486	0.748316914815705	0.7552980515795458	AGR3_DUP
19_7082889_7075116_DUP	4	5	2244	3603	0.26425376580321625	0.973125511752435	0.25866588658362244	3.6609901449733595	0.7498857676395198	0.7562676380514123	ZNF557_DUP
10_27702091_27688169_DEL	2	2	2246	3606	0.30293882717733656	0.8321421322479412	0.13061276649162837	5.301629747705661	0.7523780895824655	0.7572080242198489	PTCHD3_DEL
2_233274284_233243588_DUP	1	1	2247	3607	0.782859940002549	2.086471408647141	0.09845375189247148	44.2173391609962	0.759732808842932	0.7580879031756516	ALPP,ALPPL2_DUP
16_22385552_21964777_DUP	1	1	2247	3607	0.782859940002549	2.086471408647141	0.09845375189247148	44.2173391609962	0.759732808842932	0.7589798124129656	C16orf52,CDR2,EEF2K,PDZD9,POLR3E,UQCRC2,VWA3A_DUP
16_1269981_836377_DUP	1	1	2247	3607	0.44620579425550966	1.6875551632833186	0.1302142147009954	21.870441991786773	0.759732808842932	0.7597875113290438	C1QTNF8,CACNA1H,CHTF18,GNG13,LMF1,PRR25,RPUSD1,SOX8,SSTR5_DUP
17_41600996_41477703_DUP	0	2	2248	3606	0.9375732979227024	0.0	NA	NA	0.759732808842932	0.760712950077941	ARL4D,DHX8_DUP
7_15601345_15240984_DEL	1	1	2247	3607	0.782859940002549	2.086471408647141	0.09845375189247148	44.2173391609962	0.759732808842932	0.7615412540620657	AGMO_DEL
1_95712312_95286034_DUP	1	1	2247	3607	0.782859940002549	2.086471408647141	0.09845375189247148	44.2173391609962	0.759732808842932	0.7625847681176582	ALG14,CNN3,RWDD3,SLC44A3,TMEM56,TMEM56-RWDD3_DUP
15_42185480_41962156_DUP	1	1	2247	3607	0.782859940002549	2.086471408647141	0.09845375189247148	44.2173391609962	0.759732808842932	0.7636231994587029	JMJD7,JMJD7-PLA2G4B,MAPKBP1,MGA,PLA2G4B,SPTBN5_DUP
15_72069571_71433895_DEL	0	2	2248	3606	0.9375732979227024	0.0	NA	NA	0.759732808842932	0.7649992623964139	THSD4_DEL
1_75009590_74492653_DUP	1	1	2247	3607	0.782859940002549	2.086471408647141	0.09845375189247148	44.2173391609962	0.759732808842932	0.7664651114215253	FPGT,FPGT-TNNI3K,LRRIQ3,TNNI3K_DUP
7_141957488_141673489_DUP	1	1	2247	3607	0.782859940002549	2.086471408647141	0.09845375189247148	44.2173391609962	0.759732808842932	0.7680898221797473	MGAM,PRSS58,TAS2R38_DUP
12_1599259_1137738_DUP	0	2	2248	3606	0.9375732979227024	0.0	NA	NA	0.759732808842932	0.7697665424333837	ERC1_DUP
2_110962477_110843334_DEL	1	1	2247	3607	0.44620579425550966	1.6875551632833186	0.1302142147009954	21.870441991786773	0.759732808842932	0.7719320953765979	MALL,NPHP1_DEL
13_24895134_23778028_DUP	1	1	2247	3607	0.782859940002549	2.086471408647141	0.09845375189247148	44.2173391609962	0.759732808842932	0.7740036426566813	C1QTNF9,C1QTNF9B,MIPEP,SACS,SGCG,SPATA13,TNFRSF19_DUP
9_13250299_13107110_DEL	0	2	2248	3606	0.9375732979227024	0.0	NA	NA	0.759732808842932	0.7764249523803414	MPDZ_DEL
3_1445002_1189747_DUP	4	4	2244	3604	0.8058499841550061	1.0684886993598106	0.24106768218698835	4.735882015798638	0.7686339394989051	0.7788554423068282	CNTN6_DUP
6_118973863_118786731_DUP	2	3	2246	3605	0.9879591778553332	1.2530265748031497	0.16668822006958417	9.419235483512173	0.7695885841292069	0.7816829507121348	CEP85L,PLN_DUP
1_145706686_145414878_DUP	2	3	2246	3605	0.9879591778553332	1.2530265748031497	0.16668822006958417	9.419235483512173	0.7695885841292069	0.7846257693723058	ANKRD34A,ANKRD35,CD160,HFE2,ITGA10,LIX1L,NUDT17,PEX11B,PIAS3,POLR3C,POLR3GL,RBM8A,RNF115,TXNIP_DUP
3_20193824_20027674_DUP	2	3	2246	3605	0.9879591778553332	1.2530265748031497	0.16668822006958417	9.419235483512173	0.7695885841292069	0.7880012592873424	KAT2B,PP2D1_DUP
2_1983495_1638095_DUP	2	7	2246	3601	0.9793050677429528	0.5364489595050619	0.09044832881964845	3.1816783119109258	0.7742255669745526	0.7922428168217995	MYT1L,PXDN_DUP
1_25687151_25549922_DUP	2	7	2246	3601	0.622819137207524	0.6214421660910977	0.136033434412677	2.8389371147127798	0.7742255669745526	0.7965606796576357	C1orf63,RHD,SYF2,TMEM50A_DUP
1_13112394_12294420_DUP	3	6	2245	3602	0.4200454803052671	1.056215066769414	0.276288921312045	4.037766921572481	0.7742255669745526	0.8008389071416768	AADACL3,AADACL4,C1orf158,DHRS3,HNRNPCL1,PRAMEF1,PRAMEF10,PRAMEF11,PRAMEF12,PRAMEF2,PRAMEF22,PRAMEF4,PRAMEF6,PRAMEF7,VPS13D_DUP
11_55999585_55111660_DUP	2	5	2246	3603	0.8792261140848481	0.8784240193317838	0.1517248594665467	5.085710808709893	0.7803388098112733	0.8059288184295222	OR10AG1,OR4A15,OR4A16,OR4C11,OR4C15,OR4C16,OR4C6,OR4P4,OR4S2,OR5AS1,OR5D13,OR5D14,OR5D16,OR5D18,OR5F1,OR5I1,OR5J2,OR5L1,OR5L2,OR5T2,OR5W2,OR8H2,OR8H3,OR8I2,OR8J3,OR8K5_DUP
12_52714736_52696069_DUP	3	2	2245	3606	0.9807424129881731	2.4264025590551177	0.29535330842617064	19.93351423744387	0.7828806344215333	0.8115858554340193	KRT83,KRT86_DUP
18_73139390_65181875_DEL	2	2	2246	3606	0.744594382930421	2.377923928441999	0.30484857287947553	18.548626145914717	0.7843049213669928	0.817373895238645	C18orf63,CBLN2,CCDC102B,CD226,CNDP1,CNDP2,CYB5A,DOK6,DSEL,FAM69C,FBXO15,GTSCR1,NETO1,RTTN,SMIM21,SOCS6,TIMM21,TMX3,TSHZ1,ZADH2,ZNF407_DEL
3_60522593_59738047_DUP	2	2	2246	3606	0.744594382930421	2.377923928441999	0.30484857287947553	18.548626145914717	0.7843049213669928	0.8233356038883055	FHIT_DUP
7_83823791_81579824_DUP	1	4	2247	3604	0.6733150915150918	0.42231001401552504	0.04332950063578838	4.116035156668451	0.7896448427624141	0.8298742368150824	CACNA2D1,PCLO,SEMA3A,SEMA3E_DUP
11_60620011_60531431_DEL	3	6	2245	3602	0.9399195240794884	0.9139794977371164	0.18850983094655166	4.431379085585417	0.7913032240812454	0.8366268175708215	CCDC86,MS4A10,MS4A15,PTGDR2_DEL
10_69407173_67680375_DEL	4	3	2244	3605	0.3273509731789547	1.581825559153866	0.3598459082243704	6.953454360337735	0.7961853071632992	0.8431730546359325	CTNNA3_DEL
16_30200181_29676249_DEL	1	2	2247	3606	0.8675102361415468	0.3045507584597433	0.020938099591957984	4.429779506542666	0.8213114668482333	0.8490636063365095	ALDOA,ASPHD1,C16orf54,C16orf92,CDIPT,CORO1A,DOC2A,FAM57B,GDPD3,HIRIP3,INO80E,KCTD13,KIF22,MAPK3,MAZ,MVP,PAGR1,PPP4C,PRRT2,QPRT,SEZ6L2,SPN,TAOK2,TBX6,TMEM219,YPEL3,ZG16_DEL
2_49381405_49191105_DEL	4	3	2244	3605	0.5949368113915965	1.5768247940344662	0.32397743238331067	7.674535886006114	0.8587095610253924	0.854338504261973	FSHR_DEL
14_20403826_20389734_DUP	4	3	2244	3605	0.4767288599807328	1.2172913517139106	0.24084762311460417	6.1524303864621706	0.864247120577915	0.8597537365080288	OR4K1,OR4K5_DUP
16_16317256_15069077_DUP	3	7	2245	3601	0.8119983130492732	0.7013306209835193	0.17387059932135687	2.8289120866262056	0.864324704838493	0.8640167808594477	ABCC1,ABCC6,C16orf45,FOPNL,KIAA0430,MPV17L,MYH11,NDE1,NPIPA5,NTAN1,PDXDC1,RRN3_DUP
1_147599112_146631221_DUP	1	3	2247	3605	0.7328890256668722	0.6765518157095176	0.07721550756392159	5.927855346426717	0.8680985378589121	0.8681446486119557	ACP6,BCL9,CHD1L,FMO5,GJA5,GJA8,GPR89B,NBPF24,PRKAB2_DUP
16_84497220_84402320_DEL	2	2	2246	3606	0.8308020232642412	2.197536426282215	0.2666059676205805	18.113496813056422	0.8680985378589121	0.8715082793083191	ATP2C2_DEL
16_79245505_78133782_DEL	1	3	2247	3605	0.8579660439048904	0.5753503828926455	0.04263706245352509	7.763857171340977	0.8680985378589121	0.8740404752320327	WWOX_DEL
11_55036718_55029787_DUP	2	2	2246	3606	0.8308020232642412	2.197536426282215	0.2666059676205805	18.113496813056422	0.8680985378589121	0.8766312217015503	TRIM48_DUP
18_8406107_7567889_DUP	3	5	2245	3603	0.9092746035247148	0.8162920890930898	0.15848107352547983	4.204494327891028	0.8749811685849306	0.8791528761157292	PTPRM_DUP
19_20844250_20808456_DUP	3	5	2245	3603	0.9092746035247148	0.8162920890930898	0.15848107352547983	4.204494327891028	0.8749811685849306	0.8811093728917575	ZNF626_DUP
16_30200181_29676249_DUP	2	0	2246	3608	0.9548424890464701	inf	NA	NA	0.8825832653535581	0.8828460783062642	ALDOA,ASPHD1,C16orf54,C16orf92,CDIPT,CORO1A,DOC2A,FAM57B,GDPD3,HIRIP3,INO80E,KCTD13,KIF22,MAPK3,MAZ,MVP,PAGR1,PPP4C,PRRT2,QPRT,SEZ6L2,SPN,TAOK2,TBX6,TMEM219,YPEL3,ZG16_DUP
7_75517310_72742317_DUP	2	0	2246	3608	0.9548424890464701	inf	NA	NA	0.8825832653535581	0.8842110031092533	ABHD11,BAZ1B,BCL7B,CCL24,CCL26,CLDN3,CLDN4,CLIP2,DNAJC30,EIF4H,ELN,FKBP6,FZD9,GATSL2,GTF2I,GTF2IRD1,GTF2IRD2,GTF2IRD2B,HIP1,LAT2,LIMK1,MLXIPL,NCF1,POM121C,RFC2,RHBDD2,STX1A,TBL2,TRIM73,VPS37D,WBSCR16,WBSCR22,WBSCR27,WBSCR28_DUP
7_76255317_75583498_DUP	2	0	2246	3608	0.9548424890464701	inf	NA	NA	0.8825832653535581	0.885330772855585	DTX2,HSPB1,MDH2,POMZP3,POR,SRCRB4D,STYXL1,UPK3B,YWHAG,ZP3_DUP
4_39033846_38880047_DEL	2	0	2246	3608	0.9548424890464701	inf	NA	NA	0.8825832653535581	0.8864619252681321	FAM114A1,TMEM156_DEL
2_231267513_231192016_DUP	2	0	2246	3608	0.9548424890464701	inf	NA	NA	0.8825832653535581	0.887212706581533	SP140L_DUP
17_72741445_72200097_DUP	8	16	2240	3592	0.449263692167315	0.8536800873152245	0.3579557557785742	2.0359211430848867	0.8857392980276885	0.8878068482115732	BTBD17,C17orf77,CD300A,CD300C,CD300E,CD300LD,DNAI2,GPR142,GPRC5C,KIF19,RAB37,RPL38,TTYH2_DUP
10_52103252_52067081_DUP	5	7	2243	3601	0.34691798786417305	1.2924873206088698	0.409382332863565	4.080594934934409	0.8876780851219356	0.8882467055512765	SGMS1_DUP
5_9629248_9630144_DEL	0	1	2248	3607	0.7979947881001622	0.0	NA	NA	0.8891256759347943	0.8885590122979681	TAS2R1_DEL
19_52004561_51815180_DEL	1	0	2247	3608	0.7092445989061069	inf	NA	NA	0.8891256759347943	0.8887345203287128	C19orf84,CLDND2,ETFB,IGLON5,LIM2,NKG7,SIGLEC10,SIGLEC12,SIGLEC8,VSIG10L_DEL
15_89876327_89659752_DUP	1	0	2247	3608	0.7092445989061069	inf	NA	NA	0.8891256759347943	0.8889176230514353	ABHD2,FANCI,POLG,RLBP1_DUP
3_63600900_63264227_DUP	0	1	2248	3607	0.7979947881001622	0.0	NA	NA	0.8891256759347943	0.8889985054579389	SYNPR_DUP
5_175843178_175665640_DUP	0	1	2248	3607	0.7979947881001622	0.0	NA	NA	0.8891256759347943	0.8890724107614268	ARL10,CLTB,HIGD2A,KIAA1191,NOP16,SIMC1_DUP
8_13424501_12943440_DEL	0	1	2248	3607	0.7979947881001622	0.0	NA	NA	0.8891256759347943	0.889101214734329	C8orf48,DLC1_DEL
4_88116476_87869723_DUP	1	0	2247	3608	0.7092445989061069	inf	NA	NA	0.8891256759347943	0.8891096959320045	AFF1,KLHL8_DUP
8_97345685_97243360_DUP	1	0	2247	3608	0.7092445989061069	inf	NA	NA	0.8891256759347943	0.8891242283439798	MTERFD1,PTDSS1,UQCRB_DUP
2_46411874_45879587_DUP	1	0	2247	3608	0.7092445989061069	inf	NA	NA	0.8891256759347943	0.8891256759347926	PRKCE_DUP
2_51254640_50149389_DUP	1	0	2247	3608	0.7092445989061069	inf	NA	NA	0.8891256759347943	0.8891256759347926	NRXN1_DUP
5_102895744_102886672_DEL	1	0	2247	3608	0.7092445989061069	inf	NA	NA	0.8891256759347943	0.8891256759347926	NUDT12_DEL
5_100238547_100147833_DEL	0	1	2248	3607	0.7979947881001622	0.0	NA	NA	0.8891256759347943	0.8891256759347926	ST8SIA4_DEL
12_50349182_50344973_DUP	1	0	2247	3608	0.7092445989061069	inf	NA	NA	0.8891256759347943	0.8891256759347926	AQP2_DUP
16_72058044_72042684_DEL	0	1	2248	3607	0.7979947881001622	0.0	NA	NA	0.8891256759347943	0.8891256759347926	DHODH_DEL
16_71317514_71319823_DUP	0	1	2248	3607	0.7979947881001622	0.0	NA	NA	0.8891256759347943	0.8891256759347926	CMTR2_DUP
3_172114954_171830380_DEL	1	0	2247	3608	0.7092445989061069	inf	NA	NA	0.8891256759347943	0.8891256759347926	FNDC3B_DEL
10_98273268_98127979_DEL	0	1	2248	3607	0.7979947881001622	0.0	NA	NA	0.8891256759347943	0.8891256759347926	TLL2_DEL
8_63902727_63161686_DUP	0	1	2248	3607	0.7979947881001622	0.0	NA	NA	0.8891256759347943	0.8891256759347926	NKAIN3_DUP
3_185655613_185635513_DUP	0	1	2248	3607	0.7979947881001622	0.0	NA	NA	0.8891256759347943	0.8891256759347926	TRA2B_DUP
4_10118275_9828224_DUP	1	0	2247	3608	0.7092445989061069	inf	NA	NA	0.8891256759347943	0.8891256759347926	SLC2A9,WDR1_DUP
11_10315562_9802063_DEL	1	0	2247	3608	0.7092445989061069	inf	NA	NA	0.8891256759347943	0.8891256759347926	SBF2_DEL
17_9479109_9153962_DEL	0	1	2248	3607	0.7979947881001622	0.0	NA	NA	0.8891256759347943	0.8891256759347926	STX8_DEL
5_9379935_9043128_DEL	0	1	2248	3607	0.7979947881001622	0.0	NA	NA	0.8891256759347943	0.8891256759347926	SEMA5A_DEL
2_25875463_25602192_DEL	1	0	2247	3608	0.7092445989061069	inf	NA	NA	0.8891256759347943	0.8891256759347926	DTNB_DEL
3_196460630_196083717_DUP	0	1	2248	3607	0.7979947881001622	0.0	NA	NA	0.8891256759347943	0.8891256759347926	CEP19,FBXO45,NRROS,PIGX,RNF168,SMCO1,UBXN7,WDR53_DUP
1_15440967_14925719_DUP	0	1	2248	3607	0.7979947881001622	0.0	NA	NA	0.8891256759347943	0.8891256759347926	KAZN_DUP
16_16487313_16326688_DUP	0	1	2248	3607	0.7979947881001622	0.0	NA	NA	0.8891256759347943	0.8891256759347926	NOMO3,NPIPA7_DUP
2_166810195_166731342_DUP	1	0	2247	3608	0.7092445989061069	inf	NA	NA	0.8891256759347943	0.8891256759347926	TTC21B_DUP
2_234680908_234669797_DEL	1	0	2247	3608	0.7092445989061069	inf	NA	NA	0.8891256759347943	0.8891256759347926	UGT1A1_DEL
2_216002863_215797465_DEL	0	1	2248	3607	0.7979947881001622	0.0	NA	NA	0.8891256759347943	0.8891256759347926	ABCA12_DEL
2_131130730_130940025_DEL	0	1	2248	3607	0.7979947881001622	0.0	NA	NA	0.8891256759347943	0.8891256759347926	CCDC115,IMP4,MZT2B,PTPN18,TUBA3E_DEL
22_42828243_42781226_DUP	1	0	2247	3608	0.7092445989061069	inf	NA	NA	0.8891256759347943	0.8891256759347926	NFAM1_DUP
7_7679951_7274170_DUP	1	0	2247	3608	0.7092445989061069	inf	NA	NA	0.8891256759347943	0.8891256759347926	C1GALT1,COL28A1,MIOS,RPA3_DUP
9_36677157_36339811_DUP	0	1	2248	3607	0.7979947881001622	0.0	NA	NA	0.8891256759347943	0.8891256759347926	MELK,RNF38_DUP
8_139895325_139145041_DUP	1	0	2247	3608	0.7092445989061069	inf	NA	NA	0.8891256759347943	0.8891256759347926	COL22A1,FAM135B_DUP
14_54418571_54417606_DUP	1	0	2247	3608	0.7092445989061069	inf	NA	NA	0.8891256759347943	0.8891256759347926	BMP4_DUP
14_51288592_50713971_DUP	1	0	2247	3608	0.7092445989061069	inf	NA	NA	0.8891256759347943	0.8891256759347926	ATL1,ATP5S,CDKL1,L2HGDH,NIN,SAV1_DUP
2_234680908_234546023_DEL	1	0	2247	3608	0.7092445989061069	inf	NA	NA	0.8891256759347943	0.8891256759347926	UGT1A10_DEL
6_109414998_109175688_DEL	1	0	2247	3608	0.7092445989061069	inf	NA	NA	0.8891256759347943	0.8891261921453463	ARMC2,SESN1_DEL
6_91296483_91226400_DUP	1	0	2247	3608	0.7092445989061069	inf	NA	NA	0.8891256759347943	0.8891272245664537	MAP3K7_DUP
10_20568632_20106120_DEL	0	1	2248	3607	0.7979947881001622	0.0	NA	NA	0.8891256759347943	0.8891330930719143	PLXDC2_DEL
10_1779245_1229309_DUP	0	1	2248	3607	0.7979947881001622	0.0	NA	NA	0.8891256759347943	0.8891394777879288	ADARB2_DUP
6_35056383_34558377_DUP	1	0	2247	3608	0.7092445989061069	inf	NA	NA	0.8891256759347943	0.8891682734133477	ANKS1A,C6orf106,SNRPC,TAF11,UHRF1BP1_DUP
17_73570952_73512697_DUP	1	0	2247	3608	0.7092445989061069	inf	NA	NA	0.8891256759347943	0.8892060155175128	LLGL2,TSEN54_DUP
7_93125216_93055901_DUP	1	0	2247	3608	0.7092445989061069	inf	NA	NA	0.8891256759347943	0.8893008131623729	CALCR_DUP
2_155306923_154801152_DUP	1	0	2247	3608	0.7092445989061069	inf	NA	NA	0.8891256759347943	0.8894607189179166	GALNT13_DUP
20_41818286_40709572_DEL	1	0	2247	3608	0.7092445989061069	inf	NA	NA	0.8891256759347943	0.8897469244669436	PTPRT_DEL
11_126215242_126174176_DUP	0	1	2248	3607	0.7979947881001622	0.0	NA	NA	0.8891256759347943	0.8901628214807391	DCPS_DUP
6_74533182_74304937_DUP	1	0	2247	3608	0.7092445989061069	inf	NA	NA	0.8891256759347943	0.8908882559914193	CD109,SLC17A5_DUP
20_5585010_5528496_DUP	0	1	2248	3607	0.7979947881001622	0.0	NA	NA	0.8891256759347943	0.8919528449910527	GPCPD1_DUP
15_63132681_62939645_DEL	1	0	2247	3608	0.7092445989061069	inf	NA	NA	0.8891256759347943	0.8933083799074267	TLN2_DEL
15_59813453_59429655_DEL	0	1	2248	3607	0.7979947881001622	0.0	NA	NA	0.8891256759347943	0.8951166315501425	FAM81A,MYO1E_DEL
2_107459491_107021685_DEL	0	1	2248	3607	0.7979947881001622	0.0	NA	NA	0.8891256759347943	0.8971100713006358	RGPD3,ST6GAL2_DEL
15_65670024_65551883_DUP	0	1	2248	3607	0.7979947881001622	0.0	NA	NA	0.8891256759347943	0.899743145751736	IGDCC3,PARP16_DUP
7_21940625_21583214_DEL	1	4	2247	3604	0.9382863608997174	0.6663385826771653	0.07438880762242435	5.968735364301879	0.8910275075578509	0.9026084163057417	DNAH11_DEL
6_163148694_161771243_DEL	3	7	2245	3601	0.4129861285726929	0.8736171890747518	0.23841705779119887	3.201142569737073	0.8969237073203471	0.9062495489181269	PARK2_DEL
8_57905758_57876623_DEL	2	4	2246	3604	0.8531097633841398	1.3339901477832512	0.2439636407265084	7.294241506986256	0.9004571215864756	0.9102054322293297	IMPAD1_DEL
6_159692359_159590737_DUP	3	2	2245	3606	0.571956157615279	1.790308679171272	0.26462122772513375	12.112426483204441	0.9005225470531993	0.9141091514451049	FNDC1_DUP
11_55999585_55111660_DEL	2	1	2246	3607	0.5575919136881795	2.378398058252427	0.20995667760963652	26.942593052535916	0.907334875391768	0.9185944953405886	OR10AG1,OR4A15,OR4A16,OR4C11,OR4C15,OR4C16,OR4C6,OR4P4,OR4S2,OR5AS1,OR5D13,OR5D14,OR5D16,OR5D18,OR5F1,OR5I1,OR5J2,OR5L1,OR5L2,OR5T2,OR5W2,OR8H2,OR8H3,OR8I2,OR8J3,OR8K5_DEL
17_1303341_1248793_DUP	2	1	2246	3607	0.9092141257437817	3.1781380753138078	0.17912939625317667	56.38695734497701	0.9073348753917682	0.923586853109904	YWHAE_DUP
2_51254640_50149389_DEL	2	1	2246	3607	0.9092141257437817	3.1781380753138078	0.17912939625317667	56.38695734497701	0.9073348753917682	0.9278626439274388	NRXN1_DEL
15_42342719_42193379_DUP	2	3	2246	3605	0.13530984383003308	0.7728316592326187	0.15241892963716447	3.9185997102462897	0.9079331647642715	0.931922869844392	EHD4,PLA2G4E_DUP
12_5603381_5541508_DUP	3	5	2245	3603	0.34655775125221466	1.2171196781913998	0.3066780354297008	4.830408897608549	0.929740918728613	0.9351453706794135	NTF3_DUP
6_163148694_161771243_DUP	10	18	2238	3590	0.381495419909773	0.8776379686711019	0.37621214258017577	2.047377840519828	0.9297704415834973	0.937442404230025	PARK2_DUP
1_113666497_113217671_DUP	1	1	2247	3607	0.7297456807084088	2.6683070866141727	0.16674310980074875	42.69959170716775	0.9424598829970248	0.9393648507285541	FAM19A3,LRIG2,MOV10,PPM1J,RHOC,SLC16A1_DUP
20_23548848_23421123_DUP	0	2	2248	3606	0.9510539100667196	0.0	NA	NA	0.9424598829970248	0.9407973374832074	CST11,CST8,CST9L,CSTL1_DUP
2_165698467_165542542_DUP	1	1	2247	3607	0.7297456807084088	2.6683070866141727	0.16674310980074875	42.69959170716775	0.9424598829970248	0.9415181550016802	COBLL1_DUP
16_84360488_83841726_DEL	0	2	2248	3606	0.9510539100667196	0.0	NA	NA	0.9424598829970248	0.9419453208526595	ADAD2,DNAAF1,HSBP1,HSDL1,KCNG4,MBTPS1,MLYCD,NECAB2,OSGIN1,SLC38A8,TAF1C,WFDC1_DEL
21_17250622_17102757_DUP	1	1	2247	3607	0.7297456807084088	2.6683070866141727	0.16674310980074875	42.69959170716775	0.9424598829970248	0.9422204456816505	USP25_DUP
4_92519723_91230759_DUP	1	1	2247	3607	0.7297456807084088	2.6683070866141727	0.16674310980074875	42.69959170716775	0.9424598829970248	0.9423957133083897	CCSER1_DUP
19_54079951_53987091_DUP	0	2	2248	3606	0.9510539100667196	0.0	NA	NA	0.9424598829970248	0.9424282992140994	ZNF331,ZNF813_DUP
2_47403580_46770327_DUP	0	2	2248	3606	0.9510539100667196	0.0	NA	NA	0.9424598829970248	0.9424523942418006	C2orf61,CALM2,CRIPT,MCFD2,PIGF,RHOQ,SOCS5,TTC7A_DUP
18_649898_320064_DEL	0	2	2248	3606	0.9510539100667196	0.0	NA	NA	0.9424598829970248	0.9424557193409373	CETN1,CLUL1,COLEC12_DEL
22_22330012_22311967_DUP	0	2	2248	3606	0.9510539100667196	0.0	NA	NA	0.9424598829970248	0.9424598829970154	TOP3B_DUP
20_5294558_5283382_DEL	0	2	2248	3606	0.9510539100667196	0.0	NA	NA	0.9424598829970248	0.9424598829970154	PROKR2_DEL
2_113088582_111395736_DEL	1	1	2247	3607	0.7297456807084088	2.6683070866141727	0.16674310980074875	42.69959170716775	0.9424598829970248	0.9424598829970154	ACOXL,ANAPC1,BCL2L11,BUB1,FBLN7,MERTK,TMEM87B,ZC3H6,ZC3H8_DEL
1_46597519_46269744_DUP	1	1	2247	3607	0.7297456807084088	2.6683070866141727	0.16674310980074875	42.69959170716775	0.9424598829970248	0.9424598829970154	MAST2,PIK3R3_DUP
2_10829922_10560261_DUP	1	1	2247	3607	0.7297456807084088	2.6683070866141727	0.16674310980074875	42.69959170716775	0.9424598829970248	0.9424598829970154	HPCAL1,NOL10,ODC1_DUP
2_1546193_1418274_DEL	0	2	2248	3606	0.9510539100667196	0.0	NA	NA	0.9424598829970248	0.9424598829970154	TPO_DEL
2_197597170_197504502_DUP	1	1	2247	3607	0.7297456807084088	2.6683070866141727	0.16674310980074875	42.69959170716775	0.9424598829970248	0.9424598829970154	CCDC150_DUP
20_61303102_61150872_DUP	1	1	2247	3607	0.7297456807084088	2.6683070866141727	0.16674310980074875	42.69959170716775	0.9424598829970248	0.9424598829970154	C20orf166,SLCO4A1_DUP
1_79472318_79356901_DEL	1	1	2247	3607	0.7297456807084088	2.6683070866141727	0.16674310980074875	42.69959170716775	0.9424598829970248	0.9424598829970154	ELTD1_DEL
22_23657620_23401896_DUP	1	1	2247	3607	0.7297456807084088	2.6683070866141727	0.16674310980074875	42.69959170716775	0.9424598829970248	0.9424598829970154	BCR,GNAZ,RAB36,RTDR1_DUP
2_56611401_56412035_DEL	1	1	2247	3607	0.7297456807084088	2.6683070866141727	0.16674310980074875	42.69959170716775	0.9424598829970248	0.9424598829970154	CCDC85A_DEL
11_4869470_4511072_DUP	0	2	2248	3606	0.9510539100667196	0.0	NA	NA	0.9424598829970248	0.9424598829970154	C11orf40,OR51D1,OR51E1,OR51E2,OR51F1,OR51F2,OR51S1,OR52I1,OR52I2,OR52K1,OR52M1,OR52R1,TRIM68_DUP
15_89456478_89003094_DUP	1	1	2247	3607	0.7297456807084088	2.6683070866141727	0.16674310980074875	42.69959170716775	0.9424598829970248	0.9424598829970154	ACAN,AEN,DET1,HAPLN3,ISG20,MFGE8,MRPL46,MRPS11_DUP
10_3214909_3109899_DEL	1	1	2247	3607	0.7297456807084088	2.6683070866141727	0.16674310980074875	42.69959170716775	0.9424598829970248	0.9424598829970154	PFKP,PITRM1_DEL
15_58860915_58724319_DEL	0	2	2248	3606	0.9510539100667196	0.0	NA	NA	0.9424598829970248	0.9424598829970154	LIPC_DEL
11_122680457_122526918_DUP	1	1	2247	3607	0.7297456807084088	2.6683070866141727	0.16674310980074875	42.69959170716775	0.9424598829970248	0.9424598829970154	UBASH3B_DUP
7_2353963_1855864_DEL	0	2	2248	3606	0.9510539100667196	0.0	NA	NA	0.9424598829970248	0.9424598829970154	FTSJ2,MAD1L1,NUDT1,SNX8_DEL
11_132204940_130748449_DUP	0	2	2248	3606	0.9510539100667196	0.0	NA	NA	0.9424598829970248	0.9424598829970154	NTM,SNX19_DUP
14_105477544_105393567_DUP	0	2	2248	3606	0.9510539100667196	0.0	NA	NA	0.9424598829970248	0.9424598829970154	AHNAK2,C14orf79,CDCA4,PLD4_DUP
9_24545422_24543365_DEL	0	2	2248	3606	0.9510539100667196	0.0	NA	NA	0.9424598829970248	0.9424598829970154	IZUMO3_DEL
12_130387806_129559604_DUP	1	1	2247	3607	0.7297456807084088	2.6683070866141727	0.16674310980074875	42.69959170716775	0.9424598829970248	0.9424598829970154	TMEM132D_DUP
6_129837335_129204502_DEL	0	2	2248	3606	0.9510539100667196	0.0	NA	NA	0.9424598829970248	0.9424598829970154	LAMA2_DEL
9_6645245_6533160_DEL	0	2	2248	3606	0.9510539100667196	0.0	NA	NA	0.9424598829970248	0.9424598829970154	GLDC_DEL
13_32376283_32313843_DEL	0	2	2248	3606	0.9510539100667196	0.0	NA	NA	0.9424598829970248	0.9424598829970154	RXFP2_DEL
15_85488356_85431087_DEL	0	2	2248	3606	0.9510539100667196	0.0	NA	NA	0.9424598829970248	0.9424598829970154	SLC28A1_DEL
12_109704041_109577863_DUP	1	1	2247	3607	0.7297456807084088	2.6683070866141727	0.16674310980074875	42.69959170716775	0.9424598829970248	0.9424598829970154	ACACB_DUP
12_43945634_43748101_DEL	0	2	2248	3606	0.9510539100667196	0.0	NA	NA	0.9424598829970248	0.9424598829970154	ADAMTS20_DEL
8_53852468_53853451_DUP	1	1	2247	3607	0.7297456807084088	2.6683070866141727	0.16674310980074875	42.69959170716775	0.9424598829970248	0.9424598829970154	NPBWR1_DUP
15_54919026_54308083_DEL	0	2	2248	3606	0.9510539100667196	0.0	NA	NA	0.9424598829970248	0.9424598829970154	UNC13C_DEL
6_31380102_31371479_DUP	0	2	2248	3606	0.9510539100667196	0.0	NA	NA	0.9424598829970248	0.9424598829970154	MICA_DUP
7_4917236_4815387_DEL	1	1	2247	3607	0.7297456807084088	2.6683070866141727	0.16674310980074875	42.69959170716775	0.9424598829970248	0.9424598829970154	AP5Z1,RADIL_DEL
11_93913956_93862659_DUP	0	2	2248	3606	0.9510539100667196	0.0	NA	NA	0.9424598829970248	0.9424598829970154	PANX1_DUP
8_16035395_13948146_DEL	0	2	2248	3606	0.9510539100667196	0.0	NA	NA	0.9424598829970248	0.9424598829970154	MSR1,SGCZ,TUSC3_DEL
4_175749892_175565215_DEL	0	2	2248	3606	0.9510539100667196	0.0	NA	NA	0.9424598829970248	0.9424598829970154	GLRA3_DEL
11_4159425_3877639_DUP	0	2	2248	3606	0.9510539100667196	0.0	NA	NA	0.9424598829970248	0.9424598829970154	RRM1,STIM1_DUP
16_16317256_15069077_DEL	1	1	2247	3607	0.7297456807084088	2.6683070866141727	0.16674310980074875	42.69959170716775	0.9424598829970248	0.9424598829970154	ABCC1,ABCC6,C16orf45,FOPNL,KIAA0430,MPV17L,MYH11,NDE1,NPIPA5,NTAN1,PDXDC1,RRN3_DEL
7_149576424_149463328_DUP	1	1	2247	3607	0.7297456807084088	2.6683070866141727	0.16674310980074875	42.69959170716775	0.9424598829970248	0.9424598829970154	ATP6V0E2,ZNF467,ZNF862_DUP
7_53103365_53104252_DUP	1	1	2247	3607	0.7297456807084088	2.6683070866141727	0.16674310980074875	42.69959170716775	0.9424598829970248	0.9424598829970154	POM121L12_DUP
10_89311839_89265309_DEL	0	2	2248	3606	0.9510539100667196	0.0	NA	NA	0.9424598829970248	0.9424598829970154	MINPP1_DEL
16_78064344_78056638_DUP	0	2	2248	3606	0.9510539100667196	0.0	NA	NA	0.9424598829970248	0.9424598829970154	CLEC3A_DUP
16_78064344_78056638_DEL	0	2	2248	3606	0.9510539100667196	0.0	NA	NA	0.9424598829970248	0.9424598829970154	CLEC3A_DEL
10_46028558_45953991_DEL	1	1	2247	3607	0.7297456807084088	2.6683070866141727	0.16674310980074875	42.69959170716775	0.9424598829970248	0.9424622339543994	MARCH8_DEL
16_78011494_77225155_DEL	0	2	2248	3606	0.9510539100667196	0.0	NA	NA	0.9424598829970248	0.9424779078869364	ADAMTS18,MON1B,NUDT7,SYCE1L,VAT1L_DEL
4_152095822_152020866_DUP	0	2	2248	3606	0.9510539100667196	0.0	NA	NA	0.9424598829970248	0.942531631495175	RPS3A,SH3D19_DUP
10_105614953_105254229_DUP	1	1	2247	3607	0.7297456807084088	2.6683070866141727	0.16674310980074875	42.69959170716775	0.9424598829970248	0.9427618514490748	NEURL1,SH3PXD2A_DUP
4_177249349_177241370_DUP	1	1	2247	3607	0.7297456807084088	2.6683070866141727	0.16674310980074875	42.69959170716775	0.9424598829970248	0.9433518062279752	SPCS3_DUP
10_88492644_88197365_DUP	0	2	2248	3606	0.9510539100667196	0.0	NA	NA	0.9424598829970248	0.9444586972603369	LDB3,OPN4,WAPAL_DUP
10_17171643_16635495_DUP	0	2	2248	3606	0.9510539100667196	0.0	NA	NA	0.9424598829970248	0.9460989983936438	CUBN,RSU1_DUP
2_131803611_131688830_DUP	0	1	2248	3607	0.7132783840920645	0.0	NA	NA	0.9532563700040704	0.9480877704025461	ARHGEF4_DUP
12_95926605_95868106_DUP	1	0	2247	3608	0.7946885198461373	inf	NA	NA	0.9532563700040704	0.9499031394692704	METAP2,USP44_DUP
2_96078643_95940577_DUP	0	1	2248	3607	0.7132783840920645	0.0	NA	NA	0.9532563700040704	0.9514981267691898	FAHD2A,KCNIP3,PROM2_DUP
12_100377882_99129412_DEL	0	1	2248	3607	0.7132783840920645	0.0	NA	NA	0.9532563700040704	0.9524894055963222	ANKS1B_DEL
8_10411453_10383249_DUP	1	0	2247	3608	0.7946885198461373	inf	NA	NA	0.9532563700040704	0.9529263494372535	PRSS55_DUP
12_124017721_123641455_DUP	1	0	2247	3608	0.7946885198461373	inf	NA	NA	0.9532563700040704	0.9531652128972027	C12orf65,CDK2AP1,MPHOSPH9,RILPL1,RILPL2,SBNO1,SETD8,SNRNP35_DUP
2_120129821_120060124_DUP	0	1	2248	3607	0.7132783840920645	0.0	NA	NA	0.9532563700040704	0.9532247229891397	C2orf76,DBI_DUP
13_25285632_25254890_DUP	1	0	2247	3608	0.7946885198461373	inf	NA	NA	0.9532563700040704	0.9532522350046309	ATP12A_DUP
20_47649560_47538547_DUP	0	1	2248	3607	0.7132783840920645	0.0	NA	NA	0.9532563700040704	0.9532563700040613	ARFGEF2_DUP
13_21099893_20797619_DEL	1	0	2247	3608	0.7946885198461373	inf	NA	NA	0.9532563700040704	0.9532563700040613	CRYL1,GJB6_DEL
2_125671669_124783309_DEL	1	0	2247	3608	0.7946885198461373	inf	NA	NA	0.9532563700040704	0.9532563700040613	CNTNAP5_DEL
8_681140_614676_DUP	1	0	2247	3608	0.7946885198461373	inf	NA	NA	0.9532563700040704	0.9532563700040613	ERICH1_DUP
12_133263840_133195507_DUP	1	0	2247	3608	0.7946885198461373	inf	NA	NA	0.9532563700040704	0.9532563700040613	P2RX2,POLE_DUP
8_10480103_10470856_DUP	1	0	2247	3608	0.7946885198461373	inf	NA	NA	0.9532563700040704	0.9532563700040613	RP1L1_DUP
2_130737689_130738450_DUP	0	1	2248	3607	0.7132783840920645	0.0	NA	NA	0.9532563700040704	0.9532563700040613	RAB6C_DUP
4_118005443_118006549_DUP	1	0	2247	3608	0.7946885198461373	inf	NA	NA	0.9532563700040704	0.9532563700040613	TRAM1L1_DUP
8_17942185_17915132_DEL	0	1	2248	3607	0.7132783840920645	0.0	NA	NA	0.9532563700040704	0.9532563700040613	ASAH1_DEL
21_38573741_38379176_DEL	1	0	2247	3608	0.7946885198461373	inf	NA	NA	0.9532563700040704	0.9532563700040613	PIGP,RIPPLY3,TTC3_DEL
10_69407173_67680375_DUP	1	0	2247	3608	0.7946885198461373	inf	NA	NA	0.9532563700040704	0.9532563700040613	CTNNA3_DUP
11_48510345_48511271_DEL	0	1	2248	3607	0.7132783840920645	0.0	NA	NA	0.9532563700040704	0.9532563700040613	OR4A47_DEL
1_48462360_48231778_DUP	1	0	2247	3608	0.7946885198461373	inf	NA	NA	0.9532563700040704	0.9532563700040613	TRABD2B_DUP
10_35857982_35426807_DUP	1	0	2247	3608	0.7946885198461373	inf	NA	NA	0.9532563700040704	0.9532563700040613	CCNY,CREM_DUP
11_73372511_73357671_DUP	1	0	2247	3608	0.7946885198461373	inf	NA	NA	0.9532563700040704	0.9532563700040613	PLEKHB1_DUP
11_77850540_77590173_DUP	0	1	2248	3607	0.7132783840920645	0.0	NA	NA	0.9532563700040704	0.9532563700040613	ALG8,INTS4,KCTD14,NDUFC2,NDUFC2-KCTD14,THRSP_DUP
11_102323255_102196093_DEL	1	0	2247	3608	0.7946885198461373	inf	NA	NA	0.9532563700040704	0.9532563700040613	BIRC2,BIRC3,TMEM123_DEL
10_5260681_5136720_DEL	0	1	2248	3607	0.7132783840920645	0.0	NA	NA	0.9532563700040704	0.9532563700040613	AKR1C3,AKR1C4_DEL
1_116310929_116244047_DUP	1	0	2247	3608	0.7946885198461373	inf	NA	NA	0.9532563700040704	0.9532563700040613	CASQ2_DUP
9_125315449_125133370_DEL	0	1	2248	3607	0.7132783840920645	0.0	NA	NA	0.9532563700040704	0.9532563700040613	OR1J1,OR1J2,OR1J4,OR1N1,OR1N2,PTGS1_DEL
8_11058085_10530223_DUP	1	0	2247	3608	0.7946885198461373	inf	NA	NA	0.9532563700040704	0.9532563700040613	C8orf74,PINX1,SOX7,XKR6_DUP
9_111881615_111618210_DUP	1	0	2247	3608	0.7946885198461373	inf	NA	NA	0.9532563700040704	0.9532563700040613	ACTL7A,ACTL7B,CTNNAL1,FAM206A,IKBKAP,TMEM245_DUP
12_550940_518587_DUP	1	0	2247	3608	0.7946885198461373	inf	NA	NA	0.9532563700040704	0.9532563700040613	CCDC77_DUP
9_19785935_18474293_DEL	1	0	2247	3608	0.7946885198461373	inf	NA	NA	0.9532563700040704	0.9532563700040613	ACER2,ADAMTSL1,DENND4C,FAM154A,HAUS6,PLIN2,RPS6,RRAGA,SLC24A2_DEL
12_4554391_4479949_DUP	1	0	2247	3608	0.7946885198461373	inf	NA	NA	0.9532563700040704	0.9532563700040613	FGF23,FGF6_DUP
19_54850331_54754796_DUP	1	0	2247	3608	0.7946885198461373	inf	NA	NA	0.9532563700040704	0.9532563700040613	LILRA3,LILRA4,LILRA5,LILRB2,LILRB5_DUP
9_8733780_8317942_DUP	1	0	2247	3608	0.7946885198461373	inf	NA	NA	0.9532563700040704	0.9532563700040613	PTPRD_DUP
12_7818453_7802292_DUP	0	1	2248	3607	0.7132783840920645	0.0	NA	NA	0.9532563700040704	0.9532563700040613	APOBEC1_DUP
9_2838426_2622271_DEL	1	0	2247	3608	0.7946885198461373	inf	NA	NA	0.9532563700040704	0.9532563700040613	KCNV2,KIAA0020,VLDLR_DEL
8_144732163_144102408_DEL	0	1	2248	3607	0.7132783840920645	0.0	NA	NA	0.9532563700040704	0.9532563700040613	C8orf31,EEF1D,GSDMD,LY6E,LY6H,MROH6,NAPRT1,PYCRL,TIGD5,TSTA3,ZC3H3,ZNF623_DEL
12_27845729_27450787_DEL	1	0	2247	3608	0.7946885198461373	inf	NA	NA	0.9532563700040704	0.9532563700040613	ARNTL2,PPFIBP1,SMCO2,STK38L_DEL
2_44459455_44429184_DUP	0	1	2248	3607	0.7132783840920645	0.0	NA	NA	0.9532563700040704	0.9532563700040613	PPM1B_DUP
8_18079557_18074503_DEL	1	0	2247	3608	0.7946885198461373	inf	NA	NA	0.9532563700040704	0.9532563700040613	NAT1_DEL
11_125893296_125774475_DEL	1	0	2247	3608	0.7946885198461373	inf	NA	NA	0.9532563700040704	0.9532563700040613	CDON,DDX25_DEL
7_110762829_110764952_DUP	1	0	2247	3608	0.7946885198461373	inf	NA	NA	0.9532563700040704	0.9532563700040613	LRRN3_DUP
13_48575316_48517580_DEL	1	0	2247	3608	0.7946885198461373	inf	NA	NA	0.9532563700040704	0.9532563700040613	SUCLA2_DEL
20_31830293_31757108_DEL	1	0	2247	3608	0.7946885198461373	inf	NA	NA	0.9532563700040704	0.9532563700040613	BPIFA1,BPIFA2,BPIFA3_DEL
20_33680417_33464626_DEL	1	0	2247	3608	0.7946885198461373	inf	NA	NA	0.9532563700040704	0.9532563700040613	ACSS2,GSS,MYH7B,TRPC4AP_DEL
3_97467431_96533852_DEL	0	1	2248	3607	0.7132783840920645	0.0	NA	NA	0.9532563700040704	0.9532563700040613	EPHA6_DEL
3_145878668_145788659_DUP	1	0	2247	3608	0.7946885198461373	inf	NA	NA	0.9532563700040704	0.9532563700040613	PLOD2_DUP
3_152553572_152554690_DEL	1	0	2247	3608	0.7946885198461373	inf	NA	NA	0.9532563700040704	0.9532563700040613	P2RY1_DEL
3_153220192_152881031_DEL	1	0	2247	3608	0.7946885198461373	inf	NA	NA	0.9532563700040704	0.9532563700040613	C3orf79,RAP2B_DEL
15_100882026_100514767_DUP	0	1	2248	3607	0.7132783840920645	0.0	NA	NA	0.9532563700040704	0.9532563700040613	ADAMTS17_DUP
5_114632124_113698958_DUP	0	1	2248	3607	0.7132783840920645	0.0	NA	NA	0.9532563700040704	0.9532563700040613	CCDC112,KCNN2,PGGT1B,TRIM36_DUP
5_78280760_78076485_DUP	1	0	2247	3608	0.7946885198461373	inf	NA	NA	0.9532563700040704	0.9532563700040613	ARSB_DUP
5_64769404_64447772_DUP	0	1	2248	3607	0.7132783840920645	0.0	NA	NA	0.9532563700040704	0.9532563700040613	ADAMTS6_DUP
5_61922981_61714954_DUP	1	0	2247	3608	0.7946885198461373	inf	NA	NA	0.9532563700040704	0.9532563700040613	IPO11,LRRC70_DUP
3_194084085_194081772_DEL	1	0	2247	3608	0.7946885198461373	inf	NA	NA	0.9532563700040704	0.9532563700040613	LRRC15_DEL
5_57790364_57750601_DUP	1	0	2247	3608	0.7946885198461373	inf	NA	NA	0.9532563700040704	0.9532563700040613	GAPT,PLK2_DUP
17_8296120_8273704_DUP	1	0	2247	3608	0.7946885198461373	inf	NA	NA	0.9532563700040704	0.9532563700040613	KRBA2,RNF222,RPL26_DUP
3_195622117_195591058_DUP	1	0	2247	3608	0.7946885198461373	inf	NA	NA	0.9532563700040704	0.9532563700040613	TNK2_DUP
5_32786340_32710889_DUP	1	0	2247	3608	0.7946885198461373	inf	NA	NA	0.9532563700040704	0.9532563700040613	NPR3_DUP
17_4391101_4337461_DEL	1	0	2247	3608	0.7946885198461373	inf	NA	NA	0.9532563700040704	0.9532563700040613	SPNS3_DEL
17_3194932_3030845_DUP	0	1	2248	3607	0.7132783840920645	0.0	NA	NA	0.9532563700040704	0.9532563700040613	OR1A1,OR1A2,OR1G1,OR3A1,OR3A2_DUP
16_29001254_28834879_DEL	1	0	2247	3608	0.7946885198461373	inf	NA	NA	0.9532563700040704	0.9532563700040613	ATP2A1,ATXN2L,CD19,LAT,NFATC2IP,RABEP2,SH2B1,SPNS1,TUFM_DEL
4_189067976_189013095_DUP	0	1	2248	3607	0.7132783840920645	0.0	NA	NA	0.9532563700040704	0.9532563700040613	TRIML1,TRIML2_DUP
4_187209607_187073199_DUP	0	1	2248	3607	0.7132783840920645	0.0	NA	NA	0.9532563700040704	0.9532563700040613	CYP4V2,F11,FAM149A,KLKB1_DUP
4_186611716_186508842_DUP	0	1	2248	3607	0.7132783840920645	0.0	NA	NA	0.9532563700040704	0.9532563700040613	SORBS2_DUP
4_186456496_186168532_DUP	1	0	2247	3608	0.7946885198461373	inf	NA	NA	0.9532563700040704	0.9532563700040613	ANKRD37,C4orf47,CCDC110,LRP2BP,PDLIM3,SNX25,UFSP2_DUP
4_75719472_75174293_DUP	0	1	2248	3607	0.7132783840920645	0.0	NA	NA	0.9532563700040704	0.9532563700040613	AREG,BTC,EPGN,EREG_DUP
4_79461685_78784033_DUP	1	0	2247	3608	0.7946885198461373	inf	NA	NA	0.9532563700040704	0.9532563700040613	FRAS1,MRPL1_DUP
16_84531540_84513632_DEL	1	0	2247	3608	0.7946885198461373	inf	NA	NA	0.9532563700040704	0.9532563700040613	TLDC1_DEL
4_167021894_166795225_DEL	0	1	2248	3607	0.7132783840920645	0.0	NA	NA	0.9532563700040704	0.9532563700040613	TLL1_DEL
16_80838047_80638443_DEL	1	0	2247	3608	0.7946885198461373	inf	NA	NA	0.9532563700040704	0.9532563700040613	CDYL2_DEL
3_67704927_67411192_DEL	1	0	2247	3608	0.7946885198461373	inf	NA	NA	0.9532563700040704	0.9532563700040613	SUCLG2_DEL
6_2245555_1624466_DEL	0	1	2248	3607	0.7132783840920645	0.0	NA	NA	0.9532563700040704	0.9532563700040613	GMDS_DEL
5_160973573_160721435_DUP	0	1	2248	3607	0.7132783840920645	0.0	NA	NA	0.9532563700040704	0.9532563700040613	GABRB2_DUP
2_185800510_185463797_DEL	1	0	2247	3608	0.7946885198461373	inf	NA	NA	0.9532563700040704	0.9532563700040613	ZNF804A_DEL
2_200320592_200137395_DUP	0	1	2248	3607	0.7132783840920645	0.0	NA	NA	0.9532563700040704	0.9532563700040613	SATB2_DUP
2_215674136_215593732_DEL	1	0	2247	3608	0.7946885198461373	inf	NA	NA	0.9532563700040704	0.9532563700040613	BARD1_DEL
15_30114205_29347038_DEL	1	0	2247	3608	0.7946885198461373	inf	NA	NA	0.9532563700040704	0.9532563700040613	APBA2,FAM189A1,NDNL2,TJP1_DEL
6_123130236_123101012_DEL	0	1	2248	3607	0.7132783840920645	0.0	NA	NA	0.9532563700040704	0.9532563700040613	FABP7,SMPDL3A_DEL
18_13884627_13826739_DEL	1	0	2247	3608	0.7946885198461373	inf	NA	NA	0.9532563700040704	0.9532563700040613	MC2R,MC5R_DEL
6_90340152_89856328_DUP	0	1	2248	3607	0.7132783840920645	0.0	NA	NA	0.9532563700040704	0.9532563700040613	ANKRD6,GABRR1,GABRR2,PM20D2,RRAGD,UBE2J1_DUP
3_60522593_59738047_DEL	0	1	2248	3607	0.7132783840920645	0.0	NA	NA	0.9532563700040704	0.9532563700040613	FHIT_DEL
18_12429349_12254420_DUP	1	0	2247	3608	0.7946885198461373	inf	NA	NA	0.9532563700040704	0.9532563700040613	AFG3L2,CIDEA,SLMO1,TUBB6_DUP
13_114203740_114077294_DUP	0	1	2248	3607	0.7132783840920645	0.0	NA	NA	0.9532563700040704	0.9532563700040613	ADPRHL1,DCUN1D2,TMCO3_DUP
2_242122062_242035853_DUP	0	1	2248	3607	0.7132783840920645	0.0	NA	NA	0.9532563700040704	0.9532563700040613	MTERFD2,PASK,PPP1R7_DUP
7_20795050_20180781_DUP	1	0	2247	3608	0.7946885198461373	inf	NA	NA	0.9532563700040704	0.9532563700040613	ABCB5,ITGB8,MACC1_DUP
3_447178_361550_DEL	0	1	2248	3607	0.7132783840920645	0.0	NA	NA	0.9532563700040704	0.9532563700040613	CHL1_DEL
18_74680171_74536362_DUP	0	1	2248	3607	0.7132783840920645	0.0	NA	NA	0.9532563700040704	0.9532563700040613	ZNF236_DUP
18_7117659_6837413_DEL	0	1	2248	3607	0.7132783840920645	0.0	NA	NA	0.9532563700040704	0.9532563700040613	ARHGAP28,LAMA1_DEL
20_23967073_23965999_DEL	1	0	2247	3608	0.7946885198461373	inf	NA	NA	0.9532563700040704	0.9532563700040613	GGTLC1_DEL
18_7117659_6837413_DUP	0	1	2248	3607	0.7132783840920645	0.0	NA	NA	0.9532563700040704	0.9532563700040613	ARHGAP28,LAMA1_DUP
3_43388831_43345284_DUP	0	1	2248	3607	0.7132783840920645	0.0	NA	NA	0.9532563700040704	0.9532563700040613	SNRK_DUP
13_43986981_43788257_DUP	1	0	2247	3608	0.7946885198461373	inf	NA	NA	0.9532563700040704	0.9532563700040613	ENOX1_DUP
6_29141413_28964363_DEL	1	0	2247	3608	0.7946885198461373	inf	NA	NA	0.9532563700040704	0.9532886596868543	OR2B3,OR2J2,OR2J3,OR2W1,ZNF311_DEL
3_53845140_53529260_DEL	0	1	2248	3607	0.7132783840920645	0.0	NA	NA	0.9532563700040704	0.9534843929766434	CACNA1D_DEL
3_55108141_54156862_DEL	1	0	2247	3608	0.7946885198461373	inf	NA	NA	0.9532563700040704	0.9541207416608063	CACNA2D3_DEL
6_81053381_80816606_DUP	1	0	2247	3608	0.7946885198461373	inf	NA	NA	0.9532563700040704	0.9558561255536057	BCKDHB_DUP
15_78933421_78397674_DUP	1	0	2247	3608	0.7946885198461373	inf	NA	NA	0.9532563700040704	0.9591208732838068	ACSBG1,CHRNA3,CHRNA5,CHRNB4,CIB2,CRABP1,DNAJA4,HYKK,IDH3A,IREB2,PSMA4,WDR61_DUP
5_180166126_180167058_DUP	1	3	2247	3605	0.9858009770488858	0.3638888888888889	0.018413598370562556	7.191159532863466	0.9817981260805648	0.9642311489862372	OR2Y1_DUP
14_64006247_63842826_DUP	2	2	2246	3606	0.9584089804511045	1.8800319881889762	0.20756395206268127	17.028584402490182	0.9817981260805648	0.9694485682447332	PPP2R5E_DUP
2_1546193_1418274_DUP	1	3	2247	3605	0.9858009770488858	0.3638888888888889	0.018413598370562556	7.191159532863466	0.9817981260805648	0.9745627025867121	TPO_DUP
11_34680379_34654199_DUP	1	3	2247	3605	0.9858009770488858	0.3638888888888889	0.018413598370562556	7.191159532863466	0.9817981260805648	0.978602840316191	EHF_DUP
9_745173_677009_DUP	2	2	2246	3606	0.9584089804511045	1.8800319881889762	0.20756395206268127	17.028584402490182	0.9817981260805648	0.9807759360378348	KANK1_DUP
6_161653068_161557666_DUP	3	6	2245	3602	0.9838628562822248	0.7368635915122385	0.14649320249389874	3.706437863688104	0.9835068082407682	0.9828336127672043	AGPAT4_DUP
12_34178798_33529836_DUP	2	3	2246	3605	0.8050464928562413	0.6155444627918913	0.08460789936081202	4.478245985731817	0.9839530984318047	0.985152657461039	ALG10,SYT10_DUP
5_58146991_57879059_DUP	1	2	2247	3606	0.7981306402232702	0.48955123949591756	0.04173122528120597	5.742951817902229	0.9902615021151627	0.9874482531846711	RAB3C_DUP
6_31380102_31371479_DEL	2	1	2246	3607	0.6944946334680906	1.9669703402930931	0.18873601542977791	20.499385402317326	0.9902615021151627	0.9897763355097007	MICA_DEL
1_145706686_145414878_DEL	2	2	2246	3606	0.6577093478220994	1.702742766279592	0.2278324249054538	12.725725626282763	0.9952024021917637	0.9920423937682882	ANKRD34A,ANKRD35,CD160,HFE2,ITGA10,LIX1L,NUDT17,PEX11B,PIAS3,POLR3C,POLR3GL,RBM8A,RNF115,TXNIP_DEL
2_110962477_110843334_DUP	2	1	2246	3607	0.46797029902691367	1.9366707616707615	0.19059527727414247	19.67883828367689	0.9958064650367432	0.9939876747827686	MALL,NPHP1_DUP
9_125423995_125330756_DEL	2	1	2246	3607	0.46797029902691367	1.9366707616707615	0.19059527727414247	19.67883828367689	0.9958064650367432	0.9952143776238305	OR1B1,OR1L1,OR1L8,OR1Q1_DEL
3_179143932_179046139_DUP	1	2	2247	3606	0.9137100365830162	0.37123747051886796	0.02095800209307886	6.575877743745429	0.9958064650367432	0.9956544208165174	GNB4,MFN1,ZNF639_DUP
13_95953495_95673936_DUP	2	1	2246	3607	0.9795751475772917	2.8177178153446034	0.14163637231968845	56.055754301515044	0.9958064650367432	0.995788943908194	ABCC4_DUP
11_134244866_134146657_DEL	1	2	2247	3606	0.5461650264044378	0.4828115101197026	0.04329264929731154	5.3844465073784145	0.9958064650367432	0.9958046528481952	GLB1L2,GLB1L3_DEL
5_9379935_9043128_DUP	1	2	2247	3606	0.9137100365830162	0.37123747051886796	0.02095800209307886	6.575877743745429	0.9958064650367432	0.9958064650367302	SEMA5A_DUP

## Sheet: Table S8
Table S8. Summary statistics from breakpoint-based CNV burden tests.
locus_name	nca_1_tot	nco_1_tot	nca_0_tot	nco_0_tot	breslowday_p	cmh_or	cmh_95ci_l	cmh_95ci_u	cmh_p	cmh_p_expected
8_3927244_4308173_DEL	5	0	2243	3608	0.380655	inf			0.0169458	0.0191058
10_68740304_68922242_DUP	5	1	2243	3607	0.380351	11.8008	1.26813	109.814	0.0262674	0.0314114
7_64743378_65089410_DEL	11	4	2237	3604	0.252615	4.10485	1.22297	13.7778	0.0310604	0.0414765
8_2070794_2174902_DEL	4	1	2244	3607	0.246057	10.7048	1.19507	95.8889	0.0318412	0.0520064
16_88527293_88659990_DUP	4	0	2244	3608	0.468568	inf			0.0578436	0.0624005
20_14765820_15172022_DEL	11	7	2237	3601	0.219577	2.54139	0.975887	6.61826	0.0663755	0.0729931
7_19880689_20559001_DUP	3	0	2245	3608	0.360341	inf			0.0761155	0.082521
4_163934608_164020174_DUP	0	5	2248	3603	0.553126	0			0.0868728	0.0908946
22_18889969_21461607_DUP	5	2	2243	3606	0.687601	5.60265	0.977628	32.1079	0.0956361	0.098457
2_51975932_52570207_DEL	3	0	2245	3608	0.415041	inf			0.0996961	0.105381
9_23941083_24047722_DEL	3	0	2245	3608	0.455404	inf			0.107597	0.111197
15_30958935_32515100_DEL	3	0	2245	3608	0.455404	inf			0.107597	0.116074
21_24331798_24412633_DEL	3	0	2245	3608	0.455404	inf			0.107597	0.120088
16_5950848_6015697_DEL	2	0	2246	3608	0.319298	inf			0.129583	0.123122
7_63308511_64594340_DEL	2	0	2246	3608	0.319298	inf			0.129583	0.125619
7_143572286_143874190_DEL	2	0	2246	3608	0.319298	inf			0.129583	0.127406
21_46844965_46893370_DEL	2	0	2246	3608	0.319298	inf			0.129583	0.129077
3_186415532_186604336_DUP	2	0	2246	3608	0.319298	inf			0.129583	0.130625
2_209810952_210041387_DEL	2	0	2246	3608	0.319298	inf			0.129583	0.1321
10_54320516_56771835_DEL	2	0	2246	3608	0.319298	inf			0.129583	0.134374
21_37477099_37610558_DUP	8	6	2240	3602	0.167207	2.4962	0.846255	7.36302	0.131642	0.136994
6_61970201_62110461_DUP	0	3	2248	3605	0.444071	0			0.133632	0.139883
9_4163607_4547288_DUP	1	9	2247	3599	0.808974	0.102877	0.0077732	1.36157	0.140285	0.143803
18_62115075_62264706_DUP	1	5	2247	3603	0.520648	0.171815	0.0205649	1.43547	0.145662	0.148081
15_30958935_32515100_DUP	7	3	2241	3605	0.895838	4.13146	0.882948	19.3318	0.148495	0.152947
8_4449278_6521838_DEL	9	6	2239	3602	0.905423	2.61315	0.851733	8.01728	0.160825	0.1585
3_25927564_26292244_DEL	3	0	2245	3608	0.518597	inf			0.161228	0.164271
4_4923296_5118123_DUP	3	0	2245	3608	0.518597	inf			0.161228	0.170308
4_12375400_12674326_DUP	4	0	2244	3608	0.8171	inf			0.164348	0.176682
5_115229141_115428381_DUP	1	8	2247	3600	0.637786	0.232441	0.033042	1.63515	0.168179	0.182824
18_64094509_64328016_DEL	1	8	2247	3600	0.513453	0.23876	0.0340921	1.67213	0.176905	0.189004
3_5082955_5147044_DEL	4	1	2244	3607	0.730601	7.9381	0.685382	91.9391	0.18398	0.194777
22_25809940_25995783_DUP	2	9	2246	3599	0.409003	0.261068	0.0484528	1.40666	0.195036	0.200751
8_87194112_87330713_DUP	0	5	2248	3603	0.759268	0			0.196358	0.20585
7_63308511_64594340_DUP	0	3	2248	3605	0.656689	0			0.215207	0.21103
2_184862190_186126394_DEL	3	0	2245	3608	0.731592	inf			0.219123	0.216116
19_7098967_7103316_DUP	2	0	2246	3608	0.488164	inf			0.231842	0.221283
17_14096504_15457054_DEL	5	3	2243	3605	0.639509	3.50876	0.729215	16.8831	0.239883	0.225679
2_45408893_45858240_DUP	3	0	2245	3608	0.672775	inf			0.241024	0.230419
11_100402260_100513913_DEL	3	0	2245	3608	0.672775	inf			0.241024	0.235491
9_11504455_12286336_DEL	13	31	2235	3577	0.232043	0.636049	0.320917	1.26063	0.25145	0.239884
2_34198138_34259736_DUP	4	2	2244	3606	0.806943	4.26215	0.677848	26.7994	0.253246	0.244502
5_113603570_113662439_DEL	3	2	2245	3606	0.506146	4.00888	0.668889	24.0265	0.253578	0.248963
15_57644267_57777946_DUP	2	8	2246	3600	0.526737	0.375831	0.0849922	1.66191	0.270992	0.253597
8_137727375_137855721_DEL	3	1	2245	3607	0.682995	6.43569	0.570085	72.6524	0.274584	0.257706
9_122535333_122614778_DEL	0	2	2248	3606	0.485179	0			0.279846	0.261869
6_168347396_168597599_DUP	23	22	2225	3586	0.88717	1.48782	0.792774	2.79224	0.283551	0.266141
4_151679315_151998622_DUP	1	6	2247	3602	0.432103	0.291134	0.0413508	2.04976	0.285241	0.270034
10_6677767_6894846_DUP	3	1	2245	3607	0.690789	6.48458	0.545076	77.1448	0.292153	0.274018
2_44335986_44412864_DUP	3	1	2245	3607	0.186597	3.82343	0.49641	29.4487	0.292153	0.277886
5_147357920_147480692_DEL	3	0	2245	3608	0.738563	inf			0.294539	0.281742
9_139962260_139962260_DEL	2	0	2246	3608	0.549174	inf			0.29674	0.285138
20_41604393_41745159_DEL	2	0	2246	3608	0.549174	inf			0.29674	0.288868
1_145801230_145801230_DEL	2	0	2246	3608	0.549174	inf			0.29674	0.292154
1_76645080_77048617_DEL	2	0	2246	3608	0.549174	inf			0.29674	0.295518
13_90431523_90885583_DEL	2	0	2246	3608	0.549174	inf			0.29674	0.298623
18_29736722_29806853_DEL	2	0	2246	3608	0.549174	inf			0.29674	0.301894
1_5307076_5358282_DUP	0	6	2248	3602	0.883394	0			0.297242	0.305203
7_32216291_32420648_DUP	1	8	2247	3600	0.807209	0.136458	0.00887955	2.09705	0.301283	0.308747
15_82014373_82087604_DUP	0	5	2248	3603	0.984396	0			0.315861	0.312256
5_75255293_75434086_DUP	0	3	2248	3605	0.752646	0			0.319061	0.315857
16_77169104_78763794_DUP	0	3	2248	3605	0.728078	0			0.336663	0.319113
9_75633973_75978400_DUP	0	3	2248	3605	0.728078	0			0.336663	0.322681
9_18343434_18674221_DUP	0	3	2248	3605	0.728078	0			0.336663	0.32626
9_104449098_104930935_DUP	0	3	2248	3605	0.728078	0			0.336663	0.329825
19_6896380_7090222_DUP	17	21	2231	3587	0.0582416	1.43983	0.747974	2.77165	0.338772	0.333267
7_64743378_65089410_DUP	3	8	2245	3600	0.293006	0.471477	0.128508	1.72979	0.341877	0.337134
4_137797233_138269679_DEL	0	4	2248	3604	0.930366	0			0.356261	0.34095
2_51735134_51953396_DEL	2	0	2246	3608	0.573004	inf			0.361738	0.344438
11_21753111_21968847_DUP	2	0	2246	3608	0.573004	inf			0.361738	0.348038
5_178415937_178727670_DUP	2	0	2246	3608	0.573004	inf			0.361738	0.35148
14_27889567_28080806_DEL	2	1	2246	3607	0.5172	5.34187	0.483858	58.9751	0.376631	0.354674
3_8070268_8382513_DUP	2	1	2246	3607	0.5172	5.34187	0.483858	58.9751	0.376631	0.357837
14_40938636_41207853_DEL	2	1	2246	3607	0.5172	5.34187	0.483858	58.9751	0.376631	0.360921
8_2290945_2584448_DEL	2	1	2246	3607	0.5172	5.34187	0.483858	58.9751	0.376631	0.363904
17_75048672_75095164_DUP	2	1	2246	3607	0.5172	5.34187	0.483858	58.9751	0.376631	0.366847
7_109931329_110125420_DEL	2	1	2246	3607	0.5172	5.34187	0.483858	58.9751	0.376631	0.370116
2_203553836_204242614_DUP	2	1	2246	3607	0.5172	5.34187	0.483858	58.9751	0.376631	0.373064
14_89171711_89466283_DUP	0	3	2248	3605	0.908719	0			0.378519	0.376097
4_111081706_111168732_DUP	0	3	2248	3605	0.908719	0			0.378519	0.379154
9_138156321_138305834_DUP	10	11	2238	3597	0.127008	1.57819	0.665995	3.73981	0.38381	0.3819
20_12823007_12888320_DUP	0	5	2248	3603	0.91213	0			0.385562	0.384689
2_51304238_51357902_DEL	4	3	2244	3605	0.87182	2.84078	0.561175	14.3806	0.404002	0.387166
4_8611424_8677287_DEL	2	0	2246	3608	0.670809	inf			0.410797	0.389856
5_106609174_106679208_DEL	2	0	2246	3608	0.670809	inf			0.410797	0.392354
7_29209361_29535998_DUP	2	0	2246	3608	0.670809	inf			0.410797	0.39457
16_21625020_21742542_DUP	2	0	2246	3608	0.670809	inf			0.410797	0.396806
4_5573669_5651017_DEL	2	0	2246	3608	0.670809	inf			0.410797	0.399276
7_17396017_17520523_DUP	0	4	2248	3604	0.986472	0			0.413697	0.401883
3_108606666_109006139_DUP	0	4	2248	3604	0.986472	0			0.413697	0.404362
22_25809940_25995783_DEL	5	3	2243	3605	0.963024	2.87313	0.551655	14.9638	0.418077	0.406749
3_178921838_179045967_DUP	2	8	2246	3600	0.841772	0.379981	0.0701714	2.05761	0.418711	0.409149
2_241623458_241960778_DUP	4	2	2244	3606	0.916636	3.60778	0.511028	25.4704	0.419467	0.411453
2_82207498_82315179_DUP	3	3	2245	3605	0.631441	2.6716	0.538346	13.2581	0.428245	0.414161
2_53199884_53507910_DEL	0	2	2248	3606	0.579571	0			0.428515	0.416245
7_157734314_157803711_DUP	2	10	2246	3598	0.720855	0.459937	0.104768	2.01916	0.436279	0.4183
2_54353344_54427305_DEL	2	0	2246	3608	0.723648	inf			0.442671	0.420547
18_68749559_73955305_DEL	2	0	2246	3608	0.723648	inf			0.442671	0.42261
2_234553314_234639656_DEL	1	4	2247	3604	0.609706	0.294769	0.0345732	2.51318	0.442721	0.424892
4_131956770_132351655_DUP	5	5	2243	3603	0.95717	2.16699	0.569992	8.23842	0.446998	0.42728
6_161607130_161807897_DUP	4	9	2244	3599	0.583315	0.478881	0.125129	1.83272	0.451171	0.429356
4_186744619_188448849_DUP	4	3	2244	3605	0.442244	2.30913	0.509341	10.4686	0.452227	0.431466
10_96405329_96519061_DEL	4	3	2244	3605	0.442244	2.30913	0.509341	10.4686	0.452227	0.433298
4_35873502_36060986_DUP	1	1	2247	3607	0.991123	1.09167	0.0277748	42.9071	0.45678	0.435208
2_15253215_15833964_DUP	1	1	2247	3607	0.991123	1.09167	0.0277748	42.9071	0.45678	0.437026
4_183791706_184174980_DUP	1	1	2247	3607	0.991123	1.09167	0.0277748	42.9071	0.45678	0.438856
5_99436735_99656681_DEL	1	1	2247	3607	0.991123	1.09167	0.0277748	42.9071	0.45678	0.440764
4_160708061_162116243_DEL	1	1	2247	3607	0.991123	1.09167	0.0277748	42.9071	0.45678	0.442612
9_10487130_10564866_DEL	0	2	2248	3606	0.662331	0			0.45678	0.444184
12_125146549_125440950_DUP	0	2	2248	3606	0.662331	0			0.45678	0.445647
9_10172120_10346862_DEL	1	1	2247	3607	0.991123	1.09167	0.0277748	42.9071	0.45678	0.447003
6_2838046_3078266_DUP	1	1	2247	3607	0.991123	1.09167	0.0277748	42.9071	0.45678	0.448281
2_128960351_129455368_DUP	1	1	2247	3607	0.229253	1.0356	0.101962	10.5183	0.45678	0.449411
8_14543582_16842762_DUP	1	1	2247	3607	0.991123	1.09167	0.0277748	42.9071	0.45678	0.450427
1_72442018_72589410_DEL	1	1	2247	3607	0.991123	1.09167	0.0277748	42.9071	0.45678	0.451366
22_23983234_25010855_DUP	0	2	2248	3606	0.662331	0			0.45678	0.452257
9_28189782_28337697_DEL	1	1	2247	3607	0.991123	1.09167	0.0277748	42.9071	0.45678	0.45305
9_104449098_104930935_DEL	0	2	2248	3606	0.662331	0			0.45678	0.453822
16_7896743_8391583_DEL	1	1	2247	3607	0.991123	1.09167	0.0277748	42.9071	0.45678	0.454418
14_63010448_63098684_DUP	1	1	2247	3607	0.991123	1.09167	0.0277748	42.9071	0.45678	0.454812
16_46501717_46741887_DUP	1	1	2247	3607	0.991123	1.09167	0.0277748	42.9071	0.45678	0.455122
4_80636897_80857151_DEL	1	1	2247	3607	0.991123	1.09167	0.0277748	42.9071	0.45678	0.455519
3_35825701_35938795_DUP	0	2	2248	3606	0.662331	0			0.45678	0.455731
5_81914579_82086511_DUP	0	2	2248	3606	0.662331	0			0.45678	0.45605
3_44986836_45333985_DUP	1	1	2247	3607	0.991123	1.09167	0.0277748	42.9071	0.45678	0.456217
2_212350088_212412272_DEL	1	1	2247	3607	0.991123	1.09167	0.0277748	42.9071	0.45678	0.456393
15_23660570_28540261_DUP	1	1	2247	3607	0.229253	1.0356	0.101962	10.5183	0.45678	0.45656
16_75931234_76043514_DEL	1	1	2247	3607	0.991123	1.09167	0.0277748	42.9071	0.45678	0.456687
2_167298015_167417575_DEL	1	1	2247	3607	0.991123	1.09167	0.0277748	42.9071	0.45678	0.45679
5_120942971_121030389_DUP	0	2	2248	3606	0.662331	0			0.45678	0.456867
14_96649263_96787771_DUP	1	1	2247	3607	0.991123	1.09167	0.0277748	42.9071	0.45678	0.45693
1_102651012_102862866_DEL	0	2	2248	3606	0.662331	0			0.45678	0.457011
8_57982359_58353280_DUP	1	1	2247	3607	0.991123	1.09167	0.0277748	42.9071	0.45678	0.457159
8_125108977_129568078_DUP	1	1	2247	3607	0.229253	1.0356	0.101962	10.5183	0.45678	0.457248
3_152333054_153407913_DUP	1	1	2247	3607	0.991123	1.09167	0.0277748	42.9071	0.45678	0.45742
2_227824059_228071881_DUP	1	1	2247	3607	0.991123	1.09167	0.0277748	42.9071	0.45678	0.457654
1_2735418_2917377_DUP	0	2	2248	3606	0.662331	0			0.45678	0.457919
7_33774440_34468378_DEL	1	1	2247	3607	0.991123	1.09167	0.0277748	42.9071	0.45678	0.45821
20_9737189_9976721_DUP	0	2	2248	3606	0.662331	0			0.45678	0.458541
20_7564924_7666940_DEL	0	2	2248	3606	0.662331	0			0.45678	0.459002
8_1328742_1374675_DEL	1	1	2247	3607	0.991123	1.09167	0.0277748	42.9071	0.45678	0.459555
17_18789653_18927996_DUP	1	1	2247	3607	0.229253	1.0356	0.101962	10.5183	0.45678	0.460205
4_11680958_12361202_DEL	0	2	2248	3606	0.662331	0			0.45678	0.460936
11_62712229_62931547_DEL	1	1	2247	3607	0.991123	1.09167	0.0277748	42.9071	0.45678	0.461838
9_110704087_110761427_DEL	1	1	2247	3607	0.991123	1.09167	0.0277748	42.9071	0.45678	0.462996
12_20097565_20146185_DEL	1	1	2247	3607	0.991123	1.09167	0.0277748	42.9071	0.45678	0.464167
5_8556558_8697444_DUP	1	1	2247	3607	0.991123	1.09167	0.0277748	42.9071	0.45678	0.465404
7_152567213_152770512_DUP	1	1	2247	3607	0.991123	1.09167	0.0277748	42.9071	0.45678	0.466997
6_161602523_161602523_DUP	1	1	2247	3607	0.991123	1.09167	0.0277748	42.9071	0.45678	0.468715
9_119058748_120243337_DUP	1	1	2247	3607	0.991123	1.09167	0.0277748	42.9071	0.45678	0.47048
16_6924915_7745364_DEL	6	4	2242	3604	0.967423	2.42781	0.547418	10.7674	0.458322	0.472432
3_66206_2970932_DUP	14	14	2234	3594	0.89183	1.46275	0.657111	3.25613	0.471219	0.474413
11_96162383_100342880_DEL	0	3	2248	3605	0.915727	0			0.474488	0.476453
22_23921427_23979219_DEL	0	3	2248	3605	0.915727	0			0.474488	0.478717
3_66206_2970932_DEL	3	12	2245	3596	0.747387	0.552374	0.161294	1.89168	0.474584	0.480923
18_351378_2679139_DUP	3	2	2245	3606	0.833657	3.21686	0.470319	22.0025	0.480082	0.483306
11_96162383_100342880_DUP	3	2	2245	3606	0.110761	2.23878	0.433653	11.558	0.480082	0.48581
16_75266607_75322489_DUP	0	4	2248	3604	0.935013	0			0.506901	0.488292
11_4386751_4869649_DUP	0	4	2248	3604	0.935013	0			0.506901	0.490721
7_157731086_157731086_DUP	0	4	2248	3604	0.935013	0			0.506901	0.493301
13_70962112_71024996_DEL	0	4	2248	3604	0.935013	0			0.506901	0.495772
15_85825567_86134332_DUP	3	1	2245	3607	0.661724	5.17815	0.350145	76.5777	0.510378	0.49834
15_86532353_86866875_DUP	0	2	2248	3606	0.730611	0			0.512763	0.501167
12_675339_1072390_DUP	1	1	2247	3607	0.743428	1.0923	0.0589525	20.2388	0.512763	0.503938
2_18920739_19025460_DUP	1	1	2247	3607	0.743428	1.0923	0.0589525	20.2388	0.512763	0.506568
10_45329761_45353080_DUP	1	1	2247	3607	0.743428	1.0923	0.0589525	20.2388	0.512763	0.508998
2_40493846_40642423_DEL	2	1	2246	3607	0.659098	4.75683	0.380301	59.4988	0.513402	0.511433
4_9889924_10857992_DUP	2	1	2246	3607	0.659098	4.75683	0.380301	59.4988	0.513402	0.51371
17_991065_1145495_DUP	1	5	2247	3603	0.989321	0.195632	0.0124003	3.08639	0.516691	0.516157
2_1119669_1843343_DUP	2	9	2246	3599	0.943189	0.417019	0.0733823	2.36985	0.52971	0.518787
3_85110559_85407057_DEL	1	1	2247	3607	0.811982	0.889163	0.0554149	14.2671	0.531427	0.521322
3_109940576_110614179_DUP	2	0	2246	3608	0.717071	inf			0.531427	0.523745
7_119536966_119631886_DEL	2	0	2246	3608	0.717071	inf			0.531427	0.525849
8_13856147_13928981_DEL	2	0	2246	3608	0.717071	inf			0.531427	0.52832
4_109476983_109833983_DUP	1	1	2247	3607	0.811982	0.889163	0.0554149	14.2671	0.531427	0.530705
2_111399346_113103748_DUP	2	0	2246	3608	0.717071	inf			0.531427	0.533449
7_154666155_154904966_DUP	1	1	2247	3607	0.811982	0.889163	0.0554149	14.2671	0.531427	0.536147
4_81488421_81802673_DUP	1	1	2247	3607	0.811982	0.889163	0.0554149	14.2671	0.531427	0.53873
13_81909589_82105165_DEL	4	3	2244	3605	0.958408	2.50852	0.467406	13.463	0.53746	0.54128
9_28595171_28763061_DEL	1	5	2247	3603	0.819918	0.280185	0.0264924	2.96325	0.538994	0.543916
5_99319915_99391265_DEL	3	1	2245	3607	0.919082	4.85379	0.342142	68.8581	0.542192	0.546512
11_35539269_35580703_DEL	3	1	2245	3607	0.205021	2.49757	0.345395	18.0601	0.542192	0.549423
5_101012153_101287159_DEL	0	3	2248	3605	0.977445	0			0.55206	0.55225
4_131528544_131633658_DEL	0	3	2248	3605	0.977445	0			0.55206	0.555207
19_45837283_45899087_DUP	1	2	2247	3606	0.781507	1.04324	0.0761122	14.2992	0.55206	0.557883
8_13510293_13738853_DEL	1	4	2247	3604	0.93849	0.292337	0.0287481	2.97276	0.553491	0.560561
7_8187264_9223112_DEL	2	7	2246	3601	0.969407	0.440754	0.0789969	2.45914	0.561386	0.56324
5_104053379_104524071_DEL	2	8	2246	3600	0.484963	0.496049	0.104686	2.35051	0.568057	0.565925
6_161817691_163233409_DUP	7	9	2241	3599	0.996786	1.62201	0.551908	4.76694	0.570486	0.568423
15_22759530_23279684_DEL	8	10	2240	3598	0.987113	1.56901	0.557159	4.41847	0.583722	0.570918
21_33420705_33469682_DUP	3	3	2245	3605	0.786842	2.35579	0.439306	12.633	0.585591	0.573344
12_7989403_8123777_DEL	2	0	2246	3608	0.862356	inf			0.586348	0.576008
14_54001205_54439630_DUP	1	1	2247	3607	0.368645	0.81028	0.0695919	9.43435	0.586348	0.578418
8_111910462_112181765_DEL	2	0	2246	3608	0.862356	inf			0.586348	0.580573
2_61933897_62422996_DUP	2	0	2246	3608	0.862356	inf			0.586348	0.582731
9_122623813_122814965_DEL	1	4	2247	3604	0.474518	0.409095	0.0547115	3.05893	0.592157	0.584585
13_43544964_43732555_DUP	1	4	2247	3604	0.592089	0.309606	0.0306836	3.124	0.592157	0.586442
17_13177679_13234204_DUP	1	4	2247	3604	0.474518	0.409095	0.0547115	3.05893	0.592157	0.588165
9_12305664_12674124_DEL	3	2	2245	3606	0.893952	2.92429	0.396578	21.5632	0.59223	0.589979
7_8187264_9223112_DUP	4	3	2244	3605	0.797928	2.07084	0.43212	9.92401	0.596509	0.591556
7_135904371_135981478_DUP	1	2	2247	3606	0.880664	0.863026	0.0536927	13.8718	0.596636	0.592907
8_25530507_25587782_DEL	2	1	2246	3607	0.737504	4.39606	0.328778	58.7793	0.596636	0.594312
19_20822671_20826692_DUP	1	2	2247	3606	0.588536	0.906808	0.0946227	8.69032	0.596636	0.595566
13_69514967_69590780_DEL	2	1	2246	3607	0.197849	2.74827	0.329893	22.8953	0.596636	0.596848
4_148665437_148847584_DEL	2	1	2246	3607	0.737504	4.39606	0.328778	58.7793	0.596636	0.597935
15_93798732_95402285_DUP	2	1	2246	3607	0.737504	4.39606	0.328778	58.7793	0.596636	0.599038
3_195477791_195661523_DUP	2	1	2246	3607	0.737504	4.39606	0.328778	58.7793	0.596636	0.600017
5_5658833_6016507_DUP	1	2	2247	3606	0.588536	0.906808	0.0946227	8.69032	0.596636	0.601011
9_18882338_19640344_DUP	1	2	2247	3606	0.880664	0.863026	0.0536927	13.8718	0.596636	0.601909
8_1786342_1836047_DEL	2	1	2246	3607	0.737504	4.39606	0.328778	58.7793	0.596636	0.602748
16_4877593_5121170_DEL	2	1	2246	3607	0.197849	2.74827	0.329893	22.8953	0.596636	0.603403
10_51912644_52005293_DUP	1	2	2247	3606	0.588536	0.906808	0.0946227	8.69032	0.596636	0.604053
4_74776218_75747581_DUP	1	3	2247	3605	0.761427	0.314848	0.0314819	3.14876	0.602253	0.604765
5_9091308_9629295_DEL	0	2	2248	3606	0.722843	0			0.604925	0.605329
3_108036010_108583220_DUP	0	2	2248	3606	0.722843	0			0.604925	0.605812
5_100046135_100990247_DEL	1	1	2247	3607	0.811246	1.32195	0.0821976	21.2604	0.604925	0.606348
2_231183786_231258450_DEL	0	2	2248	3606	0.722843	0			0.604925	0.606769
8_123515720_123564173_DEL	2	8	2246	3600	0.944335	0.490658	0.096678	2.49017	0.607844	0.607193
5_120311620_120415134_DUP	1	0	2247	3608	0.518619	inf			0.609834	0.607521
5_109484586_109634255_DUP	0	1	2248	3607	0.925109	0			0.609834	0.607937
19_43768112_44082945_DUP	0	1	2248	3607	0.925109	0			0.609834	0.608233
5_81842729_81898168_DUP	0	1	2248	3607	0.925109	0			0.609834	0.608381
5_101850871_102041715_DEL	0	1	2248	3607	0.925109	0			0.609834	0.608638
5_120175344_120178687_DEL	0	1	2248	3607	0.925109	0			0.609834	0.608824
5_96506959_97051856_DEL	1	0	2247	3608	0.518619	inf			0.609834	0.609012
2_16434240_16498117_DEL	1	0	2247	3608	0.518619	inf			0.609834	0.609176
2_4971943_5221629_DEL	0	1	2248	3607	0.925109	0			0.609834	0.609296
5_63882186_64027291_DUP	0	1	2248	3607	0.925109	0			0.609834	0.60941
2_15253215_15833964_DEL	0	1	2248	3607	0.925109	0			0.609834	0.609489
2_5469833_5755801_DUP	1	0	2247	3608	0.518619	inf			0.609834	0.609563
9_139926023_139926023_DEL	1	0	2247	3608	0.518619	inf			0.609834	0.609626
5_58775150_58867697_DEL	1	0	2247	3608	0.518619	inf			0.609834	0.609678
5_104542273_105786813_DUP	0	1	2248	3607	0.925109	0			0.609834	0.609703
5_56947141_57340756_DUP	0	1	2248	3607	0.925109	0			0.609834	0.609737
2_851144_1101127_DEL	1	0	2247	3608	0.518619	inf			0.609834	0.609784
5_119984201_120084554_DEL	0	1	2248	3607	0.925109	0			0.609834	0.609794
2_32784311_33331219_DUP	1	0	2247	3608	0.518619	inf			0.609834	0.609805
2_22079770_22756232_DEL	0	1	2248	3607	0.925109	0			0.609834	0.609815
19_55481398_55625764_DEL	0	1	2248	3607	0.925109	0			0.609834	0.609818
19_54992832_55180067_DEL	0	1	2248	3607	0.925109	0			0.609834	0.609822
5_97537837_97976786_DEL	1	0	2247	3608	0.518619	inf			0.609834	0.609825
2_14317807_14603874_DEL	0	1	2248	3607	0.925109	0			0.609834	0.609829
5_99235642_99302479_DEL	0	1	2248	3607	0.925109	0			0.609834	0.60983
1_25695835_25758419_DUP	0	1	2248	3607	0.925109	0			0.609834	0.609834
5_96104835_96150836_DUP	0	1	2248	3607	0.925109	0			0.609834	0.609834
2_36881178_37052585_DUP	1	0	2247	3608	0.518619	inf			0.609834	0.609834
1_31062580_31107431_DEL	0	1	2248	3607	0.925109	0			0.609834	0.609834
2_36881178_37052585_DEL	1	0	2247	3608	0.518619	inf			0.609834	0.609834
5_118951870_119064355_DEL	0	1	2248	3607	0.925109	0			0.609834	0.609834
5_89777146_90007196_DEL	1	0	2247	3608	0.518619	inf			0.609834	0.609834
5_119302786_119398841_DUP	0	1	2248	3607	0.925109	0			0.609834	0.609834
9_139925995_139925995_DEL	1	0	2247	3608	0.518619	inf			0.609834	0.609834
2_38420561_38571255_DEL	1	0	2247	3608	0.518619	inf			0.609834	0.609834
5_85042123_86151620_DUP	1	0	2247	3608	0.518619	inf			0.609834	0.609834
2_837567_838796_DUP	0	1	2248	3607	0.925109	0			0.609834	0.609834
5_109876372_110021869_DEL	1	0	2247	3608	0.518619	inf			0.609834	0.609834
9_139925391_139925391_DEL	1	0	2247	3608	0.518619	inf			0.609834	0.609834
5_179706870_180111144_DUP	0	1	2248	3607	0.925109	0			0.609834	0.609834
19_41456390_41515483_DEL	0	1	2248	3607	0.925109	0			0.609834	0.609834
17_33501285_33577065_DEL	0	1	2248	3607	0.925109	0			0.609834	0.609834
6_101365551_101574674_DEL	0	1	2248	3607	0.925109	0			0.609834	0.609834
17_48509965_48643680_DUP	0	1	2248	3607	0.925109	0			0.609834	0.609834
17_48893818_49024867_DUP	1	0	2247	3608	0.518619	inf			0.609834	0.609834
17_49452209_49493090_DUP	1	0	2247	3608	0.518619	inf			0.609834	0.609834
6_97707240_97816312_DEL	0	1	2248	3607	0.925109	0			0.609834	0.609834
6_95836160_97021093_DEL	1	0	2247	3608	0.518619	inf			0.609834	0.609834
6_90429295_90561612_DEL	1	0	2247	3608	0.518619	inf			0.609834	0.609834
6_89247056_89615293_DUP	0	1	2248	3607	0.925109	0			0.609834	0.609834
17_70957223_71056033_DEL	0	1	2248	3607	0.925109	0			0.609834	0.609834
17_29115920_29333516_DEL	0	1	2248	3607	0.925109	0			0.609834	0.609834
6_88181501_88383623_DUP	0	1	2248	3607	0.925109	0			0.609834	0.609834
17_72883035_72955523_DEL	0	1	2248	3607	0.925109	0			0.609834	0.609834
6_84425863_84695944_DUP	0	1	2248	3607	0.925109	0			0.609834	0.609834
17_74610113_74653862_DUP	0	1	2248	3607	0.925109	0			0.609834	0.609834
17_75043943_75043943_DUP	0	1	2248	3607	0.925109	0			0.609834	0.609834
6_80985539_81515701_DEL	0	1	2248	3607	0.925109	0			0.609834	0.609834
17_77188549_77234671_DUP	0	1	2248	3607	0.925109	0			0.609834	0.609834
17_77235561_77291311_DUP	0	1	2248	3607	0.925109	0			0.609834	0.609834
6_78342050_78960614_DUP	0	1	2248	3607	0.925109	0			0.609834	0.609834
18_3768254_3864912_DEL	1	0	2247	3608	0.518619	inf			0.609834	0.609834
6_64753678_64970403_DEL	1	0	2247	3608	0.518619	inf			0.609834	0.609834
6_84943627_85555632_DUP	0	1	2248	3607	0.925109	0			0.609834	0.609834
9_139925946_139925946_DEL	1	0	2247	3608	0.518619	inf			0.609834	0.609834
17_20791169_22024892_DEL	1	0	2247	3608	0.518619	inf			0.609834	0.609834
17_15655798_16509917_DUP	1	0	2247	3608	0.518619	inf			0.609834	0.609834
9_139925790_139925790_DEL	1	0	2247	3608	0.518619	inf			0.609834	0.609834
16_89189129_89253934_DUP	0	1	2248	3607	0.925109	0			0.609834	0.609834
16_89688617_89836323_DUP	0	1	2248	3607	0.925109	0			0.609834	0.609834
6_126352051_126490939_DUP	0	1	2248	3607	0.925109	0			0.609834	0.609834
17_284614_831667_DEL	1	0	2247	3608	0.518619	inf			0.609834	0.609834
17_2202323_2242417_DUP	0	1	2248	3607	0.925109	0			0.609834	0.609834
17_2414208_2565540_DUP	0	1	2248	3607	0.925109	0			0.609834	0.609834
17_2775742_2827379_DUP	0	1	2248	3607	0.925109	0			0.609834	0.609834
17_3261291_3356664_DEL	1	0	2247	3608	0.518619	inf			0.609834	0.609834
17_3844586_3952845_DUP	1	0	2247	3608	0.518619	inf			0.609834	0.609834
17_19424088_19584971_DEL	0	1	2248	3607	0.925109	0			0.609834	0.609834
6_114437276_114611601_DUP	1	0	2247	3608	0.518619	inf			0.609834	0.609834
17_5381867_5415684_DUP	0	1	2248	3607	0.925109	0			0.609834	0.609834
6_113703164_113801238_DUP	1	0	2247	3608	0.518619	inf			0.609834	0.609834
6_112621834_113544965_DUP	0	1	2248	3607	0.925109	0			0.609834	0.609834
6_111394421_111598246_DEL	0	1	2248	3607	0.925109	0			0.609834	0.609834
6_111336435_111381468_DUP	0	1	2248	3607	0.925109	0			0.609834	0.609834
6_110563183_110920540_DUP	0	1	2248	3607	0.925109	0			0.609834	0.609834
17_10002773_10415269_DUP	0	1	2248	3607	0.925109	0			0.609834	0.609834
17_13748171_14073871_DUP	0	1	2248	3607	0.925109	0			0.609834	0.609834
1_46815836_46954263_DUP	0	1	2248	3607	0.925109	0			0.609834	0.609834
17_14096504_15457054_DUP	0	1	2248	3607	0.925109	0			0.609834	0.609834
17_4463023_4541042_DUP	1	0	2247	3608	0.518619	inf			0.609834	0.609834
19_43768112_44082945_DEL	0	1	2248	3607	0.925109	0			0.609834	0.609834
6_55087158_55825851_DEL	0	1	2248	3607	0.925109	0			0.609834	0.609834
18_8606605_8690365_DUP	0	1	2248	3607	0.925109	0			0.609834	0.609834
5_171597125_171656863_DUP	0	1	2248	3607	0.925109	0			0.609834	0.609834
5_171238693_171406077_DUP	1	0	2247	3608	0.518619	inf			0.609834	0.609834
5_169869333_170059227_DUP	0	1	2248	3607	0.925109	0			0.609834	0.609834
5_169571480_169644032_DUP	0	1	2248	3607	0.925109	0			0.609834	0.609834
5_157114139_157201700_DUP	0	1	2248	3607	0.925109	0			0.609834	0.609834
5_150159415_150307422_DEL	0	1	2248	3607	0.925109	0			0.609834	0.609834
19_5285570_5519444_DUP	0	1	2248	3607	0.925109	0			0.609834	0.609834
5_132605601_132696831_DEL	0	1	2248	3607	0.925109	0			0.609834	0.609834
1_31161483_31211282_DUP	1	0	2247	3608	0.518619	inf			0.609834	0.609834
5_131699867_131752090_DUP	1	0	2247	3608	0.518619	inf			0.609834	0.609834
5_175556343_175559948_DEL	0	1	2248	3607	0.925109	0			0.609834	0.609834
19_8063275_8261390_DUP	1	0	2247	3608	0.518619	inf			0.609834	0.609834
19_8398975_8476807_DEL	1	0	2247	3608	0.518619	inf			0.609834	0.609834
19_9083457_9141939_DUP	0	1	2248	3607	0.925109	0			0.609834	0.609834
19_17864452_17954595_DEL	0	1	2248	3607	0.925109	0			0.609834	0.609834
5_126085712_126267351_DUP	0	1	2248	3607	0.925109	0			0.609834	0.609834
5_124204071_124290967_DUP	1	0	2247	3608	0.518619	inf			0.609834	0.609834
19_20722817_20797644_DUP	1	0	2247	3608	0.518619	inf			0.609834	0.609834
19_23032300_23677401_DUP	0	1	2248	3607	0.925109	0			0.609834	0.609834
19_28369147_28444957_DEL	0	1	2248	3607	0.925109	0			0.609834	0.609834
19_33630693_33765136_DUP	0	1	2248	3607	0.925109	0			0.609834	0.609834
19_36524282_36674305_DEL	1	0	2247	3608	0.518619	inf			0.609834	0.609834
19_8063275_8261390_DEL	0	1	2248	3607	0.925109	0			0.609834	0.609834
18_8380800_8559836_DUP	0	1	2248	3607	0.925109	0			0.609834	0.609834
5_180218820_180567719_DUP	0	1	2248	3607	0.925109	0			0.609834	0.609834
6_464426_625268_DUP	0	1	2248	3607	0.925109	0			0.609834	0.609834
18_9745927_9791999_DUP	0	1	2248	3607	0.925109	0			0.609834	0.609834
18_11817585_11914251_DUP	0	1	2248	3607	0.925109	0			0.609834	0.609834
6_51373205_51546212_DUP	0	1	2248	3607	0.925109	0			0.609834	0.609834
18_13541605_13919154_DUP	1	0	2247	3608	0.518619	inf			0.609834	0.609834
6_32963784_33121678_DEL	1	0	2247	3608	0.518619	inf			0.609834	0.609834
6_31455653_31457633_DUP	0	1	2248	3607	0.925109	0			0.609834	0.609834
6_27057497_27326792_DUP	0	1	2248	3607	0.925109	0			0.609834	0.609834
18_39381834_39425041_DEL	0	1	2248	3607	0.925109	0			0.609834	0.609834
18_40992698_41096708_DUP	1	0	2247	3608	0.518619	inf			0.609834	0.609834
6_21921026_22664716_DEL	0	1	2248	3607	0.925109	0			0.609834	0.609834
18_64344156_65253832_DUP	1	0	2247	3608	0.518619	inf			0.609834	0.609834
18_44391197_44541614_DEL	1	0	2247	3608	0.518619	inf			0.609834	0.609834
18_46141229_46298896_DEL	0	1	2248	3607	0.925109	0			0.609834	0.609834
18_48951046_49051558_DUP	0	1	2248	3607	0.925109	0			0.609834	0.609834
6_20766103_20933677_DEL	0	1	2248	3607	0.925109	0			0.609834	0.609834
18_53692616_54243554_DUP	0	1	2248	3607	0.925109	0			0.609834	0.609834
18_56419325_56472758_DUP	0	1	2248	3607	0.925109	0			0.609834	0.609834
6_13732267_13837671_DEL	0	1	2248	3607	0.925109	0			0.609834	0.609834
18_58839828_58947144_DEL	0	1	2248	3607	0.925109	0			0.609834	0.609834
9_139925983_139925983_DEL	1	0	2247	3608	0.518619	inf			0.609834	0.609834
18_63294237_64079691_DUP	1	0	2247	3608	0.518619	inf			0.609834	0.609834
1_37394174_37432463_DEL	0	1	2248	3607	0.925109	0			0.609834	0.609834
18_46141229_46298896_DUP	0	1	2248	3607	0.925109	0			0.609834	0.609834
2_47587751_47681133_DEL	1	0	2247	3608	0.518619	inf			0.609834	0.609834
2_88240910_89130884_DUP	1	0	2247	3608	0.518619	inf			0.609834	0.609834
5_55509554_55738764_DUP	0	1	2248	3607	0.925109	0			0.609834	0.609834
21_35729154_35900759_DUP	0	1	2248	3607	0.925109	0			0.609834	0.609834
9_139934107_139934107_DEL	1	0	2247	3608	0.518619	inf			0.609834	0.609834
4_5327180_5403545_DUP	0	1	2248	3607	0.925109	0			0.609834	0.609834
21_43229099_43322866_DEL	1	0	2247	3608	0.518619	inf			0.609834	0.609834
9_139947473_139947473_DEL	1	0	2247	3608	0.518619	inf			0.609834	0.609834
4_4701921_4748273_DUP	1	0	2247	3608	0.518619	inf			0.609834	0.609834
9_139952916_139952916_DEL	1	0	2247	3608	0.518619	inf			0.609834	0.609834
4_3601783_3902542_DUP	0	1	2248	3607	0.925109	0			0.609834	0.609834
4_1213463_1315183_DUP	1	0	2247	3608	0.518619	inf			0.609834	0.609834
3_196741670_196956971_DUP	1	0	2247	3608	0.518619	inf			0.609834	0.609834
22_23708020_23916424_DUP	0	1	2248	3607	0.925109	0			0.609834	0.609834
22_23708020_23916424_DEL	0	1	2248	3607	0.925109	0			0.609834	0.609834
22_25283602_25314193_DUP	1	0	2247	3608	0.518619	inf			0.609834	0.609834
1_4452838_4737666_DUP	0	1	2248	3607	0.925109	0			0.609834	0.609834
22_29544839_29621477_DUP	0	1	2248	3607	0.925109	0			0.609834	0.609834
22_29844314_30164511_DUP	0	1	2248	3607	0.925109	0			0.609834	0.609834
22_33740860_33875161_DUP	0	1	2248	3607	0.925109	0			0.609834	0.609834
3_194585833_194905648_DUP	0	1	2248	3607	0.925109	0			0.609834	0.609834
22_40288385_40390173_DUP	0	1	2248	3607	0.925109	0			0.609834	0.609834
3_191961614_192094744_DUP	1	0	2247	3608	0.518619	inf			0.609834	0.609834
3_184324735_184451014_DEL	1	0	2247	3608	0.518619	inf			0.609834	0.609834
4_7495063_7632223_DEL	0	1	2248	3607	0.925109	0			0.609834	0.609834
21_32086967_32227847_DUP	1	0	2247	3608	0.518619	inf			0.609834	0.609834
21_27926088_28210030_DUP	1	0	2247	3608	0.518619	inf			0.609834	0.609834
21_27013525_27126486_DUP	1	0	2247	3608	0.518619	inf			0.609834	0.609834
4_25421621_25471921_DUP	0	1	2248	3607	0.925109	0			0.609834	0.609834
20_35683464_35809783_DUP	1	0	2247	3608	0.518619	inf			0.609834	0.609834
4_24406860_24458672_DEL	0	1	2248	3607	0.925109	0			0.609834	0.609834
4_22774617_22800070_DEL	0	1	2248	3607	0.925109	0			0.609834	0.609834
4_21505217_21567120_DEL	0	1	2248	3607	0.925109	0			0.609834	0.609834
20_42153827_42487204_DUP	0	1	2248	3607	0.925109	0			0.609834	0.609834
4_18437665_18836582_DEL	1	0	2247	3608	0.518619	inf			0.609834	0.609834
20_48147756_48221796_DEL	0	1	2248	3607	0.925109	0			0.609834	0.609834
20_55289145_55404648_DEL	0	1	2248	3607	0.925109	0			0.609834	0.609834
20_55289145_55404648_DUP	0	1	2248	3607	0.925109	0			0.609834	0.609834
3_3101524_3227154_DUP	0	1	2248	3607	0.925109	0			0.609834	0.609834
20_59204084_59286456_DEL	1	0	2247	3608	0.518619	inf			0.609834	0.609834
1_7652590_7946441_DEL	0	1	2248	3607	0.925109	0			0.609834	0.609834
21_14946923_16199390_DUP	0	1	2248	3607	0.925109	0			0.609834	0.609834
4_12375400_12674326_DEL	0	1	2248	3607	0.925109	0			0.609834	0.609834
21_17531989_17654621_DUP	0	1	2248	3607	0.925109	0			0.609834	0.609834
21_19806803_20078424_DEL	0	1	2248	3607	0.925109	0			0.609834	0.609834
21_20117382_20211578_DEL	0	1	2248	3607	0.925109	0			0.609834	0.609834
21_23222304_23344268_DEL	0	1	2248	3607	0.925109	0			0.609834	0.609834
21_23424239_23560409_DEL	0	1	2248	3607	0.925109	0			0.609834	0.609834
21_23646543_23925128_DEL	0	1	2248	3607	0.925109	0			0.609834	0.609834
1_6562784_6638995_DUP	1	0	2247	3608	0.518619	inf			0.609834	0.609834
4_15874104_15964349_DUP	0	1	2248	3607	0.925109	0			0.609834	0.609834
3_3101524_3227154_DEL	0	1	2248	3607	0.925109	0			0.609834	0.609834
3_3712668_3993727_DUP	0	1	2248	3607	0.925109	0			0.609834	0.609834
3_175821930_176009669_DEL	1	0	2247	3608	0.518619	inf			0.609834	0.609834
3_34193969_35823997_DEL	0	1	2248	3607	0.925109	0			0.609834	0.609834
3_35825701_35938795_DEL	0	1	2248	3607	0.925109	0			0.609834	0.609834
3_35945504_36248995_DEL	0	1	2248	3607	0.925109	0			0.609834	0.609834
3_135966726_136139306_DUP	1	0	2247	3608	0.518619	inf			0.609834	0.609834
3_133431055_133519135_DEL	0	1	2248	3607	0.925109	0			0.609834	0.609834
3_126084407_126249588_DUP	0	1	2248	3607	0.925109	0			0.609834	0.609834
3_120378791_120470654_DEL	1	0	2247	3608	0.518619	inf			0.609834	0.609834
3_53929806_54343019_DUP	0	1	2248	3607	0.925109	0			0.609834	0.609834
3_116118632_118758169_DEL	0	1	2248	3607	0.925109	0			0.609834	0.609834
3_111313457_111554228_DUP	0	1	2248	3607	0.925109	0			0.609834	0.609834
3_34193969_35823997_DUP	1	0	2247	3608	0.518619	inf			0.609834	0.609834
3_109440679_109873808_DEL	0	1	2248	3607	0.925109	0			0.609834	0.609834
3_65515613_65589805_DUP	0	1	2248	3607	0.925109	0			0.609834	0.609834
3_102101245_102563068_DEL	1	0	2247	3608	0.518619	inf			0.609834	0.609834
3_101361045_101590325_DUP	1	0	2247	3608	0.518619	inf			0.609834	0.609834
3_99679754_99885236_DEL	0	1	2248	3607	0.925109	0			0.609834	0.609834
3_97997981_98111769_DEL	0	1	2248	3607	0.925109	0			0.609834	0.609834
3_76453574_77007830_DEL	0	1	2248	3607	0.925109	0			0.609834	0.609834
3_77271906_77420922_DEL	1	0	2247	3608	0.518619	inf			0.609834	0.609834
3_94832290_94964265_DUP	0	1	2248	3607	0.925109	0			0.609834	0.609834
3_82906760_83329109_DUP	0	1	2248	3607	0.925109	0			0.609834	0.609834
3_84197151_84550306_DUP	1	0	2247	3608	0.518619	inf			0.609834	0.609834
3_109024932_109136446_DUP	0	1	2248	3607	0.925109	0			0.609834	0.609834
4_27082016_27374303_DEL	0	1	2248	3607	0.925109	0			0.609834	0.609834
3_26541091_26646809_DEL	0	1	2248	3607	0.925109	0			0.609834	0.609834
3_24872778_24961167_DEL	1	0	2247	3608	0.518619	inf			0.609834	0.609834
3_4015109_4083174_DUP	0	1	2248	3607	0.925109	0			0.609834	0.609834
3_175608041_175703513_DEL	0	1	2248	3607	0.925109	0			0.609834	0.609834
3_4102091_4250372_DUP	0	1	2248	3607	0.925109	0			0.609834	0.609834
3_4305212_4753178_DUP	0	1	2248	3607	0.925109	0			0.609834	0.609834
3_4305212_4753178_DEL	1	0	2247	3608	0.518619	inf			0.609834	0.609834
3_5391833_5435957_DUP	0	1	2248	3607	0.925109	0			0.609834	0.609834
3_172119811_172193731_DUP	0	1	2248	3607	0.925109	0			0.609834	0.609834
3_5442857_6131326_DEL	0	1	2248	3607	0.925109	0			0.609834	0.609834
3_171071204_171302911_DUP	0	1	2248	3607	0.925109	0			0.609834	0.609834
3_6323887_7320514_DUP	0	1	2248	3607	0.925109	0			0.609834	0.609834
1_1859176_2038824_DUP	0	1	2248	3607	0.925109	0			0.609834	0.609834
3_6323887_7320514_DEL	0	1	2248	3607	0.925109	0			0.609834	0.609834
3_12050306_12450354_DUP	1	0	2247	3608	0.518619	inf			0.609834	0.609834
3_13098542_13613064_DUP	1	0	2247	3608	0.518619	inf			0.609834	0.609834
3_15499791_15547970_DEL	0	1	2248	3607	0.925109	0			0.609834	0.609834
3_166517229_166642007_DEL	1	0	2247	3608	0.518619	inf			0.609834	0.609834
3_159442244_159620433_DUP	0	1	2248	3607	0.925109	0			0.609834	0.609834
3_20305293_20433212_DEL	0	1	2248	3607	0.925109	0			0.609834	0.609834
3_21106352_21241383_DEL	1	0	2247	3608	0.518619	inf			0.609834	0.609834
3_137711649_138512169_DUP	1	0	2247	3608	0.518619	inf			0.609834	0.609834
3_22079751_22355080_DEL	0	1	2248	3607	0.925109	0			0.609834	0.609834
3_137181392_137232860_DUP	0	1	2248	3607	0.925109	0			0.609834	0.609834
3_7982332_8033068_DEL	0	1	2248	3607	0.925109	0			0.609834	0.609834
2_47819339_47922684_DUP	1	0	2247	3608	0.518619	inf			0.609834	0.609834
4_28798860_28799596_DUP	1	0	2247	3608	0.518619	inf			0.609834	0.609834
20_16759102_16832064_DUP	0	1	2248	3607	0.925109	0			0.609834	0.609834
2_83066255_83336508_DUP	0	1	2248	3607	0.925109	0			0.609834	0.609834
4_189184881_189258322_DUP	0	1	2248	3607	0.925109	0			0.609834	0.609834
2_83600950_83748742_DUP	1	0	2247	3608	0.518619	inf			0.609834	0.609834
2_86337930_86509388_DUP	0	1	2248	3607	0.925109	0			0.609834	0.609834
16_87673564_88039150_DUP	0	1	2248	3607	0.925109	0			0.609834	0.609834
2_96741757_98023948_DEL	1	0	2247	3608	0.518619	inf			0.609834	0.609834
2_101143716_101318711_DUP	1	0	2247	3608	0.518619	inf			0.609834	0.609834
2_102194026_102582068_DEL	1	0	2247	3608	0.518619	inf			0.609834	0.609834
2_106031730_106160606_DEL	0	1	2248	3607	0.925109	0			0.609834	0.609834
2_106874835_108440432_DUP	0	1	2248	3607	0.925109	0			0.609834	0.609834
4_179357208_179427494_DUP	1	0	2247	3608	0.518619	inf			0.609834	0.609834
4_178261661_178321418_DUP	1	0	2247	3608	0.518619	inf			0.609834	0.609834
2_117781598_117870572_DUP	0	1	2248	3607	0.925109	0			0.609834	0.609834
2_118178954_118402694_DUP	1	0	2247	3608	0.518619	inf			0.609834	0.609834
4_169174299_169331408_DEL	0	1	2248	3607	0.925109	0			0.609834	0.609834
4_168564107_168664285_DEL	0	1	2248	3607	0.925109	0			0.609834	0.609834
1_9465155_9514846_DUP	0	1	2248	3607	0.925109	0			0.609834	0.609834
4_160708061_162116243_DUP	1	0	2247	3608	0.518619	inf			0.609834	0.609834
2_126453806_127237657_DUP	0	1	2248	3607	0.925109	0			0.609834	0.609834
2_126453806_127237657_DEL	1	0	2247	3608	0.518619	inf			0.609834	0.609834
4_151303318_151608097_DEL	0	1	2248	3607	0.925109	0			0.609834	0.609834
2_81898005_82094566_DEL	0	1	2248	3607	0.925109	0			0.609834	0.609834
5_1065399_1207778_DUP	1	0	2247	3608	0.518619	inf			0.609834	0.609834
2_77321170_77338205_DEL	1	0	2247	3608	0.518619	inf			0.609834	0.609834
5_5176672_5225138_DEL	0	1	2248	3607	0.925109	0			0.609834	0.609834
5_54417835_54880701_DUP	0	1	2248	3607	0.925109	0			0.609834	0.609834
2_48831931_49092915_DUP	1	0	2247	3608	0.518619	inf			0.609834	0.609834
2_49099508_49230413_DUP	1	0	2247	3608	0.518619	inf			0.609834	0.609834
5_37709631_37877690_DUP	1	0	2247	3608	0.518619	inf			0.609834	0.609834
5_33139201_34119847_DUP	1	0	2247	3608	0.518619	inf			0.609834	0.609834
5_29845360_32317439_DUP	0	1	2248	3607	0.925109	0			0.609834	0.609834
5_27583734_27719260_DEL	0	1	2248	3607	0.925109	0			0.609834	0.609834
5_24733157_24862568_DUP	0	1	2248	3607	0.925109	0			0.609834	0.609834
5_19416456_20302089_DUP	0	1	2248	3607	0.925109	0			0.609834	0.609834
9_139926054_139926054_DEL	1	0	2247	3608	0.518619	inf			0.609834	0.609834
2_132915518_133351703_DUP	0	1	2248	3607	0.925109	0			0.609834	0.609834
2_54954824_55034113_DEL	0	1	2248	3607	0.925109	0			0.609834	0.609834
2_55385294_55560903_DUP	1	0	2247	3608	0.518619	inf			0.609834	0.609834
5_9886796_10175162_DEL	0	1	2248	3607	0.925109	0			0.609834	0.609834
5_7526676_7911043_DUP	1	0	2247	3608	0.518619	inf			0.609834	0.609834
2_61002427_61099420_DEL	0	1	2248	3607	0.925109	0			0.609834	0.609834
2_61105077_61368845_DEL	0	1	2248	3607	0.925109	0			0.609834	0.609834
2_64068068_64263369_DEL	1	0	2247	3608	0.518619	inf			0.609834	0.609834
2_73792786_73842174_DEL	0	1	2248	3607	0.925109	0			0.609834	0.609834
2_75156603_75157980_DUP	1	0	2247	3608	0.518619	inf			0.609834	0.609834
5_5367152_5449367_DUP	0	1	2248	3607	0.925109	0			0.609834	0.609834
2_76751510_77229536_DEL	1	0	2247	3608	0.518619	inf			0.609834	0.609834
2_55075732_55150611_DEL	0	1	2248	3607	0.925109	0			0.609834	0.609834
4_145631599_145782963_DEL	0	1	2248	3607	0.925109	0			0.609834	0.609834
4_134931869_135178842_DEL	0	1	2248	3607	0.925109	0			0.609834	0.609834
2_145530266_145871379_DUP	0	1	2248	3607	0.925109	0			0.609834	0.609834
2_216871444_216972732_DUP	0	1	2248	3607	0.925109	0			0.609834	0.609834
2_217127309_217127309_DUP	1	0	2247	3608	0.518619	inf			0.609834	0.609834
4_77357592_77482463_DEL	1	0	2247	3608	0.518619	inf			0.609834	0.609834
4_76191643_76519096_DUP	0	1	2248	3607	0.925109	0			0.609834	0.609834
4_76010215_76117201_DUP	0	1	2248	3607	0.925109	0			0.609834	0.609834
2_231701617_231767095_DEL	0	1	2248	3607	0.925109	0			0.609834	0.609834
4_62594419_63345570_DEL	1	0	2247	3608	0.518619	inf			0.609834	0.609834
2_233319911_233319911_DEL	0	1	2248	3607	0.925109	0			0.609834	0.609834
2_234939143_234984861_DUP	0	1	2248	3607	0.925109	0			0.609834	0.609834
2_239928972_239964373_DEL	0	1	2248	3607	0.925109	0			0.609834	0.609834
2_216251279_216287234_DEL	0	1	2248	3607	0.925109	0			0.609834	0.609834
2_240175942_240245917_DEL	1	0	2247	3608	0.518619	inf			0.609834	0.609834
2_241540110_241600412_DUP	1	0	2247	3608	0.518619	inf			0.609834	0.609834
4_53325022_53434611_DEL	1	0	2247	3608	0.518619	inf			0.609834	0.609834
2_241991875_242100062_DEL	1	0	2247	3608	0.518619	inf			0.609834	0.609834
20_3740122_4957700_DUP	1	0	2247	3608	0.518619	inf			0.609834	0.609834
4_40684941_40778256_DUP	0	1	2248	3607	0.925109	0			0.609834	0.609834
20_5790591_5832150_DUP	0	1	2248	3607	0.925109	0			0.609834	0.609834
20_9571344_9627479_DUP	0	1	2248	3607	0.925109	0			0.609834	0.609834
20_12812565_12819717_DUP	0	1	2248	3607	0.925109	0			0.609834	0.609834
20_14622728_14671075_DEL	0	1	2248	3607	0.925109	0			0.609834	0.609834
4_33523164_33718069_DEL	0	1	2248	3607	0.925109	0			0.609834	0.609834
2_241106451_241168633_DEL	0	1	2248	3607	0.925109	0			0.609834	0.609834
4_30926766_31069340_DUP	1	0	2247	3608	0.518619	inf			0.609834	0.609834
4_80986641_81257907_DEL	0	1	2248	3607	0.925109	0			0.609834	0.609834
2_210256170_210463061_DEL	1	0	2247	3608	0.518619	inf			0.609834	0.609834
2_148258128_148317727_DEL	0	1	2248	3607	0.925109	0			0.609834	0.609834
2_148865529_149063814_DEL	0	1	2248	3607	0.925109	0			0.609834	0.609834
2_150580244_150832334_DUP	0	1	2248	3607	0.925109	0			0.609834	0.609834
2_158496696_158584262_DUP	1	0	2247	3608	0.518619	inf			0.609834	0.609834
2_162900834_163627077_DUP	1	0	2247	3608	0.518619	inf			0.609834	0.609834
4_130966165_131061059_DEL	0	1	2248	3607	0.925109	0			0.609834	0.609834
2_167298015_167417575_DUP	1	0	2247	3608	0.518619	inf			0.609834	0.609834
2_167422236_167494012_DUP	1	0	2247	3608	0.518619	inf			0.609834	0.609834
4_117636735_117865156_DUP	0	1	2248	3607	0.925109	0			0.609834	0.609834
2_168636999_168687153_DEL	0	1	2248	3607	0.925109	0			0.609834	0.609834
2_212425365_212909462_DUP	1	0	2247	3608	0.518619	inf			0.609834	0.609834
2_174863443_174930016_DUP	0	1	2248	3607	0.925109	0			0.609834	0.609834
4_117508067_117630240_DEL	0	1	2248	3607	0.925109	0			0.609834	0.609834
4_112275298_112438401_DEL	1	0	2247	3608	0.518619	inf			0.609834	0.609834
9_139929435_139929435_DEL	1	0	2247	3608	0.518619	inf			0.609834	0.609834
2_186387129_186834192_DUP	1	0	2247	3608	0.518619	inf			0.609834	0.609834
2_192436267_192533998_DUP	0	1	2248	3607	0.925109	0			0.609834	0.609834
4_106732957_106864927_DUP	0	1	2248	3607	0.925109	0			0.609834	0.609834
4_94536111_94594845_DUP	1	0	2247	3608	0.518619	inf			0.609834	0.609834
4_88030261_88290265_DEL	1	0	2247	3608	0.518619	inf			0.609834	0.609834
4_87765011_87864677_DUP	1	0	2247	3608	0.518619	inf			0.609834	0.609834
2_205636253_205840622_DUP	0	1	2248	3607	0.925109	0			0.609834	0.609834
2_178381104_178463776_DUP	0	1	2248	3607	0.925109	0			0.609834	0.609834
16_86997497_87159799_DEL	1	0	2247	3608	0.518619	inf			0.609834	0.609834
16_69750849_70566319_DUP	1	0	2247	3608	0.518619	inf			0.609834	0.609834
16_85295245_85341713_DEL	1	0	2247	3608	0.518619	inf			0.609834	0.609834
8_144065004_144756386_DUP	0	1	2248	3607	0.925109	0			0.609834	0.609834
11_81048744_81159235_DEL	0	1	2248	3607	0.925109	0			0.609834	0.609834
1_77453593_77579144_DUP	0	1	2248	3607	0.925109	0			0.609834	0.609834
11_82194775_82770527_DEL	0	1	2248	3607	0.925109	0			0.609834	0.609834
8_137688230_137688230_DEL	1	0	2247	3608	0.518619	inf			0.609834	0.609834
11_85430380_85430380_DEL	1	0	2247	3608	0.518619	inf			0.609834	0.609834
8_130377654_130456219_DEL	0	1	2248	3607	0.925109	0			0.609834	0.609834
11_90209402_90330380_DEL	0	1	2248	3607	0.925109	0			0.609834	0.609834
11_91047120_91352621_DEL	1	0	2247	3608	0.518619	inf			0.609834	0.609834
11_92651002_93074029_DUP	1	0	2247	3608	0.518619	inf			0.609834	0.609834
11_92651002_93074029_DEL	0	1	2248	3607	0.925109	0			0.609834	0.609834
11_96155679_96155679_DUP	1	0	2247	3608	0.518619	inf			0.609834	0.609834
1_77214364_77318003_DEL	1	0	2247	3608	0.518619	inf			0.609834	0.609834
8_113644350_113761143_DEL	0	1	2248	3607	0.925109	0			0.609834	0.609834
11_104045767_105279874_DUP	1	0	2247	3608	0.518619	inf			0.609834	0.609834
11_107755731_107918899_DUP	0	1	2248	3607	0.925109	0			0.609834	0.609834
11_108057226_108283161_DUP	1	0	2247	3608	0.518619	inf			0.609834	0.609834
11_110112611_110215976_DUP	0	1	2248	3607	0.925109	0			0.609834	0.609834
11_111269435_111320003_DUP	0	1	2248	3607	0.925109	0			0.609834	0.609834
11_117281566_117350098_DUP	1	0	2247	3608	0.518619	inf			0.609834	0.609834
11_120556817_120628012_DEL	0	1	2248	3607	0.925109	0			0.609834	0.609834
8_79877609_79941386_DEL	0	1	2248	3607	0.925109	0			0.609834	0.609834
11_127952873_128002947_DEL	0	1	2248	3607	0.925109	0			0.609834	0.609834
11_80407395_80551052_DEL	0	1	2248	3607	0.925109	0			0.609834	0.609834
11_128025266_128306404_DUP	0	1	2248	3607	0.925109	0			0.609834	0.609834
9_1044549_1090919_DUP	0	1	2248	3607	0.925109	0			0.609834	0.609834
11_60759847_60841281_DUP	0	1	2248	3607	0.925109	0			0.609834	0.609834
11_12290628_12374101_DUP	1	0	2247	3608	0.518619	inf			0.609834	0.609834
11_21753111_21968847_DEL	0	1	2248	3607	0.925109	0			0.609834	0.609834
11_22854616_23268171_DUP	1	0	2247	3608	0.518619	inf			0.609834	0.609834
1_83857369_84440889_DUP	0	1	2248	3607	0.925109	0			0.609834	0.609834
11_24892439_25148066_DUP	1	0	2247	3608	0.518619	inf			0.609834	0.609834
9_9667476_9718066_DUP	1	0	2247	3608	0.518619	inf			0.609834	0.609834
9_9014667_9102409_DEL	0	1	2248	3607	0.925109	0			0.609834	0.609834
9_8546095_8585367_DEL	0	1	2248	3607	0.925109	0			0.609834	0.609834
11_26482181_26600371_DEL	0	1	2248	3607	0.925109	0			0.609834	0.609834
9_7900048_7963435_DEL	0	1	2248	3607	0.925109	0			0.609834	0.609834
9_7770233_7874386_DEL	1	0	2247	3608	0.518619	inf			0.609834	0.609834
9_7205742_7249205_DUP	0	1	2248	3607	0.925109	0			0.609834	0.609834
9_6935297_7175689_DUP	0	1	2248	3607	0.925109	0			0.609834	0.609834
11_33161635_33412712_DUP	0	1	2248	3607	0.925109	0			0.609834	0.609834
9_5762600_5884281_DEL	0	1	2248	3607	0.925109	0			0.609834	0.609834
9_4550752_4603071_DEL	0	1	2248	3607	0.925109	0			0.609834	0.609834
11_39075449_39199019_DEL	0	1	2248	3607	0.925109	0			0.609834	0.609834
11_39633353_39772957_DUP	0	1	2248	3607	0.925109	0			0.609834	0.609834
9_4163607_4547288_DEL	0	1	2248	3607	0.925109	0			0.609834	0.609834
9_139925415_139925415_DEL	1	0	2247	3608	0.518619	inf			0.609834	0.609834
9_3566908_3600614_DEL	1	0	2247	3608	0.518619	inf			0.609834	0.609834
11_59049385_59262971_DUP	0	1	2248	3607	0.925109	0			0.609834	0.609834
9_2537934_2815542_DUP	0	1	2248	3607	0.925109	0			0.609834	0.609834
9_1315952_1523296_DEL	0	1	2248	3607	0.925109	0			0.609834	0.609834
8_73937384_74038028_DUP	0	1	2248	3607	0.925109	0			0.609834	0.609834
8_73201039_73362337_DEL	1	0	2247	3608	0.518619	inf			0.609834	0.609834
8_60233455_60723345_DEL	0	1	2248	3607	0.925109	0			0.609834	0.609834
12_62314921_62484392_DUP	0	1	2248	3607	0.925109	0			0.609834	0.609834
8_6742077_6786781_DEL	0	1	2248	3607	0.925109	0			0.609834	0.609834
12_68853791_68961584_DUP	1	0	2247	3608	0.518619	inf			0.609834	0.609834
12_71736457_71861186_DUP	1	0	2247	3608	0.518619	inf			0.609834	0.609834
12_72990194_73585383_DUP	0	1	2248	3607	0.925109	0			0.609834	0.609834
12_76695265_76850082_DUP	0	1	2248	3607	0.925109	0			0.609834	0.609834
12_80500294_82430283_DUP	0	1	2248	3607	0.925109	0			0.609834	0.609834
8_6656865_6691764_DEL	1	0	2247	3608	0.518619	inf			0.609834	0.609834
12_90161421_90773613_DUP	0	1	2248	3607	0.925109	0			0.609834	0.609834
9_139925446_139925446_DEL	1	0	2247	3608	0.518619	inf			0.609834	0.609834
16_86751820_86817240_DEL	0	1	2248	3607	0.925109	0			0.609834	0.609834
12_91499897_92109473_DEL	0	1	2248	3607	0.925109	0			0.609834	0.609834
12_91499897_92109473_DUP	0	1	2248	3607	0.925109	0			0.609834	0.609834
9_139925490_139925490_DEL	1	0	2247	3608	0.518619	inf			0.609834	0.609834
12_108790727_108889645_DUP	1	0	2247	3608	0.518619	inf			0.609834	0.609834
12_118134755_118822918_DUP	0	1	2248	3607	0.925109	0			0.609834	0.609834
12_124171417_124242557_DEL	1	0	2247	3608	0.518619	inf			0.609834	0.609834
12_126864489_126988692_DEL	1	0	2247	3608	0.518619	inf			0.609834	0.609834
12_127800403_128051685_DUP	1	0	2247	3608	0.518619	inf			0.609834	0.609834
12_128132746_128500278_DEL	1	0	2247	3608	0.518619	inf			0.609834	0.609834
8_1991272_2070062_DEL	1	0	2247	3608	0.518619	inf			0.609834	0.609834
12_132297655_132382001_DUP	1	0	2247	3608	0.518619	inf			0.609834	0.609834
7_158186141_158272116_DUP	0	1	2248	3607	0.925109	0			0.609834	0.609834
8_8321517_8439068_DEL	1	0	2247	3608	0.518619	inf			0.609834	0.609834
12_54928046_55042807_DUP	0	1	2248	3607	0.925109	0			0.609834	0.609834
8_10328677_10450049_DEL	0	1	2248	3607	0.925109	0			0.609834	0.609834
12_50569262_50750471_DUP	1	0	2247	3608	0.518619	inf			0.609834	0.609834
8_58405076_58534161_DUP	0	1	2248	3607	0.925109	0			0.609834	0.609834
8_57982359_58353280_DEL	1	0	2247	3608	0.518619	inf			0.609834	0.609834
11_134436003_134626887_DUP	1	0	2247	3608	0.518619	inf			0.609834	0.609834
8_56881218_56997571_DEL	1	0	2247	3608	0.518619	inf			0.609834	0.609834
8_56723557_56876219_DEL	1	0	2247	3608	0.518619	inf			0.609834	0.609834
8_55896302_56712013_DUP	1	0	2247	3608	0.518619	inf			0.609834	0.609834
8_55896302_56712013_DEL	1	0	2247	3608	0.518619	inf			0.609834	0.609834
12_1951805_1983801_DEL	0	1	2248	3607	0.925109	0			0.609834	0.609834
8_53055483_53264939_DEL	1	0	2247	3608	0.518619	inf			0.609834	0.609834
8_51912197_52181991_DUP	0	1	2248	3607	0.925109	0			0.609834	0.609834
12_5233825_5393404_DEL	0	1	2248	3607	0.925109	0			0.609834	0.609834
9_12780670_12908447_DEL	0	1	2248	3607	0.925109	0			0.609834	0.609834
8_41906095_42072438_DUP	0	1	2248	3607	0.925109	0			0.609834	0.609834
8_40962857_41004362_DEL	0	1	2248	3607	0.925109	0			0.609834	0.609834
8_28682594_28783032_DUP	0	1	2248	3607	0.925109	0			0.609834	0.609834
12_16105710_16187228_DEL	0	1	2248	3607	0.925109	0			0.609834	0.609834
12_19037097_19107330_DEL	1	0	2247	3608	0.518619	inf			0.609834	0.609834
8_20492697_20699439_DEL	0	1	2248	3607	0.925109	0			0.609834	0.609834
12_20529327_20740933_DEL	0	1	2248	3607	0.925109	0			0.609834	0.609834
12_24860035_25213582_DUP	0	1	2248	3607	0.925109	0			0.609834	0.609834
8_17576910_17626307_DEL	1	0	2247	3608	0.518619	inf			0.609834	0.609834
12_29488898_29959123_DEL	0	1	2248	3607	0.925109	0			0.609834	0.609834
12_42165804_42376118_DUP	0	1	2248	3607	0.925109	0			0.609834	0.609834
8_11395295_11426113_DUP	0	1	2248	3607	0.925109	0			0.609834	0.609834
12_5672960_5680477_DUP	0	1	2248	3607	0.925109	0			0.609834	0.609834
9_12931403_12934851_DEL	0	1	2248	3607	0.925109	0			0.609834	0.609834
11_7780588_7876081_DEL	0	1	2248	3607	0.925109	0			0.609834	0.609834
11_6707887_6885429_DUP	0	1	2248	3607	0.925109	0			0.609834	0.609834
1_225841744_225967597_DUP	0	1	2248	3607	0.925109	0			0.609834	0.609834
9_139911059_139911059_DEL	1	0	2247	3608	0.518619	inf			0.609834	0.609834
1_228202931_228239909_DUP	0	1	2248	3607	0.925109	0			0.609834	0.609834
1_232239312_232355455_DEL	1	0	2247	3608	0.518619	inf			0.609834	0.609834
1_237271291_237349738_DEL	0	1	2248	3607	0.925109	0			0.609834	0.609834
1_238219114_238599217_DUP	1	0	2247	3608	0.518619	inf			0.609834	0.609834
9_139908419_139908419_DEL	1	0	2247	3608	0.518619	inf			0.609834	0.609834
1_239354088_239555531_DUP	0	1	2248	3607	0.925109	0			0.609834	0.609834
1_240392709_240570088_DEL	1	0	2247	3608	0.518619	inf			0.609834	0.609834
1_246534452_246738141_DUP	0	1	2248	3607	0.925109	0			0.609834	0.609834
1_91060620_91165138_DUP	0	1	2248	3607	0.925109	0			0.609834	0.609834
10_3326652_3366193_DEL	1	0	2247	3608	0.518619	inf			0.609834	0.609834
10_3374178_3775523_DEL	1	0	2247	3608	0.518619	inf			0.609834	0.609834
9_118213864_118316056_DEL	0	1	2248	3607	0.925109	0			0.609834	0.609834
9_117011595_117103973_DUP	1	0	2247	3608	0.518619	inf			0.609834	0.609834
10_14112643_14199239_DUP	1	0	2247	3608	0.518619	inf			0.609834	0.609834
9_113850877_113957534_DUP	0	1	2248	3607	0.925109	0			0.609834	0.609834
10_19073973_19835505_DEL	0	1	2248	3607	0.925109	0			0.609834	0.609834
10_26096852_26315356_DEL	0	1	2248	3607	0.925109	0			0.609834	0.609834
10_27092492_27092492_DUP	0	1	2248	3607	0.925109	0			0.609834	0.609834
9_107720003_107789252_DEL	0	1	2248	3607	0.925109	0			0.609834	0.609834
9_105546493_105780558_DUP	0	1	2248	3607	0.925109	0			0.609834	0.609834
9_105049096_105056347_DUP	1	0	2247	3608	0.518619	inf			0.609834	0.609834
9_139911998_139911998_DEL	1	0	2247	3608	0.518619	inf			0.609834	0.609834
9_139912047_139912047_DEL	1	0	2247	3608	0.518619	inf			0.609834	0.609834
1_202912422_202997854_DEL	0	1	2248	3607	0.925109	0			0.609834	0.609834
1_191298169_191627282_DEL	1	0	2247	3608	0.518619	inf			0.609834	0.609834
1_97663193_98049233_DEL	0	1	2248	3607	0.925109	0			0.609834	0.609834
1_99667847_99913450_DUP	0	1	2248	3607	0.925109	0			0.609834	0.609834
9_139925383_139925383_DEL	1	0	2247	3608	0.518619	inf			0.609834	0.609834
1_105011378_105193317_DUP	0	1	2248	3607	0.925109	0			0.609834	0.609834
1_106717663_106809326_DEL	0	1	2248	3607	0.925109	0			0.609834	0.609834
1_109680559_109759998_DEL	1	0	2247	3608	0.518619	inf			0.609834	0.609834
9_139925275_139925275_DEL	1	0	2247	3608	0.518619	inf			0.609834	0.609834
9_139925221_139925221_DEL	1	0	2247	3608	0.518619	inf			0.609834	0.609834
1_117100957_118276152_DUP	1	0	2247	3608	0.518619	inf			0.609834	0.609834
1_118889632_119034534_DUP	0	1	2248	3607	0.925109	0			0.609834	0.609834
1_119930338_120014607_DUP	0	1	2248	3607	0.925109	0			0.609834	0.609834
10_29173102_29258268_DEL	0	1	2248	3607	0.925109	0			0.609834	0.609834
1_120098815_120437884_DUP	0	1	2248	3607	0.925109	0			0.609834	0.609834
9_139925166_139925166_DEL	1	0	2247	3608	0.518619	inf			0.609834	0.609834
1_145801230_145801230_DUP	0	1	2248	3607	0.925109	0			0.609834	0.609834
9_139916879_139916879_DEL	1	0	2247	3608	0.518619	inf			0.609834	0.609834
1_158019933_158087841_DUP	1	0	2247	3608	0.518619	inf			0.609834	0.609834
1_159978943_160142361_DUP	0	1	2248	3607	0.925109	0			0.609834	0.609834
9_139916833_139916833_DEL	1	0	2247	3608	0.518619	inf			0.609834	0.609834
1_167348551_167408073_DEL	0	1	2248	3607	0.925109	0			0.609834	0.609834
9_139916350_139916350_DEL	1	0	2247	3608	0.518619	inf			0.609834	0.609834
1_177626285_178272704_DUP	1	0	2247	3608	0.518619	inf			0.609834	0.609834
9_139915879_139915879_DEL	1	0	2247	3608	0.518619	inf			0.609834	0.609834
9_139912504_139912504_DEL	1	0	2247	3608	0.518619	inf			0.609834	0.609834
9_139925205_139925205_DEL	1	0	2247	3608	0.518619	inf			0.609834	0.609834
7_157870618_158166170_DUP	1	0	2247	3608	0.518619	inf			0.609834	0.609834
9_104939023_104977287_DUP	0	1	2248	3607	0.925109	0			0.609834	0.609834
10_44456029_45026907_DEL	0	1	2248	3607	0.925109	0			0.609834	0.609834
9_28771537_28817957_DEL	0	1	2248	3607	0.925109	0			0.609834	0.609834
10_96522365_96631816_DEL	1	0	2247	3608	0.518619	inf			0.609834	0.609834
9_25912839_26162706_DEL	0	1	2248	3607	0.925109	0			0.609834	0.609834
10_98678682_98832697_DUP	1	0	2247	3608	0.518619	inf			0.609834	0.609834
9_25694413_25794446_DUP	0	1	2248	3607	0.925109	0			0.609834	0.609834
10_106154143_106285308_DEL	0	1	2248	3607	0.925109	0			0.609834	0.609834
10_107107851_107275658_DUP	0	1	2248	3607	0.925109	0			0.609834	0.609834
9_24051359_24051359_DEL	1	0	2247	3608	0.518619	inf			0.609834	0.609834
1_86940715_86988622_DUP	0	1	2248	3607	0.925109	0			0.609834	0.609834
9_21943952_22013063_DUP	0	1	2248	3607	0.925109	0			0.609834	0.609834
9_21431339_21555445_DEL	1	0	2247	3608	0.518619	inf			0.609834	0.609834
10_121387549_121462638_DUP	1	0	2247	3608	0.518619	inf			0.609834	0.609834
10_124853470_124974126_DUP	0	1	2248	3607	0.925109	0			0.609834	0.609834
10_127058406_127165054_DUP	0	1	2248	3607	0.925109	0			0.609834	0.609834
10_127769545_127931073_DUP	0	1	2248	3607	0.925109	0			0.609834	0.609834
10_129273673_129482294_DUP	0	1	2248	3607	0.925109	0			0.609834	0.609834
10_131830640_131888112_DEL	0	1	2248	3607	0.925109	0			0.609834	0.609834
10_134124871_134215244_DUP	0	1	2248	3607	0.925109	0			0.609834	0.609834
10_134871976_134937104_DUP	0	1	2248	3607	0.925109	0			0.609834	0.609834
11_3676824_3824040_DUP	1	0	2247	3608	0.518619	inf			0.609834	0.609834
11_5084742_5220312_DUP	1	0	2247	3608	0.518619	inf			0.609834	0.609834
11_5084742_5220312_DEL	0	1	2248	3607	0.925109	0			0.609834	0.609834
9_16725894_16806728_DEL	1	0	2247	3608	0.518619	inf			0.609834	0.609834
9_29282192_29447139_DEL	1	0	2247	3608	0.518619	inf			0.609834	0.609834
10_85664031_85777245_DUP	0	1	2248	3607	0.925109	0			0.609834	0.609834
10_85165536_85496668_DUP	1	0	2247	3608	0.518619	inf			0.609834	0.609834
9_29879967_30093039_DUP	0	1	2248	3607	0.925109	0			0.609834	0.609834
9_93658854_93718266_DEL	1	0	2247	3608	0.518619	inf			0.609834	0.609834
9_88071696_88565033_DUP	0	1	2248	3607	0.925109	0			0.609834	0.609834
10_51497296_51593354_DUP	0	1	2248	3607	0.925109	0			0.609834	0.609834
9_85736936_85816469_DEL	0	1	2248	3607	0.925109	0			0.609834	0.609834
10_52548905_52705845_DUP	1	0	2247	3608	0.518619	inf			0.609834	0.609834
10_53760357_53804712_DEL	0	1	2248	3607	0.925109	0			0.609834	0.609834
10_54320516_56771835_DUP	0	1	2248	3607	0.925109	0			0.609834	0.609834
9_139925395_139925395_DEL	1	0	2247	3608	0.518619	inf			0.609834	0.609834
10_56886355_56937915_DEL	0	1	2248	3607	0.925109	0			0.609834	0.609834
10_57075157_57653432_DUP	0	1	2248	3607	0.925109	0			0.609834	0.609834
10_59500737_59686104_DUP	0	1	2248	3607	0.925109	0			0.609834	0.609834
10_34656697_34776680_DUP	1	0	2247	3608	0.518619	inf			0.609834	0.609834
10_66319465_66603601_DEL	0	1	2248	3607	0.925109	0			0.609834	0.609834
9_82921399_82921399_DUP	1	0	2247	3608	0.518619	inf			0.609834	0.609834
9_80061642_80189180_DUP	0	1	2248	3607	0.925109	0			0.609834	0.609834
9_73718746_73937299_DEL	0	1	2248	3607	0.925109	0			0.609834	0.609834
1_90532256_90668256_DUP	0	1	2248	3607	0.925109	0			0.609834	0.609834
10_74127221_74317267_DUP	0	1	2248	3607	0.925109	0			0.609834	0.609834
9_31305327_31669518_DEL	1	0	2247	3608	0.518619	inf			0.609834	0.609834
9_30677483_30817749_DEL	0	1	2248	3607	0.925109	0			0.609834	0.609834
10_81971019_81984357_DUP	0	1	2248	3607	0.925109	0			0.609834	0.609834
10_83057105_83199854_DEL	0	1	2248	3607	0.925109	0			0.609834	0.609834
10_83298806_83681448_DUP	0	1	2248	3607	0.925109	0			0.609834	0.609834
9_29879967_30093039_DEL	0	1	2248	3607	0.925109	0			0.609834	0.609834
10_67183928_67459595_DEL	1	0	2247	3608	0.518619	inf			0.609834	0.609834
13_23524030_24927971_DEL	0	1	2248	3607	0.925109	0			0.609834	0.609834
3_94069313_94216669_DUP	0	1	2248	3607	0.925109	0			0.609834	0.609834
13_29548289_29765897_DEL	1	0	2247	3608	0.518619	inf			0.609834	0.609834
15_55916703_56105907_DEL	0	1	2248	3607	0.925109	0			0.609834	0.609834
15_56733662_56824711_DEL	1	0	2247	3608	0.518619	inf			0.609834	0.609834
9_139925644_139925644_DEL	1	0	2247	3608	0.518619	inf			0.609834	0.609834
7_33059407_33226521_DUP	0	1	2248	3607	0.925109	0			0.609834	0.609834
15_59614841_59907586_DUP	0	1	2248	3607	0.925109	0			0.609834	0.609834
7_27230831_27516343_DUP	0	1	2248	3607	0.925109	0			0.609834	0.609834
7_25377056_25501256_DUP	0	1	2248	3607	0.925109	0			0.609834	0.609834
15_66347290_66450974_DUP	0	1	2248	3607	0.925109	0			0.609834	0.609834
15_67090218_67138238_DEL	0	1	2248	3607	0.925109	0			0.609834	0.609834
7_24142977_24647298_DEL	0	1	2248	3607	0.925109	0			0.609834	0.609834
7_37696431_37841534_DUP	0	1	2248	3607	0.925109	0			0.609834	0.609834
15_74600668_74637867_DEL	1	0	2247	3608	0.518619	inf			0.609834	0.609834
15_86460661_86512425_DEL	0	1	2248	3607	0.925109	0			0.609834	0.609834
7_18830489_18922889_DEL	1	0	2247	3608	0.518619	inf			0.609834	0.609834
7_17524738_17574314_DUP	0	1	2248	3607	0.925109	0			0.609834	0.609834
7_15528383_15548140_DEL	0	1	2248	3607	0.925109	0			0.609834	0.609834
15_89716846_89867564_DEL	1	0	2247	3608	0.518619	inf			0.609834	0.609834
15_93074890_93173072_DUP	1	0	2247	3608	0.518619	inf			0.609834	0.609834
7_15162498_15377889_DUP	1	0	2247	3608	0.518619	inf			0.609834	0.609834
7_15054804_15154665_DUP	1	0	2247	3608	0.518619	inf			0.609834	0.609834
15_95411105_95662785_DUP	1	0	2247	3608	0.518619	inf			0.609834	0.609834
15_95666177_95940811_DUP	1	0	2247	3608	0.518619	inf			0.609834	0.609834
7_24142977_24647298_DUP	0	1	2248	3607	0.925109	0			0.609834	0.609834
7_14788316_14877278_DEL	0	1	2248	3607	0.925109	0			0.609834	0.609834
15_55090357_55140204_DUP	0	1	2248	3607	0.925109	0			0.609834	0.609834
15_52504009_52592787_DEL	0	1	2248	3607	0.925109	0			0.609834	0.609834
14_80373039_80447044_DUP	0	1	2248	3607	0.925109	0			0.609834	0.609834
1_71635335_71767431_DEL	1	0	2247	3608	0.518619	inf			0.609834	0.609834
14_81141399_81438498_DUP	1	0	2247	3608	0.518619	inf			0.609834	0.609834
1_69437375_69528866_DEL	0	1	2248	3607	0.925109	0			0.609834	0.609834
14_87965805_88391067_DEL	1	0	2247	3608	0.518619	inf			0.609834	0.609834
9_139925590_139925590_DEL	1	0	2247	3608	0.518619	inf			0.609834	0.609834
14_104591453_104628406_DUP	1	0	2247	3608	0.518619	inf			0.609834	0.609834
14_105954949_106016434_DUP	1	0	2247	3608	0.518619	inf			0.609834	0.609834
7_54325177_54418986_DUP	0	1	2248	3607	0.925109	0			0.609834	0.609834
1_66416939_66700873_DEL	0	1	2248	3607	0.925109	0			0.609834	0.609834
15_53948377_54031781_DEL	1	0	2247	3608	0.518619	inf			0.609834	0.609834
1_65860660_65946506_DUP	0	1	2248	3607	0.925109	0			0.609834	0.609834
15_34895638_35031653_DUP	0	1	2248	3607	0.925109	0			0.609834	0.609834
7_47722237_47951430_DUP	0	1	2248	3607	0.925109	0			0.609834	0.609834
7_151818665_152033833_DUP	0	1	2248	3607	0.925109	0			0.609834	0.609834
15_44907562_44968772_DEL	1	0	2247	3608	0.518619	inf			0.609834	0.609834
15_45005264_45096735_DUP	0	1	2248	3607	0.925109	0			0.609834	0.609834
15_46039538_46125769_DUP	0	1	2248	3607	0.925109	0			0.609834	0.609834
15_46160498_46276580_DEL	0	1	2248	3607	0.925109	0			0.609834	0.609834
15_48523886_48595366_DUP	1	0	2247	3608	0.518619	inf			0.609834	0.609834
15_51294759_51599683_DEL	0	1	2248	3607	0.925109	0			0.609834	0.609834
15_52247898_52407839_DUP	0	1	2248	3607	0.925109	0			0.609834	0.609834
15_33824193_33990976_DUP	0	1	2248	3607	0.925109	0			0.609834	0.609834
7_14090857_14150037_DEL	1	0	2247	3608	0.518619	inf			0.609834	0.609834
7_12898648_12967449_DEL	0	1	2248	3607	0.925109	0			0.609834	0.609834
15_99640612_99913319_DUP	0	1	2248	3607	0.925109	0			0.609834	0.609834
16_26193476_26323475_DUP	0	1	2248	3607	0.925109	0			0.609834	0.609834
6_151853949_151939350_DUP	0	1	2248	3607	0.925109	0			0.609834	0.609834
16_28826049_29044745_DUP	0	1	2248	3607	0.925109	0			0.609834	0.609834
6_151093961_151129553_DUP	0	1	2248	3607	0.925109	0			0.609834	0.609834
6_150303241_150409997_DUP	1	0	2247	3608	0.518619	inf			0.609834	0.609834
16_54464218_54494424_DUP	0	1	2248	3607	0.925109	0			0.609834	0.609834
6_142245981_142433051_DUP	0	1	2248	3607	0.925109	0			0.609834	0.609834
6_142245981_142433051_DEL	1	0	2247	3608	0.518619	inf			0.609834	0.609834
16_63301476_63461623_DUP	1	0	2247	3608	0.518619	inf			0.609834	0.609834
1_95064335_95376730_DUP	0	1	2248	3607	0.925109	0			0.609834	0.609834
16_21956457_22414463_DEL	0	1	2248	3607	0.925109	0			0.609834	0.609834
6_142073541_142236407_DUP	0	1	2248	3607	0.925109	0			0.609834	0.609834
16_74634884_74709851_DEL	0	1	2248	3607	0.925109	0			0.609834	0.609834
16_75646423_75853021_DUP	0	1	2248	3607	0.925109	0			0.609834	0.609834
6_140676823_141407819_DEL	0	1	2248	3607	0.925109	0			0.609834	0.609834
16_76961175_77004779_DEL	0	1	2248	3607	0.925109	0			0.609834	0.609834
6_137959044_137959044_DUP	0	1	2248	3607	0.925109	0			0.609834	0.609834
6_137894701_137894701_DUP	0	1	2248	3607	0.925109	0			0.609834	0.609834
16_79144715_79200414_DEL	0	1	2248	3607	0.925109	0			0.609834	0.609834
16_81204081_81291642_DUP	0	1	2248	3607	0.925109	0			0.609834	0.609834
16_82164832_83664582_DUP	1	0	2247	3608	0.518619	inf			0.609834	0.609834
6_128311140_129589507_DUP	0	1	2248	3607	0.925109	0			0.609834	0.609834
6_141428384_142061620_DUP	0	1	2248	3607	0.925109	0			0.609834	0.609834
6_157739931_157956467_DUP	1	0	2247	3608	0.518619	inf			0.609834	0.609834
6_160148982_160322348_DUP	0	1	2248	3607	0.925109	0			0.609834	0.609834
16_18196549_18863882_DUP	0	1	2248	3607	0.925109	0			0.609834	0.609834
7_12789707_12857095_DEL	0	1	2248	3607	0.925109	0			0.609834	0.609834
15_100502494_100537660_DEL	0	1	2248	3607	0.925109	0			0.609834	0.609834
7_6550403_6639234_DEL	0	1	2248	3607	0.925109	0			0.609834	0.609834
16_1521556_1585892_DUP	0	1	2248	3607	0.925109	0			0.609834	0.609834
16_2919929_3301664_DUP	0	1	2248	3607	0.925109	0			0.609834	0.609834
16_2919929_3301664_DEL	0	1	2248	3607	0.925109	0			0.609834	0.609834
16_4002022_4065677_DUP	0	1	2248	3607	0.925109	0			0.609834	0.609834
16_4643452_4764117_DEL	0	1	2248	3607	0.925109	0			0.609834	0.609834
16_5578988_5623455_DEL	1	0	2247	3608	0.518619	inf			0.609834	0.609834
7_6051283_6223280_DUP	0	1	2248	3607	0.925109	0			0.609834	0.609834
9_139925751_139925751_DEL	1	0	2247	3608	0.518619	inf			0.609834	0.609834
7_3826879_3911995_DEL	1	0	2247	3608	0.518619	inf			0.609834	0.609834
7_2921306_2968361_DUP	0	1	2248	3607	0.925109	0			0.609834	0.609834
7_2204400_2377332_DEL	0	1	2248	3607	0.925109	0			0.609834	0.609834
7_2204400_2377332_DUP	1	0	2247	3608	0.518619	inf			0.609834	0.609834
16_8690594_8791426_DEL	1	0	2247	3608	0.518619	inf			0.609834	0.609834
7_1789243_1876081_DEL	0	1	2248	3607	0.925109	0			0.609834	0.609834
16_8862956_9000085_DUP	1	0	2247	3608	0.518619	inf			0.609834	0.609834
16_9253253_9347889_DUP	1	0	2247	3608	0.518619	inf			0.609834	0.609834
16_9515402_9566894_DEL	0	1	2248	3607	0.925109	0			0.609834	0.609834
6_170416288_170572741_DUP	0	1	2248	3607	0.925109	0			0.609834	0.609834
6_168324917_168324917_DUP	1	0	2247	3608	0.518619	inf			0.609834	0.609834
6_166702780_166830696_DUP	0	1	2248	3607	0.925109	0			0.609834	0.609834
14_74801578_74918903_DUP	0	1	2248	3607	0.925109	0			0.609834	0.609834
14_69377265_69438984_DEL	1	0	2247	3608	0.518619	inf			0.609834	0.609834
15_36196925_36474551_DUP	0	1	2248	3607	0.925109	0			0.609834	0.609834
7_135896926_135896926_DUP	0	1	2248	3607	0.925109	0			0.609834	0.609834
7_143166478_143216729_DUP	1	0	2247	3608	0.518619	inf			0.609834	0.609834
7_119643386_119922531_DUP	0	1	2248	3607	0.925109	0			0.609834	0.609834
7_107474189_107504376_DUP	0	1	2248	3607	0.925109	0			0.609834	0.609834
7_140031652_140108096_DEL	0	1	2248	3607	0.925109	0			0.609834	0.609834
14_35531754_35725094_DUP	0	1	2248	3607	0.925109	0			0.609834	0.609834
13_54739139_55570742_DEL	0	1	2248	3607	0.925109	0			0.609834	0.609834
7_108230456_108392688_DEL	0	1	2248	3607	0.925109	0			0.609834	0.609834
7_119536966_119631886_DUP	0	1	2248	3607	0.925109	0			0.609834	0.609834
14_32613062_32729020_DUP	0	1	2248	3607	0.925109	0			0.609834	0.609834
7_121841910_121927932_DUP	0	1	2248	3607	0.925109	0			0.609834	0.609834
7_126162920_126593924_DEL	0	1	2248	3607	0.925109	0			0.609834	0.609834
14_30532417_30706026_DEL	0	1	2248	3607	0.925109	0			0.609834	0.609834
9_139925542_139925542_DEL	1	0	2247	3608	0.518619	inf			0.609834	0.609834
7_109826826_109900921_DUP	0	1	2248	3607	0.925109	0			0.609834	0.609834
14_27803360_27880606_DUP	1	0	2247	3608	0.518619	inf			0.609834	0.609842
14_23154745_23259791_DUP	1	0	2247	3608	0.518619	inf			0.609834	0.609842
13_107372722_107706240_DEL	0	1	2248	3607	0.925109	0			0.609834	0.609842
14_22235578_22429926_DUP	0	1	2248	3607	0.925109	0			0.609834	0.609843
13_64908842_65054431_DEL	0	1	2248	3607	0.925109	0			0.609834	0.609854
14_21284705_21322261_DEL	1	0	2247	3608	0.518619	inf			0.609834	0.609856
13_65094772_65393723_DEL	0	1	2248	3607	0.925109	0			0.609834	0.609856
7_130653616_130753621_DEL	0	1	2248	3607	0.925109	0			0.609834	0.609864
7_133043996_133304716_DEL	0	1	2248	3607	0.925109	0			0.609834	0.609867
13_73882759_74181934_DUP	0	1	2248	3607	0.925109	0			0.609834	0.609889
13_71053976_71178412_DEL	0	1	2248	3607	0.925109	0			0.609834	0.609918
13_112989679_113054784_DUP	1	0	2247	3608	0.518619	inf			0.609834	0.609944
14_27889567_28080806_DUP	1	0	2247	3608	0.518619	inf			0.609834	0.609959
7_101350609_101501549_DUP	1	0	2247	3608	0.518619	inf			0.609834	0.609989
7_106851102_106973031_DEL	1	0	2247	3608	0.518619	inf			0.609834	0.610045
7_101138662_101172459_DUP	0	1	2248	3607	0.925109	0			0.609834	0.610093
14_61852291_61957000_DEL	0	1	2248	3607	0.925109	0			0.609834	0.610189
13_31735759_31872181_DUP	0	1	2248	3607	0.925109	0			0.609834	0.610307
7_151627616_151660298_DEL	0	1	2248	3607	0.925109	0			0.609834	0.610458
14_48447924_48526014_DEL	1	0	2247	3608	0.518619	inf			0.609834	0.610702
7_79495978_79644412_DUP	0	1	2248	3607	0.925109	0			0.609834	0.610919
7_122018945_122099546_DEL	0	1	2248	3607	0.925109	0			0.609834	0.611194
7_145976286_146138818_DEL	1	0	2247	3608	0.518619	inf			0.609834	0.611548
7_82465234_83714273_DUP	0	1	2248	3607	0.925109	0			0.609834	0.612101
13_32959236_33175434_DUP	0	1	2248	3607	0.925109	0			0.609834	0.612622
7_84845546_85149260_DEL	1	0	2247	3608	0.518619	inf			0.609834	0.613278
14_45019356_45161431_DEL	0	1	2248	3607	0.925109	0			0.609834	0.6141
13_87470908_87648657_DEL	0	1	2248	3607	0.925109	0			0.609834	0.614884
7_88096962_90153821_DUP	1	0	2247	3608	0.518619	inf			0.609834	0.615892
14_43474406_43949284_DUP	0	1	2248	3607	0.925109	0			0.609834	0.6169
7_95350860_95972345_DUP	0	1	2248	3607	0.925109	0			0.609834	0.618075
13_85920161_86043214_DEL	0	1	2248	3607	0.925109	0			0.609834	0.619484
14_44165448_44247741_DUP	0	1	2248	3607	0.925109	0			0.609834	0.621024
7_90594055_91149325_DUP	1	0	2247	3608	0.518619	inf			0.609834	0.622424
7_118745424_119502494_DUP	0	1	2248	3607	0.925109	0			0.609834	0.623967
7_121217473_121340319_DEL	0	1	2248	3607	0.925109	0			0.609834	0.625437
13_38756631_38996134_DUP	0	1	2248	3607	0.925109	0			0.609834	0.6271
18_63294237_64079691_DEL	1	3	2247	3605	0.912528	0.237922	0.0170522	3.31961	0.618003	0.628685
7_72745738_76637441_DUP	3	0	2245	3608	0.954594	inf			0.619182	0.630329
15_101669885_102157749_DUP	3	1	2245	3607	0.919774	4.54377	0.282191	73.1627	0.623896	0.631943
7_110527809_111831220_DUP	3	1	2245	3607	0.62905	2.8306	0.313106	25.5898	0.623896	0.633448
6_31360255_31451836_DEL	2	2	2246	3606	0.590003	0.982254	0.144595	6.67258	0.628733	0.635057
5_178731921_178933177_DUP	3	3	2245	3605	0.613877	2.28113	0.414868	12.5427	0.628941	0.636507
8_2290945_2584448_DUP	2	6	2246	3602	0.662832	0.515347	0.103976	2.55427	0.631739	0.637931
2_233215403_233315499_DEL	4	5	2244	3603	0.938021	1.82075	0.453426	7.31133	0.645529	0.63929
7_15399963_15509843_DUP	2	2	2246	3606	0.672507	2.66995	0.3756	18.9793	0.645901	0.640583
2_75164700_75233994_DUP	2	2	2246	3606	0.672507	2.66995	0.3756	18.9793	0.645901	0.641667
14_86924652_86977841_DEL	2	2	2246	3606	0.672507	2.66995	0.3756	18.9793	0.645901	0.642744
7_53471324_53583058_DEL	1	3	2247	3605	0.909017	0.88878	0.0923448	8.55413	0.645901	0.643835
6_161362549_161566405_DUP	1	3	2247	3605	0.909017	0.88878	0.0923448	8.55413	0.645901	0.644782
19_483488_521076_DUP	1	3	2247	3605	0.909017	0.88878	0.0923448	8.55413	0.645901	0.645651
12_5767174_6405578_DUP	1	3	2247	3605	0.909017	0.88878	0.0923448	8.55413	0.645901	0.646506
3_179070168_179272577_DUP	1	3	2247	3605	0.932725	0.241476	0.016136	3.6137	0.646735	0.647238
1_9318591_9400985_DUP	4	10	2244	3598	0.990018	0.617634	0.174454	2.18666	0.650406	0.647887
13_70635120_70950207_DEL	0	2	2248	3606	0.863719	0			0.651676	0.648492
16_80088896_80310222_DEL	0	2	2248	3606	0.863719	0			0.651676	0.649134
6_119728438_119949791_DEL	0	2	2248	3606	0.863719	0			0.651676	0.649647
16_76721960_76860426_DEL	1	1	2247	3607	0.376184	1.37413	0.116832	16.1621	0.651676	0.649993
1_146330584_147825662_DEL	1	1	2247	3607	0.875595	1.72605	0.0672285	44.3153	0.651676	0.650232
2_129864132_130777719_DUP	1	1	2247	3607	0.376184	1.37413	0.116832	16.1621	0.651676	0.650466
16_5404377_5492498_DUP	1	1	2247	3607	0.875595	1.72605	0.0672285	44.3153	0.651676	0.650629
2_78028556_78220806_DEL	1	1	2247	3607	0.875595	1.72605	0.0672285	44.3153	0.651676	0.650844
13_43465453_43537189_DUP	1	1	2247	3607	0.875595	1.72605	0.0672285	44.3153	0.651676	0.65103
1_209182651_210889806_DUP	1	1	2247	3607	0.875595	1.72605	0.0672285	44.3153	0.651676	0.651177
12_80500294_82430283_DEL	1	1	2247	3607	0.376184	1.37413	0.116832	16.1621	0.651676	0.651334
17_33687416_33756756_DEL	0	2	2248	3606	0.863719	0			0.651676	0.651477
17_34815551_36232526_DUP	0	2	2248	3606	0.863719	0			0.651676	0.651651
9_119058748_120243337_DEL	1	1	2247	3607	0.875595	1.72605	0.0672285	44.3153	0.651676	0.651798
10_9511933_9875398_DEL	0	2	2248	3606	0.863719	0			0.651676	0.651899
3_5278346_5389179_DEL	0	2	2248	3606	0.863719	0			0.651676	0.652017
12_16242177_16456822_DEL	0	2	2248	3606	0.863719	0			0.651676	0.652123
12_91372294_91479154_DEL	0	2	2248	3606	0.863719	0			0.651676	0.652272
12_7989403_8123777_DUP	1	1	2247	3607	0.875595	1.72605	0.0672285	44.3153	0.651676	0.652434
7_110463206_110517118_DUP	1	1	2247	3607	0.875595	1.72605	0.0672285	44.3153	0.651676	0.652616
7_109931329_110125420_DUP	1	1	2247	3607	0.875595	1.72605	0.0672285	44.3153	0.651676	0.652851
14_32121501_32568311_DUP	0	2	2248	3606	0.863719	0			0.651676	0.653053
6_26328097_26404958_DUP	0	2	2248	3606	0.863719	0			0.651676	0.653265
2_35090790_36048415_DEL	0	2	2248	3606	0.863719	0			0.651676	0.653557
2_156151355_156348905_DUP	0	2	2248	3606	0.863719	0			0.651676	0.653856
4_45923348_46975116_DUP	1	1	2247	3607	0.875595	1.72605	0.0672285	44.3153	0.651676	0.654164
1_54978948_55224773_DUP	0	2	2248	3606	0.863719	0			0.651676	0.65451
2_34778477_35085350_DEL	0	2	2248	3606	0.863719	0			0.651676	0.654797
10_58457011_59219022_DEL	1	1	2247	3607	0.376184	1.37413	0.116832	16.1621	0.651676	0.655061
12_16477314_16639102_DEL	1	1	2247	3607	0.376184	1.37413	0.116832	16.1621	0.651676	0.655383
9_2288647_2426100_DEL	0	2	2248	3606	0.863719	0			0.651676	0.655773
7_110129428_110443171_DUP	1	1	2247	3607	0.875595	1.72605	0.0672285	44.3153	0.651676	0.65606
4_21644188_21727549_DEL	1	0	2247	3608	0.927493	inf			0.658229	0.65629
7_47500360_47574318_DUP	1	0	2247	3608	0.927493	inf			0.658229	0.656533
8_109000339_109379743_DEL	0	1	2248	3607	0.512936	0			0.658229	0.656747
6_61931053_61931053_DUP	0	1	2248	3607	0.512936	0			0.658229	0.656919
5_142038583_142038583_DUP	1	0	2247	3608	0.927493	inf			0.658229	0.657136
5_11111713_11186685_DUP	1	0	2247	3608	0.927493	inf			0.658229	0.657324
5_12121629_12274892_DUP	1	0	2247	3608	0.927493	inf			0.658229	0.657442
7_104716497_104926129_DUP	1	0	2247	3608	0.927493	inf			0.658229	0.657549
8_3551805_3783762_DUP	1	0	2247	3608	0.927493	inf			0.658229	0.657643
4_32579461_32630801_DEL	0	1	2248	3607	0.512936	0			0.658229	0.657748
7_62140786_62837420_DUP	0	1	2248	3607	0.512936	0			0.658229	0.657841
7_143572286_143874190_DUP	1	0	2247	3608	0.927493	inf			0.658229	0.657952
5_123411626_123545499_DEL	1	0	2247	3608	0.927493	inf			0.658229	0.658014
5_122604925_122697892_DEL	1	0	2247	3608	0.927493	inf			0.658229	0.65807
8_108743227_108783667_DEL	1	0	2247	3608	0.927493	inf			0.658229	0.658111
7_144265616_144473459_DEL	1	0	2247	3608	0.927493	inf			0.658229	0.658142
7_84845546_85149260_DUP	1	0	2247	3608	0.927493	inf			0.658229	0.658164
7_81151903_82448100_DEL	1	0	2247	3608	0.927493	inf			0.658229	0.658183
8_1585661_1721090_DUP	1	0	2247	3608	0.927493	inf			0.658229	0.658196
6_131624690_132218132_DEL	1	0	2247	3608	0.927493	inf			0.658229	0.658203
7_146586139_146753732_DEL	1	0	2247	3608	0.927493	inf			0.658229	0.658205
6_131021812_131114806_DEL	1	0	2247	3608	0.927493	inf			0.658229	0.65821
7_72745738_76637441_DEL	0	1	2248	3607	0.512936	0			0.658229	0.658216
7_90594055_91149325_DEL	1	0	2247	3608	0.927493	inf			0.658229	0.658223
7_47119768_47206621_DUP	1	0	2247	3608	0.927493	inf			0.658229	0.658223
4_184281471_184375868_DUP	1	0	2247	3608	0.927493	inf			0.658229	0.658223
5_173168142_173266547_DEL	1	0	2247	3608	0.927493	inf			0.658229	0.658223
6_76698468_77000409_DEL	1	0	2247	3608	0.927493	inf			0.658229	0.658223
5_78653323_78747114_DUP	1	0	2247	3608	0.927493	inf			0.658229	0.658229
7_122130281_122264411_DEL	0	1	2248	3607	0.512936	0			0.658229	0.658229
4_133884621_133961722_DEL	1	0	2247	3608	0.927493	inf			0.658229	0.658229
8_11705290_11856903_DUP	1	0	2247	3608	0.927493	inf			0.658229	0.658229
9_32203380_32305904_DUP	1	0	2247	3608	0.927493	inf			0.658229	0.658229
8_10086846_10212969_DUP	0	1	2248	3607	0.512936	0			0.658229	0.658229
3_172624328_173523801_DEL	0	1	2248	3607	0.512936	0			0.658229	0.658229
4_120049109_120214277_DEL	1	0	2247	3608	0.927493	inf			0.658229	0.658229
5_53348822_53755199_DUP	0	1	2248	3607	0.512936	0			0.658229	0.658229
7_22007118_22064637_DEL	0	1	2248	3607	0.512936	0			0.658229	0.658229
5_25711728_26072691_DEL	1	0	2247	3608	0.927493	inf			0.658229	0.658229
6_93343207_93437869_DUP	0	1	2248	3607	0.512936	0			0.658229	0.658229
6_11158816_12050839_DUP	1	0	2247	3608	0.927493	inf			0.658229	0.658229
4_182282618_182438604_DEL	1	0	2247	3608	0.927493	inf			0.658229	0.658229
5_33139201_34119847_DEL	1	0	2247	3608	0.927493	inf			0.658229	0.658229
4_7701563_7883943_DEL	0	1	2248	3607	0.512936	0			0.658229	0.658229
7_133749118_133848293_DEL	1	0	2247	3608	0.927493	inf			0.658229	0.658229
3_156215388_156682397_DUP	1	0	2247	3608	0.927493	inf			0.658229	0.658229
6_159029043_159090208_DEL	1	0	2247	3608	0.927493	inf			0.658229	0.658229
8_18484094_18694433_DEL	1	0	2247	3608	0.927493	inf			0.658229	0.658229
7_135386787_135488621_DUP	1	0	2247	3608	0.927493	inf			0.658229	0.658229
6_154815891_155051600_DUP	1	0	2247	3608	0.927493	inf			0.658229	0.658229
8_78601773_78742972_DEL	1	0	2247	3608	0.927493	inf			0.658229	0.658229
7_1144527_1247934_DEL	1	0	2247	3608	0.927493	inf			0.658229	0.658229
4_53789685_54257660_DUP	1	0	2247	3608	0.927493	inf			0.658229	0.658229
1_881627_919927_DUP	1	0	2247	3608	0.927493	inf			0.658229	0.658229
12_9713456_9878047_DUP	1	0	2247	3608	0.927493	inf			0.658229	0.658229
10_78835356_79538774_DUP	1	0	2247	3608	0.927493	inf			0.658229	0.658229
13_32352714_32526778_DUP	1	0	2247	3608	0.927493	inf			0.658229	0.658229
11_103528873_103601376_DUP	1	0	2247	3608	0.927493	inf			0.658229	0.658229
2_140781916_140797961_DEL	1	0	2247	3608	0.927493	inf			0.658229	0.658229
2_140807488_140905471_DEL	1	0	2247	3608	0.927493	inf			0.658229	0.658229
19_54749060_54847587_DEL	0	1	2248	3607	0.512936	0			0.658229	0.658229
2_154410388_154936872_DEL	0	1	2248	3607	0.512936	0			0.658229	0.658229
17_61710010_61925498_DUP	1	0	2247	3608	0.927493	inf			0.658229	0.658229
2_168425549_168576763_DEL	1	0	2247	3608	0.927493	inf			0.658229	0.658229
13_44039990_44183288_DUP	0	1	2248	3607	0.512936	0			0.658229	0.658229
2_184350162_184502493_DEL	1	0	2247	3608	0.927493	inf			0.658229	0.658229
2_193882856_195630511_DUP	1	0	2247	3608	0.927493	inf			0.658229	0.658229
19_53033927_53433779_DUP	1	0	2247	3608	0.927493	inf			0.658229	0.658229
11_103334643_103461459_DUP	1	0	2247	3608	0.927493	inf			0.658229	0.658229
3_94373578_94786646_DUP	0	1	2248	3607	0.512936	0			0.658229	0.658229
12_53384060_53518073_DUP	1	0	2247	3608	0.927493	inf			0.658229	0.658229
2_48694790_48790348_DUP	1	0	2247	3608	0.927493	inf			0.658229	0.658229
10_34935481_35161685_DUP	1	0	2247	3608	0.927493	inf			0.658229	0.658229
2_220285309_220342776_DUP	1	0	2247	3608	0.927493	inf			0.658229	0.658229
2_226946435_227078645_DEL	1	0	2247	3608	0.927493	inf			0.658229	0.658229
19_7218382_7256028_DUP	1	0	2247	3608	0.927493	inf			0.658229	0.658229
19_6887062_6887062_DUP	0	1	2248	3607	0.512936	0			0.658229	0.658229
15_78400640_79019578_DEL	1	0	2247	3608	0.927493	inf			0.658229	0.658229
19_2512038_2603515_DUP	1	0	2247	3608	0.927493	inf			0.658229	0.658229
10_27599357_27637909_DEL	0	1	2248	3607	0.512936	0			0.658229	0.658229
19_2003029_2058244_DEL	1	0	2247	3608	0.927493	inf			0.658229	0.658229
20_36807015_36994821_DEL	1	0	2247	3608	0.927493	inf			0.658229	0.658229
17_67448102_67739667_DUP	1	0	2247	3608	0.927493	inf			0.658229	0.658229
2_196824142_197529542_DEL	1	0	2247	3608	0.927493	inf			0.658229	0.658229
20_59853938_60043365_DEL	1	0	2247	3608	0.927493	inf			0.658229	0.658229
10_83874919_84075164_DEL	0	1	2248	3607	0.512936	0			0.658229	0.658229
10_87251821_87300383_DUP	1	0	2247	3608	0.927493	inf			0.658229	0.658229
11_35602337_35602337_DEL	0	1	2248	3607	0.512936	0			0.658229	0.658229
16_63301476_63461623_DEL	1	0	2247	3608	0.927493	inf			0.658229	0.658229
2_41876799_41947265_DEL	1	0	2247	3608	0.927493	inf			0.658229	0.658229
2_49548375_50871418_DEL	1	0	2247	3608	0.927493	inf			0.658229	0.658229
11_32133448_32302799_DUP	1	0	2247	3608	0.927493	inf			0.658229	0.658229
2_40288568_40454348_DUP	1	0	2247	3608	0.927493	inf			0.658229	0.658229
11_28790003_28790003_DEL	1	0	2247	3608	0.927493	inf			0.658229	0.658229
2_40107756_40231647_DEL	1	0	2247	3608	0.927493	inf			0.658229	0.658229
2_36354424_36569014_DEL	0	1	2248	3607	0.512936	0			0.658229	0.658229
11_27014032_27226591_DUP	0	1	2248	3607	0.512936	0			0.658229	0.658229
13_20588537_20695554_DUP	1	0	2247	3608	0.927493	inf			0.658229	0.658229
11_81192396_81241298_DEL	1	0	2247	3608	0.927493	inf			0.658229	0.658229
16_21601201_21601201_DUP	1	0	2247	3608	0.927493	inf			0.658229	0.658229
13_32267929_32345208_DUP	1	0	2247	3608	0.927493	inf			0.658229	0.658229
11_23547384_24211382_DUP	0	1	2248	3607	0.512936	0			0.658229	0.658229
11_11044357_11084001_DEL	1	0	2247	3608	0.927493	inf			0.658229	0.658229
2_83390541_83485980_DEL	1	0	2247	3608	0.927493	inf			0.658229	0.658229
10_128526023_128597733_DUP	1	0	2247	3608	0.927493	inf			0.658229	0.658229
10_112918176_112999617_DEL	1	0	2247	3608	0.927493	inf			0.658229	0.658229
2_104983267_105201660_DUP	1	0	2247	3608	0.927493	inf			0.658229	0.658229
16_11607797_11650325_DUP	1	0	2247	3608	0.927493	inf			0.658229	0.658229
16_10574796_10732319_DEL	0	1	2248	3607	0.512936	0			0.658229	0.658229
16_8690594_8791426_DUP	1	0	2247	3608	0.927493	inf			0.658229	0.658229
10_110598443_110888212_DEL	1	0	2247	3608	0.927493	inf			0.658229	0.658229
16_6158964_6912595_DUP	1	0	2247	3608	0.927493	inf			0.658229	0.658229
13_32158849_32249677_DUP	1	0	2247	3608	0.927493	inf			0.658229	0.658229
16_1521556_1585892_DEL	1	0	2247	3608	0.927493	inf			0.658229	0.658229
2_123412546_123608935_DEL	1	0	2247	3608	0.927493	inf			0.658229	0.658229
16_19010838_19127347_DUP	1	0	2247	3608	0.927493	inf			0.658229	0.658229
13_105533072_105896297_DEL	1	0	2247	3608	0.927493	inf			0.658229	0.658229
2_48017845_48198145_DUP	1	0	2247	3608	0.927493	inf			0.658229	0.658229
3_19657439_19959756_DEL	0	1	2248	3607	0.512936	0			0.658229	0.658232
1_67689608_67788565_DUP	1	0	2247	3608	0.927493	inf			0.658229	0.658232
1_161955758_162014632_DUP	1	0	2247	3608	0.927493	inf			0.658229	0.658232
12_34809730_34843869_DUP	0	1	2248	3607	0.512936	0			0.658229	0.658234
22_22318346_22563845_DEL	1	0	2247	3608	0.927493	inf			0.658229	0.658234
1_73443365_73890589_DEL	0	1	2248	3607	0.512936	0			0.658229	0.658234
3_22564012_23034520_DUP	1	0	2247	3608	0.927493	inf			0.658229	0.658239
1_90847063_91053707_DUP	0	1	2248	3607	0.512936	0			0.658229	0.65824
1_60274050_60619324_DUP	0	1	2248	3607	0.512936	0			0.658229	0.658256
18_42085122_42209961_DUP	1	0	2247	3608	0.927493	inf			0.658229	0.658258
14_20416848_20417653_DUP	1	0	2247	3608	0.927493	inf			0.658229	0.658283
18_57828637_57974920_DEL	0	1	2248	3607	0.512936	0			0.658229	0.658292
14_102948852_103115008_DUP	1	0	2247	3608	0.927493	inf			0.658229	0.658318
12_575633_612886_DEL	1	0	2247	3608	0.927493	inf			0.658229	0.658369
14_28467299_28516404_DEL	0	1	2248	3607	0.512936	0			0.658229	0.658416
18_61692293_62106616_DUP	0	1	2248	3607	0.512936	0			0.658229	0.658451
18_62279611_62485731_DUP	0	1	2248	3607	0.512936	0			0.658229	0.658513
14_35100835_35425457_DUP	1	0	2247	3608	0.927493	inf			0.658229	0.658594
18_2978535_3059507_DEL	1	0	2247	3608	0.927493	inf			0.658229	0.658733
12_1075536_1848264_DEL	1	0	2247	3608	0.927493	inf			0.658229	0.658989
18_28650804_28711519_DEL	0	1	2248	3607	0.512936	0			0.658229	0.659237
18_28968371_29046967_DUP	1	0	2247	3608	0.927493	inf			0.658229	0.65954
1_3041632_3083712_DUP	0	1	2248	3607	0.512936	0			0.658229	0.65981
12_3375228_3405864_DUP	0	1	2248	3607	0.512936	0			0.658229	0.660143
21_37120987_37291431_DEL	1	0	2247	3608	0.927493	inf			0.658229	0.660623
3_65990618_66119702_DUP	1	0	2247	3608	0.927493	inf			0.658229	0.661123
21_24415880_24469110_DEL	1	0	2247	3608	0.927493	inf			0.658229	0.661776
14_44829276_44903433_DUP	1	0	2247	3608	0.927493	inf			0.658229	0.662438
14_40425105_40591259_DEL	1	0	2247	3608	0.927493	inf			0.658229	0.663198
12_16815287_16897233_DUP	1	0	2247	3608	0.927493	inf			0.658229	0.663971
13_107372722_107706240_DUP	1	0	2247	3608	0.927493	inf			0.658229	0.664908
14_44829276_44903433_DEL	1	0	2247	3608	0.927493	inf			0.658229	0.665716
13_20110195_20448957_DUP	2	3	2246	3605	0.844864	1.05938	0.1259	8.91408	0.659402	0.666667
16_17851431_18165043_DUP	1	2	2247	3606	0.912976	0.808078	0.066262	9.85467	0.65955	0.667706
17_77188549_77234671_DEL	2	3	2246	3605	0.937105	0.939239	0.103436	8.52864	0.660793	0.668765
7_100968363_101131052_DUP	3	11	2245	3597	0.67386	0.620768	0.170207	2.26402	0.665136	0.669773
15_22759530_23279684_DUP	11	14	2237	3594	0.857588	1.35018	0.563934	3.23262	0.669423	0.670817
11_28726454_28786347_DEL	3	1	2245	3607	0.935956	3.11379	0.281059	34.497	0.676227	0.67191
7_9952849_11621741_DEL	1	2	2247	3606	0.848063	1.33366	0.120801	14.7238	0.679907	0.672872
6_6819348_7478803_DUP	0	3	2248	3605	0.949552	0			0.679907	0.673697
8_53406255_53939511_DUP	1	2	2247	3606	0.848063	1.33366	0.120801	14.7238	0.679907	0.674341
6_31360255_31451836_DUP	1	2	2247	3606	0.848063	1.33366	0.120801	14.7238	0.679907	0.674997
10_112517536_112589343_DEL	1	2	2247	3606	0.848063	1.33366	0.120801	14.7238	0.679907	0.675671
5_111239761_111339780_DEL	1	2	2247	3606	0.848063	1.33366	0.120801	14.7238	0.679907	0.676347
3_137250044_137346929_DUP	0	3	2248	3605	0.949552	0			0.679907	0.67684
3_52622086_53822913_DUP	1	2	2247	3606	0.848063	1.33366	0.120801	14.7238	0.679907	0.677303
2_1119669_1843343_DEL	1	2	2247	3606	0.848063	1.33366	0.120801	14.7238	0.679907	0.677736
11_90940537_91036813_DEL	1	2	2247	3606	0.848063	1.33366	0.120801	14.7238	0.679907	0.678175
7_71147866_71459522_DUP	1	2	2247	3606	0.848063	1.33366	0.120801	14.7238	0.679907	0.678452
9_16091817_16136208_DEL	1	2	2247	3606	0.848063	1.33366	0.120801	14.7238	0.679907	0.678743
16_21625020_21742542_DEL	0	3	2248	3605	0.949552	0			0.679907	0.679059
9_12942764_13033449_DEL	0	3	2248	3605	0.949552	0			0.679907	0.679246
17_284614_831667_DUP	1	2	2247	3606	0.848063	1.33366	0.120801	14.7238	0.679907	0.679456
2_61002427_61099420_DUP	1	2	2247	3606	0.848063	1.33366	0.120801	14.7238	0.679907	0.679608
6_137901443_137956465_DUP	0	3	2248	3605	0.949552	0			0.679907	0.679695
17_6758671_6862592_DEL	1	2	2247	3606	0.848063	1.33366	0.120801	14.7238	0.679907	0.679759
18_74432392_74470555_DUP	0	3	2248	3605	0.949552	0			0.679907	0.679838
4_84558656_84604639_DEL	0	3	2248	3605	0.949552	0			0.679907	0.679919
7_110463206_110517118_DEL	0	3	2248	3605	0.949552	0			0.679907	0.680015
1_240806081_241571106_DUP	1	2	2247	3606	0.848063	1.33366	0.120801	14.7238	0.679907	0.680105
4_59284649_59907528_DEL	0	3	2248	3605	0.949552	0			0.679907	0.680292
1_247302002_248435253_DUP	1	2	2247	3606	0.848063	1.33366	0.120801	14.7238	0.679907	0.680389
1_227945366_228174528_DUP	0	3	2248	3605	0.949552	0			0.679907	0.680615
9_104986390_105047696_DEL	1	2	2247	3606	0.848063	1.33366	0.120801	14.7238	0.679907	0.680878
5_175562904_175625948_DEL	0	3	2248	3605	0.949552	0			0.679907	0.681174
21_32949556_33023305_DEL	1	2	2247	3606	0.848063	1.33366	0.120801	14.7238	0.679907	0.681512
10_27099497_27586972_DUP	1	2	2247	3606	0.848063	1.33366	0.120801	14.7238	0.679907	0.681907
15_87882097_88029679_DEL	0	3	2248	3605	0.949552	0			0.679907	0.68231
4_90320570_94439482_DUP	1	2	2247	3606	0.848063	1.33366	0.120801	14.7238	0.679907	0.682891
13_64089258_64650413_DUP	1	2	2247	3606	0.848063	1.33366	0.120801	14.7238	0.679907	0.683462
15_93798732_95402285_DEL	0	3	2248	3605	0.949552	0			0.679907	0.68419
4_28812609_28863159_DUP	1	2	2247	3606	0.848063	1.33366	0.120801	14.7238	0.679907	0.685099
8_83672742_84002117_DUP	1	2	2247	3606	0.848063	1.33366	0.120801	14.7238	0.679907	0.68594
2_216998661_217105695_DUP	1	2	2247	3606	0.848063	1.33366	0.120801	14.7238	0.679907	0.687126
10_6677767_6894846_DEL	0	3	2248	3605	0.949552	0			0.679907	0.688409
8_10451585_10501771_DEL	1	2	2247	3606	0.848063	1.33366	0.120801	14.7238	0.679907	0.689745
22_23921427_23979219_DUP	0	3	2248	3605	0.949552	0			0.679907	0.691194
2_851144_1101127_DUP	2	7	2246	3601	0.998348	0.495417	0.0855279	2.86968	0.689339	0.692833
3_143757190_145797723_DUP	2	0	2246	3608	0.937063	inf			0.691663	0.694528
14_80468673_80570671_DEL	2	0	2246	3608	0.937063	inf			0.691663	0.696363
7_9767725_9905545_DUP	2	0	2246	3608	0.937063	inf			0.691663	0.698459
14_27396676_27635537_DUP	2	0	2246	3608	0.937063	inf			0.691663	0.700492
21_18718170_19087620_DUP	2	0	2246	3608	0.937063	inf			0.691663	0.702843
7_82465234_83714273_DEL	2	0	2246	3608	0.937063	inf			0.691663	0.705205
13_111692994_111752200_DUP	2	4	2246	3604	0.995488	0.939524	0.138132	6.39032	0.691877	0.707808
1_40183242_40291192_DUP	2	4	2246	3604	0.995488	0.939524	0.138132	6.39032	0.691877	0.710398
18_7247606_7935857_DUP	3	4	2245	3604	0.883988	0.981648	0.179671	5.36333	0.69402	0.713089
2_133759852_140700670_DEL	3	4	2245	3604	0.885701	0.977346	0.147876	6.45952	0.69402	0.715871
8_56723557_56876219_DUP	4	3	2244	3605	0.997038	2.19319	0.376184	12.7865	0.69402	0.718461
12_129225749_129266496_DUP	2	3	2246	3605	0.719572	1.1507	0.143763	9.21039	0.718531	0.720939
11_85431756_85465576_DEL	1	4	2247	3604	0.583501	0.453237	0.0576778	3.56158	0.718531	0.723506
16_77169104_78763794_DEL	1	5	2247	3603	0.778542	0.34521	0.0296973	4.01282	0.724196	0.72576
11_25156627_25593848_DEL	2	5	2246	3603	0.898452	1.0668	0.206646	5.50728	0.728244	0.728089
5_17642139_17830266_DEL	3	7	2245	3601	0.823734	0.598648	0.139192	2.57471	0.729518	0.730205
22_49203503_49837653_DUP	4	6	2244	3602	0.634317	0.999452	0.25533	3.91221	0.730691	0.732508
10_81682742_81963144_DUP	3	11	2245	3597	0.833882	0.641056	0.168747	2.43532	0.732143	0.734532
10_68199518_68336295_DEL	3	4	2245	3604	0.442705	1.05272	0.236627	4.6834	0.740304	0.736238
7_153667519_153751348_DUP	2	1	2246	3607	0.872972	3.76105	0.256271	55.1974	0.745822	0.737823
19_51766397_52005986_DUP	1	2	2247	3606	0.995414	0.545833	0.0229315	12.9924	0.745822	0.739277
20_29822571_30735282_DUP	2	1	2246	3607	0.872972	3.76105	0.256271	55.1974	0.745822	0.740573
13_85456040_85510190_DEL	1	2	2247	3606	0.995414	0.545833	0.0229315	12.9924	0.745822	0.741753
7_153906742_153970767_DEL	1	2	2247	3606	0.995414	0.545833	0.0229315	12.9924	0.745822	0.742854
7_149963025_150399714_DUP	2	1	2246	3607	0.872972	3.76105	0.256271	55.1974	0.745822	0.743902
6_147922185_148682423_DUP	2	1	2246	3607	0.872972	3.76105	0.256271	55.1974	0.745822	0.74497
9_74103833_74363668_DUP	1	2	2247	3606	0.389092	0.745851	0.0851506	6.53306	0.745822	0.746027
7_88096962_90153821_DEL	1	2	2247	3606	0.995414	0.545833	0.0229315	12.9924	0.745822	0.746856
2_140712667_140771444_DEL	1	2	2247	3606	0.995414	0.545833	0.0229315	12.9924	0.745822	0.747794
9_73718746_73937299_DUP	1	2	2247	3606	0.389092	0.745851	0.0851506	6.53306	0.745822	0.748587
21_24131095_24265659_DUP	2	1	2246	3607	0.872972	3.76105	0.256271	55.1974	0.745822	0.749329
4_62594419_63345570_DUP	2	1	2246	3607	0.872972	3.76105	0.256271	55.1974	0.745822	0.750045
15_92688981_93071857_DUP	2	1	2246	3607	0.455321	2.77986	0.266032	29.0477	0.748317	0.750837
10_27642191_27703356_DEL	2	2	2246	3606	0.302939	0.832142	0.130613	5.30163	0.752378	0.751663
15_71631173_71801041_DEL	0	2	2248	3606	0.937573	0			0.759733	0.752453
15_62875398_63066806_DEL	1	1	2247	3607	0.78286	2.08647	0.0984538	44.2173	0.759733	0.75325
20_41255249_41476399_DEL	1	1	2247	3607	0.78286	2.08647	0.0984538	44.2173	0.759733	0.753951
16_21956457_22414463_DUP	1	1	2247	3607	0.78286	2.08647	0.0984538	44.2173	0.759733	0.754657
6_103714206_104583607_DEL	1	1	2247	3607	0.446206	1.68756	0.130214	21.8704	0.759733	0.755283
7_125048089_125361627_DEL	0	2	2248	3606	0.937573	0			0.759733	0.7559
13_67258432_67376347_DEL	1	1	2247	3607	0.78286	2.08647	0.0984538	44.2173	0.759733	0.7566
1_74051422_74791954_DUP	1	1	2247	3607	0.78286	2.08647	0.0984538	44.2173	0.759733	0.75717
15_88033667_88129327_DEL	0	2	2248	3606	0.937573	0			0.759733	0.757688
7_141653637_142032983_DUP	1	1	2247	3607	0.78286	2.08647	0.0984538	44.2173	0.759733	0.758195
9_13045827_13120380_DEL	0	2	2248	3606	0.937573	0			0.759733	0.75867
2_110852875_110983320_DEL	1	1	2247	3607	0.446206	1.68756	0.130214	21.8704	0.759733	0.75914
2_51131195_51296045_DEL	1	1	2247	3607	0.78286	2.08647	0.0984538	44.2173	0.759733	0.759563
8_3551805_3783762_DEL	0	2	2248	3606	0.937573	0			0.759733	0.75999
17_41448680_41592920_DUP	0	2	2248	3606	0.937573	0			0.759733	0.760483
2_233215403_233315499_DUP	1	1	2247	3607	0.78286	2.08647	0.0984538	44.2173	0.759733	0.760867
16_825255_1231586_DUP	1	1	2247	3607	0.446206	1.68756	0.130214	21.8704	0.759733	0.761389
10_1581728_1989186_DUP	0	2	2248	3606	0.937573	0			0.759733	0.76183
4_33895298_34097273_DEL	0	2	2248	3606	0.937573	0			0.759733	0.762359
7_15399963_15509843_DEL	1	1	2247	3607	0.78286	2.08647	0.0984538	44.2173	0.759733	0.76285
13_23524030_24927971_DUP	1	1	2247	3607	0.78286	2.08647	0.0984538	44.2173	0.759733	0.763544
12_1075536_1848264_DUP	0	2	2248	3606	0.937573	0			0.759733	0.764177
16_6924915_7745364_DUP	2	2	2246	3606	0.969091	1.40886	0.12451	15.9415	0.764493	0.764867
9_6695472_6910916_DUP	1	3	2247	3605	0.585279	0.377279	0.0360803	3.94507	0.764493	0.765574
10_45221793_45321852_DUP	5	5	2243	3603	0.834563	1.02554	0.276067	3.80973	0.765394	0.766311
6_142073541_142236407_DEL	1	4	2247	3604	0.605514	0.47805	0.0606974	3.7651	0.769589	0.76724
7_70311982_70590260_DUP	1	4	2247	3604	0.964277	0.272917	0.015227	4.89153	0.769589	0.768199
3_20042834_20116077_DUP	2	3	2246	3605	0.987959	1.25303	0.166688	9.41924	0.769589	0.769132
1_145383239_145738979_DUP	2	3	2246	3605	0.987959	1.25303	0.166688	9.41924	0.769589	0.770139
15_100385477_100499365_DEL	2	3	2246	3605	0.987959	1.25303	0.166688	9.41924	0.769589	0.77113
2_77237424_77305906_DEL	2	3	2246	3605	0.315565	1.1659	0.217726	6.24326	0.769589	0.772239
2_50880025_50952363_DEL	3	3	2245	3605	0.986549	1.15343	0.185622	7.16728	0.772863	0.773175
1_12342599_13186871_DUP	3	6	2245	3602	0.420045	1.05622	0.276289	4.03777	0.774226	0.774237
12_5544994_5670501_DUP	3	6	2245	3602	0.420045	1.05622	0.276289	4.03777	0.774226	0.775389
3_5391833_5435957_DEL	2	6	2246	3602	0.943752	0.541174	0.0927163	3.15876	0.774349	0.776472
11_54847856_56009243_DUP	2	5	2246	3603	0.879226	0.878424	0.151725	5.08571	0.780339	0.777635
3_21254021_21345104_DUP	3	2	2245	3606	0.792942	2.126	0.307449	14.7012	0.780664	0.778929
22_18889969_21461607_DEL	3	2	2245	3606	0.090931	1.69893	0.333838	8.64598	0.780664	0.78014
12_52689168_52777513_DUP	3	2	2245	3606	0.980742	2.4264	0.295353	19.9335	0.782881	0.78151
11_83979308_84620053_DEL	3	2	2245	3606	0.980742	2.4264	0.295353	19.9335	0.782881	0.782943
9_529916_884477_DUP	3	2	2245	3606	0.980742	2.4264	0.295353	19.9335	0.782881	0.784446
3_59705954_61022160_DUP	2	2	2246	3606	0.744594	2.37792	0.304849	18.5486	0.784305	0.786058
18_65256173_65680717_DEL	2	2	2246	3606	0.744594	2.37792	0.304849	18.5486	0.784305	0.787849
9_17585896_17633023_DUP	1	3	2247	3605	0.75187	0.69549	0.059695	8.10298	0.784305	0.789604
5_18566841_19272015_DEL	1	3	2247	3605	0.821033	0.744698	0.0819588	6.76652	0.784305	0.791483
1_188826462_189705795_DEL	1	3	2247	3605	0.936081	0.381149	0.0347813	4.17678	0.786952	0.793473
6_140676823_141407819_DUP	2	2	2246	3606	0.776343	1.29699	0.166972	10.0746	0.786952	0.795644
19_52272131_52617369_DUP	6	6	2242	3602	0.722348	1.3997	0.431203	4.5435	0.788209	0.797674
22_22318346_22563845_DUP	4	5	2244	3603	0.9793	1.63145	0.38438	6.9245	0.791303	0.799795
11_60528162_60625899_DEL	3	6	2245	3602	0.93992	0.913979	0.18851	4.43138	0.791303	0.802182
22_49840474_50002290_DUP	4	3	2244	3605	0.589936	1.65571	0.346971	7.90089	0.796185	0.804473
6_159568753_160046257_DUP	3	3	2245	3605	0.780931	1.16509	0.212977	6.37361	0.800957	0.806985
5_6022683_6136714_DEL	2	4	2246	3604	0.788794	0.794535	0.105686	5.97322	0.804891	0.809146
17_64413396_64482151_DEL	2	4	2246	3604	0.788794	0.794535	0.105686	5.97322	0.804891	0.811479
8_4449278_6521838_DUP	4	6	2244	3602	0.460189	1.06777	0.302191	3.77291	0.810864	0.813698
16_17851431_18165043_DEL	3	4	2245	3604	0.996482	1.21271	0.206438	7.12398	0.821216	0.816286
16_29627349_30199713_DEL	1	2	2247	3606	0.86751	0.304551	0.0209381	4.42978	0.821311	0.818927
5_12510729_12867030_DEL	1	2	2247	3606	0.102916	0.517799	0.069419	3.86229	0.821311	0.821748
5_142000535_142033695_DUP	2	1	2246	3607	0.996196	2.18333	0.090045	52.9396	0.821311	0.824344
14_42971788_43290584_DEL	1	2	2247	3606	0.86751	0.304551	0.0209381	4.42978	0.821311	0.827175
4_189260335_189794335_DEL	3	2	2245	3606	0.383015	1.21496	0.223441	6.60637	0.823199	0.829977
16_6158964_6912595_DEL	2	5	2246	3603	0.389394	0.632291	0.129539	3.08627	0.835882	0.832666
2_50959683_51109076_DEL	1	2	2247	3606	0.925068	0.586299	0.0454524	7.56276	0.839696	0.835378
18_65695878_68741416_DEL	1	3	2247	3605	0.485538	0.456059	0.0485561	4.2835	0.846401	0.838303
7_125371980_125739894_DEL	1	3	2247	3605	0.997783	0.304918	0.0173487	5.35919	0.846401	0.841162
12_19991869_20094524_DEL	3	2	2245	3606	0.848876	1.86674	0.283508	12.2915	0.853652	0.844158
7_15054804_15154665_DEL	3	2	2245	3606	0.848876	1.86674	0.283508	12.2915	0.853652	0.84691
7_110527809_111831220_DEL	11	22	2237	3586	0.361101	0.868098	0.408868	1.84312	0.854344	0.849965
7_154908212_155019546_DUP	3	4	2245	3604	0.973141	0.791073	0.131089	4.77384	0.85871	0.852777
14_20347202_20416499_DUP	4	3	2244	3605	0.476729	1.21729	0.240848	6.15243	0.864247	0.855597
16_15064134_16305355_DUP	3	7	2245	3601	0.811998	0.701331	0.173871	2.82891	0.864325	0.858285
4_180887158_180942572_DEL	3	3	2245	3605	0.729565	1.64531	0.315145	8.58984	0.867917	0.861207
1_146330584_147825662_DUP	1	3	2247	3605	0.732889	0.676552	0.0772155	5.92786	0.868099	0.863701
4_90320570_94439482_DEL	2	2	2246	3606	0.359588	1.81422	0.286121	11.5036	0.868099	0.866044
6_161817691_163233409_DEL	5	11	2243	3597	0.464567	0.941883	0.327327	2.71027	0.871767	0.868459
13_94673189_97520107_DUP	3	3	2245	3605	0.979412	1.82894	0.295078	11.3361	0.873864	0.870799
22_49840474_50002290_DEL	3	5	2245	3603	0.794118	0.833922	0.178056	3.90565	0.874981	0.872965
19_20831755_20959563_DUP	3	5	2245	3603	0.909275	0.816292	0.158481	4.20449	0.874981	0.874991
2_231183786_231258450_DUP	2	0	2246	3608	0.954842	inf			0.882583	0.87688
4_38916631_38976583_DEL	2	0	2246	3608	0.954842	inf			0.882583	0.878526
9_118456851_118592791_DEL	2	0	2246	3608	0.954842	inf			0.882583	0.880153
16_29627349_30199713_DUP	2	0	2246	3608	0.954842	inf			0.882583	0.881417
20_41182001_41240080_DEL	3	4	2245	3604	0.763759	1.62041	0.320722	8.1869	0.885073	0.882768
10_52008748_52160862_DUP	5	7	2243	3601	0.346918	1.29249	0.409382	4.08059	0.887678	0.88395
16_59718238_59935397_DUP	0	1	2248	3607	0.797995	0			0.889126	0.884905
16_16633572_16675862_DUP	0	1	2248	3607	0.797995	0			0.889126	0.885713
13_20486123_20572751_DUP	1	0	2247	3608	0.709245	inf			0.889126	0.88647
6_109155545_109417175_DEL	1	0	2247	3608	0.709245	inf			0.889126	0.887039
14_50769649_51317820_DUP	1	0	2247	3608	0.709245	inf			0.889126	0.887509
17_9329109_9445259_DEL	0	1	2248	3607	0.797995	0			0.889126	0.887954
7_105930628_106221448_DUP	0	1	2248	3607	0.797995	0			0.889126	0.888257
12_90993986_91045622_DEL	1	0	2247	3608	0.709245	inf			0.889126	0.888499
16_71997789_72076995_DEL	0	1	2248	3607	0.797995	0			0.889126	0.888676
14_79492739_79599274_DEL	0	1	2248	3607	0.797995	0			0.889126	0.888845
15_97828312_97914283_DEL	0	1	2248	3607	0.797995	0			0.889126	0.888943
15_65562281_65661868_DUP	0	1	2248	3607	0.797995	0			0.889126	0.889003
15_97534176_97628251_DUP	0	1	2248	3607	0.797995	0			0.889126	0.889049
12_63749816_63852162_DUP	1	0	2247	3608	0.709245	inf			0.889126	0.88909
16_71284193_71362644_DUP	0	1	2248	3607	0.797995	0			0.889126	0.889094
13_81612320_81683884_DUP	1	0	2247	3608	0.709245	inf			0.889126	0.889107
12_20529327_20740933_DUP	1	0	2247	3608	0.709245	inf			0.889126	0.889114
6_74309157_74413069_DUP	1	0	2247	3608	0.709245	inf			0.889126	0.889124
12_129587535_129674124_DEL	0	1	2248	3607	0.797995	0			0.889126	0.889126
6_91079060_91773705_DUP	1	0	2247	3608	0.709245	inf			0.889126	0.889126
8_13285702_13463024_DEL	0	1	2248	3607	0.797995	0			0.889126	0.889126
15_59614841_59907586_DEL	0	1	2248	3607	0.797995	0			0.889126	0.889126
17_73513677_73565171_DUP	1	0	2247	3608	0.709245	inf			0.889126	0.889126
12_50297670_50351075_DUP	1	0	2247	3608	0.709245	inf			0.889126	0.889126
12_90161421_90773613_DEL	1	0	2247	3608	0.709245	inf			0.889126	0.889126
15_89716846_89867564_DUP	1	0	2247	3608	0.709245	inf			0.889126	0.889126
2_34264495_34480634_DUP	1	0	2247	3608	0.709245	inf			0.889126	0.889126
6_31355260_31355260_DEL	1	0	2247	3608	0.709245	inf			0.889126	0.889126
2_188480265_188665869_DEL	0	1	2248	3607	0.797995	0			0.889126	0.889126
10_68138358_68178302_DEL	0	1	2248	3607	0.797995	0			0.889126	0.889126
9_78163305_78219081_DUP	0	1	2248	3607	0.797995	0			0.889126	0.889126
2_166647689_166757136_DUP	1	0	2247	3608	0.709245	inf			0.889126	0.889126
2_154410388_154936872_DUP	1	0	2247	3608	0.709245	inf			0.889126	0.889126
9_36367713_36676813_DUP	0	1	2248	3607	0.797995	0			0.889126	0.889126
4_143873005_144021142_DEL	1	0	2247	3608	0.709245	inf			0.889126	0.889126
2_130947000_131145947_DEL	0	1	2248	3607	0.797995	0			0.889126	0.889126
10_84265169_84335691_DEL	1	0	2247	3608	0.709245	inf			0.889126	0.889126
9_28545107_28588081_DEL	0	1	2248	3607	0.797995	0			0.889126	0.889126
10_92064234_92100351_DUP	1	0	2247	3608	0.709245	inf			0.889126	0.889126
10_98125754_98175291_DEL	0	1	2248	3607	0.797995	0			0.889126	0.889126
4_172031172_172475333_DEL	0	1	2248	3607	0.797995	0			0.889126	0.889126
6_34546560_34922439_DUP	1	0	2247	3608	0.709245	inf			0.889126	0.889126
4_181758685_182043881_DUP	0	1	2248	3607	0.797995	0			0.889126	0.889126
2_106874835_108440432_DEL	0	1	2248	3607	0.797995	0			0.889126	0.889126
11_6056807_6090372_DEL	1	0	2247	3608	0.709245	inf			0.889126	0.889126
2_78593474_78965531_DUP	1	0	2247	3608	0.709245	inf			0.889126	0.889126
2_62489874_62555162_DUP	1	0	2247	3608	0.709245	inf			0.889126	0.889126
11_9990080_10188537_DEL	1	0	2247	3608	0.709245	inf			0.889126	0.889126
2_56664281_57574704_DEL	1	0	2247	3608	0.709245	inf			0.889126	0.889126
2_51383069_51584738_DEL	1	0	2247	3608	0.709245	inf			0.889126	0.889126
5_17025201_17091822_DEL	1	0	2247	3608	0.709245	inf			0.889126	0.889126
9_83075900_83075900_DUP	0	1	2248	3607	0.797995	0			0.889126	0.889126
4_97352856_97546995_DEL	1	0	2247	3608	0.709245	inf			0.889126	0.889126
4_88030261_88290265_DUP	1	0	2247	3608	0.709245	inf			0.889126	0.889126
2_215937338_216107350_DEL	0	1	2248	3607	0.797995	0			0.889126	0.889126
3_72071821_72207426_DUP	1	0	2247	3608	0.709245	inf			0.889126	0.889126
1_14205287_15057696_DUP	0	1	2248	3607	0.797995	0			0.889126	0.889126
3_102750065_103245092_DUP	0	1	2248	3607	0.797995	0			0.889126	0.889126
3_62940644_63315149_DUP	0	1	2248	3607	0.797995	0			0.889126	0.889126
3_61400055_61528270_DEL	1	0	2247	3608	0.709245	inf			0.889126	0.889126
3_112832434_112890366_DUP	1	0	2247	3608	0.709245	inf			0.889126	0.889126
1_95387208_96700240_DUP	1	0	2247	3608	0.709245	inf			0.889126	0.889126
1_102322475_102423144_DUP	1	0	2247	3608	0.709245	inf			0.889126	0.889126
3_21254021_21345104_DEL	0	1	2248	3607	0.797995	0			0.889126	0.889126
3_171909101_172026710_DEL	1	0	2247	3608	0.709245	inf			0.889126	0.889126
3_185548683_185686741_DUP	0	1	2248	3607	0.797995	0			0.889126	0.889126
2_50959683_51109076_DUP	1	0	2247	3608	0.709245	inf			0.889126	0.889126
1_188826462_189705795_DUP	1	0	2247	3608	0.709245	inf			0.889126	0.889126
3_196085155_196453467_DUP	0	1	2248	3607	0.797995	0			0.889126	0.889126
21_38168296_38259933_DEL	1	0	2247	3608	0.709245	inf			0.889126	0.889126
21_29514609_29615155_DUP	0	1	2248	3607	0.797995	0			0.889126	0.889126
9_121452775_121729794_DEL	0	1	2248	3607	0.797995	0			0.889126	0.889126
20_41022015_41171759_DEL	1	0	2247	3608	0.709245	inf			0.889126	0.889126
4_23032993_23160597_DEL	0	1	2248	3607	0.797995	0			0.889126	0.889126
10_20140808_20447821_DEL	0	1	2248	3607	0.797995	0			0.889126	0.889126
20_5490828_5618582_DUP	0	1	2248	3607	0.797995	0			0.889126	0.889126
2_234651880_234732816_DEL	1	0	2247	3608	0.709245	inf			0.889126	0.889126
2_231179955_231179955_DEL	0	1	2248	3607	0.797995	0			0.889126	0.889126
10_30781288_30862662_DUP	0	1	2248	3607	0.797995	0			0.889126	0.889126
22_42811919_42906953_DUP	1	0	2247	3608	0.709245	inf			0.889126	0.889126
5_26125639_26210983_DUP	0	1	2248	3607	0.797995	0			0.889126	0.889126
7_93009475_93142186_DUP	1	0	2247	3608	0.709245	inf			0.889126	0.889126
2_49548375_50871418_DUP	1	0	2247	3608	0.709245	inf			0.889126	0.889126
18_74987632_75101373_DUP	1	0	2247	3608	0.709245	inf			0.889126	0.889126
8_131624634_131686649_DEL	1	0	2247	3608	0.709245	inf			0.889126	0.889126
11_126182644_126239697_DUP	0	1	2248	3607	0.797995	0			0.889126	0.889126
5_175656527_175857275_DUP	0	1	2248	3607	0.797995	0			0.889126	0.889126
18_68749559_73955305_DUP	0	1	2248	3607	0.797995	0			0.889126	0.889126
2_34029557_34190769_DUP	1	0	2247	3608	0.709245	inf			0.889126	0.889126
2_34778477_35085350_DUP	1	0	2247	3608	0.709245	inf			0.889126	0.889126
8_97244011_97395976_DUP	1	0	2247	3608	0.709245	inf			0.889126	0.889126
5_101288780_101296370_DEL	0	1	2248	3607	0.797995	0			0.889126	0.889128
2_22079770_22756232_DUP	1	0	2247	3608	0.709245	inf			0.889126	0.88913
5_102708441_104049069_DEL	1	0	2247	3608	0.709245	inf			0.889126	0.889135
5_104542273_105786813_DEL	1	0	2247	3608	0.709245	inf			0.889126	0.889142
8_62689398_63237280_DUP	0	1	2248	3607	0.797995	0			0.889126	0.889156
2_50880025_50952363_DUP	1	0	2247	3608	0.709245	inf			0.889126	0.889168
2_25829003_25931577_DEL	1	0	2247	3608	0.709245	inf			0.889126	0.889191
2_35090790_36048415_DUP	1	0	2247	3608	0.709245	inf			0.889126	0.889226
2_34491664_34760954_DUP	1	0	2247	3608	0.709245	inf			0.889126	0.889286
11_79170555_79232115_DUP	0	1	2248	3607	0.797995	0			0.889126	0.889361
2_45864710_45966098_DUP	1	0	2247	3608	0.709245	inf			0.889126	0.889489
18_41953851_42069669_DEL	1	0	2247	3608	0.709245	inf			0.889126	0.889627
8_139302480_139867430_DUP	1	0	2247	3608	0.709245	inf			0.889126	0.889806
19_51766397_52005986_DEL	1	0	2247	3608	0.709245	inf			0.889126	0.890023
6_1276875_1310984_DUP	1	0	2247	3608	0.709245	inf			0.889126	0.890328
2_37986161_38029028_DUP	0	1	2248	3607	0.797995	0			0.889126	0.890713
5_120096543_120159013_DEL	2	3	2246	3605	0.78137	1.77931	0.296882	10.664	0.891028	0.891194
8_4308969_4446859_DEL	2	3	2246	3605	0.78137	1.77931	0.296882	10.664	0.891028	0.8917
7_21594668_21789069_DEL	1	4	2247	3604	0.938286	0.666339	0.0743888	5.96874	0.891028	0.892315
19_6896380_7090222_DEL	3	4	2245	3604	0.267066	1.43567	0.34313	6.00689	0.89143	0.892999
14_46289579_46560856_DEL	2	5	2246	3603	0.995114	0.751422	0.117617	4.80062	0.89143	0.893815
16_82164832_83664582_DEL	3	1	2245	3607	0.987725	3.275	0.161555	66.3898	0.894445	0.894676
11_134247895_134432080_DUP	2	3	2246	3605	0.286922	0.616281	0.107468	3.5341	0.896188	0.895811
14_41854563_41983588_DEL	1	2	2247	3606	0.697439	0.591722	0.0566136	6.18463	0.899243	0.896949
8_57867899_57976315_DEL	2	4	2246	3604	0.85311	1.33399	0.243964	7.29424	0.900457	0.898141
7_16873213_17383061_DUP	2	3	2246	3605	0.897351	0.702497	0.0998468	4.94259	0.900523	0.899425
3_59705954_61022160_DEL	1	4	2247	3604	0.822807	0.539469	0.064679	4.49955	0.906284	0.900939
16_83677291_84521652_DEL	2	3	2246	3605	0.871203	1.4647	0.214489	10.0021	0.906284	0.902429
8_14543582_16842762_DEL	3	7	2245	3601	0.435449	0.713362	0.171398	2.96903	0.906521	0.904064
11_54847856_56009243_DEL	2	1	2246	3607	0.557592	2.3784	0.209957	26.9426	0.907335	0.90582
7_152117313_152308185_DUP	1	2	2247	3606	0.981944	0.423095	0.0213757	8.37442	0.907335	0.907755
15_42015413_42314362_DUP	2	3	2246	3605	0.13531	0.772832	0.152419	3.9186	0.907933	0.909912
7_153522051_153657480_DUP	9	11	2239	3597	0.579197	1.18893	0.458383	3.08377	0.911569	0.912247
9_23024223_23409568_DEL	2	2	2246	3606	0.716783	1.49478	0.209656	10.6572	0.912449	0.914954
9_9843265_10043014_DEL	1	3	2247	3605	0.950491	0.437335	0.0374089	5.11273	0.912449	0.917752
11_132827720_133261759_DUP	2	2	2246	3606	0.716783	1.49478	0.209656	10.6572	0.912449	0.92064
6_94460977_95676656_DEL	6	11	2242	3597	0.349504	0.840681	0.312386	2.26241	0.917709	0.923726
16_16857605_17843416_DUP	1	3	2247	3605	0.931388	0.581886	0.0536796	6.30763	0.921617	0.926426
2_49099508_49230413_DEL	4	7	2244	3601	0.638963	0.84068	0.217994	3.24202	0.932841	0.929086
11_129445942_129505704_DEL	0	2	2248	3606	0.951054	0			0.94246	0.931569
11_130599854_131331019_DUP	0	2	2248	3606	0.951054	0			0.94246	0.93386
1_72193716_72402880_DEL	0	2	2248	3606	0.951054	0			0.94246	0.935676
8_64656906_64854170_DEL	1	1	2247	3607	0.729746	2.66831	0.166743	42.6996	0.94246	0.937353
12_43937166_44009983_DEL	0	2	2248	3606	0.951054	0			0.94246	0.938663
1_113242122_113627881_DUP	1	1	2247	3607	0.729746	2.66831	0.166743	42.6996	0.94246	0.93972
1_79323774_79772485_DEL	1	1	2247	3607	0.729746	2.66831	0.166743	42.6996	0.94246	0.940638
7_107935578_107994197_DUP	0	2	2248	3606	0.951054	0			0.94246	0.941246
12_42977866_43262242_DUP	0	2	2248	3606	0.951054	0			0.94246	0.941657
1_46314219_46602402_DUP	1	1	2247	3607	0.729746	2.66831	0.166743	42.6996	0.94246	0.941955
14_43474406_43949284_DEL	0	2	2248	3606	0.951054	0			0.94246	0.942187
8_57727744_57864091_DEL	1	1	2247	3607	0.729746	2.66831	0.166743	42.6996	0.94246	0.942291
1_9401282_9401282_DUP	0	2	2248	3606	0.951054	0			0.94246	0.942351
9_138155079_138155079_DUP	1	1	2247	3607	0.729746	2.66831	0.166743	42.6996	0.94246	0.942393
10_2661196_3322625_DEL	1	1	2247	3607	0.729746	2.66831	0.166743	42.6996	0.94246	0.942432
13_57957878_58126228_DEL	1	1	2247	3607	0.729746	2.66831	0.166743	42.6996	0.94246	0.94244
10_3326652_3366193_DUP	1	1	2247	3607	0.729746	2.66831	0.166743	42.6996	0.94246	0.94245
11_25606707_25835890_DUP	1	1	2247	3607	0.729746	2.66831	0.166743	42.6996	0.94246	0.942454
11_25156627_25593848_DUP	1	1	2247	3607	0.729746	2.66831	0.166743	42.6996	0.94246	0.942454
9_6544820_6686479_DEL	0	2	2248	3606	0.951054	0			0.94246	0.942458
11_21637925_21702619_DEL	0	2	2248	3606	0.951054	0			0.94246	0.94246
9_4152102_4162147_DUP	0	2	2248	3606	0.951054	0			0.94246	0.94246
11_4001916_4234786_DUP	0	2	2248	3606	0.951054	0			0.94246	0.94246
7_152945148_153475697_DUP	1	1	2247	3607	0.729746	2.66831	0.166743	42.6996	0.94246	0.94246
10_111202837_111332634_DEL	1	1	2247	3607	0.729746	2.66831	0.166743	42.6996	0.94246	0.94246
10_105294641_105391300_DUP	1	1	2247	3607	0.729746	2.66831	0.166743	42.6996	0.94246	0.94246
7_149365696_149609948_DUP	1	1	2247	3607	0.729746	2.66831	0.166743	42.6996	0.94246	0.94246
13_32267929_32345208_DEL	0	2	2248	3606	0.951054	0			0.94246	0.94246
10_89309048_89387331_DEL	0	2	2248	3606	0.951054	0			0.94246	0.94246
7_146189136_146571958_DEL	1	1	2247	3607	0.729746	2.66831	0.166743	42.6996	0.94246	0.94246
10_88194529_88585926_DUP	0	2	2248	3606	0.951054	0			0.94246	0.94246
12_129761834_130479200_DUP	1	1	2247	3607	0.729746	2.66831	0.166743	42.6996	0.94246	0.94246
14_43975105_44150069_DUP	0	2	2248	3606	0.951054	0			0.94246	0.94246
10_81588967_81682640_DUP	0	2	2248	3606	0.951054	0			0.94246	0.94246
13_37221311_37460648_DUP	1	1	2247	3607	0.729746	2.66831	0.166743	42.6996	0.94246	0.94246
12_109549579_109645816_DUP	1	1	2247	3607	0.729746	2.66831	0.166743	42.6996	0.94246	0.94246
9_73941970_74098631_DEL	1	1	2247	3607	0.729746	2.66831	0.166743	42.6996	0.94246	0.94246
11_93908872_93961421_DUP	0	2	2248	3606	0.951054	0			0.94246	0.94246
10_46019460_46085224_DEL	1	1	2247	3607	0.729746	2.66831	0.166743	42.6996	0.94246	0.94246
8_121468486_122708512_DUP	0	2	2248	3606	0.951054	0			0.94246	0.94246
11_122575669_122684332_DUP	1	1	2247	3607	0.729746	2.66831	0.166743	42.6996	0.94246	0.94246
8_98315090_98526766_DEL	1	1	2247	3607	0.729746	2.66831	0.166743	42.6996	0.94246	0.94246
9_104986390_105047696_DUP	1	1	2247	3607	0.729746	2.66831	0.166743	42.6996	0.94246	0.94246
12_59074758_59238386_DUP	1	1	2247	3607	0.729746	2.66831	0.166743	42.6996	0.94246	0.94246
10_16675168_17030854_DUP	0	2	2248	3606	0.951054	0			0.94246	0.94246
9_115672402_116028559_DUP	0	2	2248	3606	0.951054	0			0.94246	0.94246
13_94673189_97520107_DEL	1	1	2247	3607	0.729746	2.66831	0.166743	42.6996	0.94246	0.94246
9_24543732_24773315_DEL	0	2	2248	3606	0.951054	0			0.94246	0.94246
3_82906760_83329109_DEL	0	2	2248	3606	0.951054	0			0.94246	0.94246
3_143757190_145797723_DEL	1	1	2247	3607	0.729746	2.66831	0.166743	42.6996	0.94246	0.94246
3_5442857_6131326_DUP	0	2	2248	3606	0.951054	0			0.94246	0.94246
6_128311140_129589507_DEL	0	2	2248	3606	0.951054	0			0.94246	0.94246
3_66597260_66845554_DUP	0	2	2248	3606	0.951054	0			0.94246	0.94246
16_78940695_79085534_DEL	1	1	2247	3607	0.729746	2.66831	0.166743	42.6996	0.94246	0.94246
18_49338409_49443835_DEL	0	2	2248	3606	0.951054	0			0.94246	0.94246
16_76617507_76704812_DEL	0	2	2248	3606	0.951054	0			0.94246	0.94246
2_196824142_197529542_DUP	1	1	2247	3607	0.729746	2.66831	0.166743	42.6996	0.94246	0.94246
3_4102091_4250372_DEL	1	1	2247	3607	0.729746	2.66831	0.166743	42.6996	0.94246	0.94246
19_20054823_20700135_DUP	1	1	2247	3607	0.729746	2.66831	0.166743	42.6996	0.94246	0.94246
2_193882856_195630511_DEL	0	2	2248	3606	0.951054	0			0.94246	0.94246
16_7752167_7829393_DUP	1	1	2247	3607	0.729746	2.66831	0.166743	42.6996	0.94246	0.94246
3_116118632_118758169_DUP	1	1	2247	3607	0.729746	2.66831	0.166743	42.6996	0.94246	0.94246
2_56415888_56493830_DEL	1	1	2247	3607	0.729746	2.66831	0.166743	42.6996	0.94246	0.94246
7_4076153_4530940_DUP	1	1	2247	3607	0.729746	2.66831	0.166743	42.6996	0.94246	0.94246
7_4827859_4872614_DEL	1	1	2247	3607	0.729746	2.66831	0.166743	42.6996	0.94246	0.94246
16_5660929_5868700_DEL	1	1	2247	3607	0.729746	2.66831	0.166743	42.6996	0.94246	0.94246
16_15064134_16305355_DEL	1	1	2247	3607	0.729746	2.66831	0.166743	42.6996	0.94246	0.94246
2_49232729_49232729_DEL	0	2	2248	3606	0.951054	0			0.94246	0.94246
3_4015109_4083174_DEL	0	2	2248	3606	0.951054	0			0.94246	0.94246
3_74760682_74961815_DUP	0	2	2248	3606	0.951054	0			0.94246	0.94246
2_34264495_34480634_DEL	0	2	2248	3606	0.951054	0			0.94246	0.94246
5_98425200_99122175_DEL	0	2	2248	3606	0.951054	0			0.94246	0.94246
5_97061761_97354672_DEL	0	2	2248	3606	0.951054	0			0.94246	0.94246
22_23262118_23648478_DUP	1	1	2247	3607	0.729746	2.66831	0.166743	42.6996	0.94246	0.94246
2_1854555_1855666_DUP	1	1	2247	3607	0.729746	2.66831	0.166743	42.6996	0.94246	0.94246
4_8476118_8609153_DEL	1	1	2247	3607	0.729746	2.66831	0.166743	42.6996	0.94246	0.94246
21_16956149_17143899_DUP	1	1	2247	3607	0.729746	2.66831	0.166743	42.6996	0.94246	0.94246
20_61149264_61323883_DUP	1	1	2247	3607	0.729746	2.66831	0.166743	42.6996	0.94246	0.94246
17_64411139_64411139_DEL	0	2	2248	3606	0.951054	0			0.94246	0.94246
6_94460977_95676656_DUP	0	2	2248	3606	0.951054	0			0.94246	0.94246
3_192280086_192355563_DUP	1	1	2247	3607	0.729746	2.66831	0.166743	42.6996	0.94246	0.94246
19_54992832_55180067_DUP	1	1	2247	3607	0.729746	2.66831	0.166743	42.6996	0.94246	0.94246
22_47489470_49109677_DEL	0	2	2248	3606	0.951054	0			0.94246	0.94246
20_23424613_23569186_DUP	0	2	2248	3606	0.951054	0			0.94246	0.94246
19_53974216_54130466_DUP	0	2	2248	3606	0.951054	0			0.94246	0.94246
20_5270034_5397328_DEL	0	2	2248	3606	0.951054	0			0.94246	0.94246
2_46748277_47565795_DUP	0	2	2248	3606	0.951054	0			0.94246	0.94246
22_34144823_34260738_DEL	0	2	2248	3606	0.951054	0			0.94246	0.94246
4_115109995_115830423_DUP	0	2	2248	3606	0.951054	0			0.94246	0.94246
7_7040500_7111258_DEL	0	2	2248	3606	0.951054	0			0.94246	0.94246
2_184121974_184172465_DEL	1	1	2247	3607	0.729746	2.66831	0.166743	42.6996	0.94246	0.94246
15_54864116_54919253_DEL	0	2	2248	3606	0.951054	0			0.94246	0.94246
5_177830769_177965242_DEL	0	2	2248	3606	0.951054	0			0.94246	0.94246
4_149398316_149587756_DEL	1	1	2247	3607	0.729746	2.66831	0.166743	42.6996	0.94246	0.94246
7_51673344_53454919_DUP	1	1	2247	3607	0.729746	2.66831	0.166743	42.6996	0.94246	0.94246
18_74380851_74423495_DUP	0	2	2248	3606	0.951054	0			0.94246	0.94246
7_53471324_53583058_DUP	1	1	2247	3607	0.729746	2.66831	0.166743	42.6996	0.94246	0.94246
18_75155910_76689018_DEL	0	2	2248	3606	0.951054	0			0.94246	0.94246
7_53606937_53636118_DUP	1	1	2247	3607	0.729746	2.66831	0.166743	42.6996	0.94246	0.94246
14_105391005_105480250_DUP	0	2	2248	3606	0.951054	0			0.94246	0.94246
4_152035299_152065197_DUP	0	2	2248	3606	0.951054	0			0.94246	0.94246
2_111399346_113103748_DEL	1	1	2247	3607	0.729746	2.66831	0.166743	42.6996	0.94246	0.94246
4_177191914_177246621_DUP	1	1	2247	3607	0.729746	2.66831	0.166743	42.6996	0.94246	0.94246
4_175656112_175728150_DEL	0	2	2248	3606	0.951054	0			0.94246	0.94246
14_46573875_46721454_DEL	0	2	2248	3606	0.951054	0			0.94246	0.94246
2_118178954_118402694_DEL	1	1	2247	3607	0.729746	2.66831	0.166743	42.6996	0.94246	0.94246
4_168818443_168987754_DEL	0	2	2248	3606	0.951054	0			0.94246	0.94246
4_153967418_154022065_DEL	1	1	2247	3607	0.729746	2.66831	0.166743	42.6996	0.94246	0.94246
7_9952849_11621741_DUP	1	1	2247	3607	0.729746	2.66831	0.166743	42.6996	0.94246	0.94246
18_65695878_68741416_DUP	1	1	2247	3607	0.729746	2.66831	0.166743	42.6996	0.94246	0.94246
2_133759852_140700670_DUP	1	1	2247	3607	0.729746	2.66831	0.166743	42.6996	0.94246	0.94246
15_58629349_58674669_DEL	0	2	2248	3606	0.951054	0			0.94246	0.94246
7_13093951_13239314_DEL	0	2	2248	3606	0.951054	0			0.94246	0.94246
2_56664281_57574704_DUP	1	1	2247	3607	0.729746	2.66831	0.166743	42.6996	0.94246	0.94246
14_43975105_44150069_DEL	1	1	2247	3607	0.729746	2.66831	0.166743	42.6996	0.94246	0.94246
15_95411105_95662785_DEL	1	1	2247	3607	0.729746	2.66831	0.166743	42.6996	0.94246	0.94246
18_75155910_76689018_DUP	1	1	2247	3607	0.729746	2.66831	0.166743	42.6996	0.94246	0.94246
7_16873213_17383061_DEL	0	2	2248	3606	0.951054	0			0.94246	0.942469
2_165631433_165737399_DUP	1	1	2247	3607	0.729746	2.66831	0.166743	42.6996	0.94246	0.942491
15_88970225_89530387_DUP	1	1	2247	3607	0.729746	2.66831	0.166743	42.6996	0.94246	0.942518
7_17582606_17644213_DEL	1	1	2247	3607	0.729746	2.66831	0.166743	42.6996	0.94246	0.942603
2_10540386_10824859_DUP	1	1	2247	3607	0.729746	2.66831	0.166743	42.6996	0.94246	0.942749
15_85460890_85491553_DEL	0	2	2248	3606	0.951054	0			0.94246	0.942987
2_75448529_75510582_DEL	1	1	2247	3607	0.729746	2.66831	0.166743	42.6996	0.94246	0.943361
4_190315679_190777761_DEL	0	2	2248	3606	0.951054	0			0.94246	0.943953
4_132362201_132362201_DUP	0	2	2248	3606	0.951054	0			0.94246	0.944825
15_62046610_62118874_DEL	0	2	2248	3606	0.951054	0			0.94246	0.945793
15_58697362_58785023_DEL	0	2	2248	3606	0.951054	0			0.94246	0.947086
7_17582606_17644213_DUP	1	1	2247	3607	0.729746	2.66831	0.166743	42.6996	0.94246	0.948354
13_43741846_43787647_DUP	3	4	2245	3604	0.768215	1.42978	0.31349	6.52096	0.949121	0.949568
3_6194595_6226611_DEL	0	1	2248	3607	0.713278	0			0.953256	0.950762
1_116240026_116284997_DUP	1	0	2247	3608	0.794689	inf			0.953256	0.951576
1_214648437_214695143_DEL	1	0	2247	3608	0.794689	inf			0.953256	0.952152
3_187908176_187976479_DEL	0	1	2248	3607	0.713278	0			0.953256	0.95262
3_194079943_194111622_DEL	1	0	2247	3608	0.794689	inf			0.953256	0.952876
14_46148494_46274688_DUP	1	0	2247	3608	0.794689	inf			0.953256	0.953071
21_38345003_38461310_DEL	1	0	2247	3608	0.794689	inf			0.953256	0.953172
2_131548941_131755154_DUP	0	1	2248	3607	0.713278	0			0.953256	0.95322
9_30134409_30457594_DEL	1	0	2247	3608	0.794689	inf			0.953256	0.95324
4_148657944_148658108_DEL	1	0	2247	3608	0.794689	inf			0.953256	0.953251
4_138293584_138313173_DUP	1	0	2247	3608	0.794689	inf			0.953256	0.953254
4_137797233_138269679_DUP	1	0	2247	3608	0.794689	inf			0.953256	0.953256
4_117903947_118021467_DUP	1	0	2247	3608	0.794689	inf			0.953256	0.953256
10_67791316_67944580_DUP	1	0	2247	3608	0.794689	inf			0.953256	0.953256
4_104982466_105065029_DEL	1	0	2247	3608	0.794689	inf			0.953256	0.953256
9_92301054_92526756_DUP	0	1	2248	3607	0.713278	0			0.953256	0.953256
3_152333054_153407913_DEL	1	0	2247	3608	0.794689	inf			0.953256	0.953256
9_125154693_125314550_DEL	0	1	2248	3607	0.713278	0			0.953256	0.953256
9_98813768_98852399_DEL	0	1	2248	3607	0.713278	0			0.953256	0.953256
2_215581061_215679686_DEL	1	0	2247	3608	0.794689	inf			0.953256	0.953256
4_78752768_78981448_DUP	1	0	2247	3608	0.794689	inf			0.953256	0.953256
2_241991875_242100062_DUP	0	1	2248	3607	0.713278	0			0.953256	0.953256
9_140219715_140219715_DEL	1	0	2247	3608	0.794689	inf			0.953256	0.953256
20_23920639_24478253_DEL	1	0	2247	3608	0.794689	inf			0.953256	0.953256
9_111597786_111843612_DUP	1	0	2247	3608	0.794689	inf			0.953256	0.953256
20_31760927_31831108_DEL	1	0	2247	3608	0.794689	inf			0.953256	0.953256
20_33501452_33600406_DEL	1	0	2247	3608	0.794689	inf			0.953256	0.953256
10_5133895_5264567_DEL	0	1	2248	3607	0.713278	0			0.953256	0.953256
20_47494232_47606201_DUP	0	1	2248	3607	0.713278	0			0.953256	0.953256
10_35474421_35657506_DUP	1	0	2247	3608	0.794689	inf			0.953256	0.953256
2_200142440_200418595_DUP	0	1	2248	3607	0.713278	0			0.953256	0.953256
1_5374940_5458909_DEL	0	1	2248	3607	0.713278	0			0.953256	0.953256
3_21351637_21351637_DUP	1	0	2247	3608	0.794689	inf			0.953256	0.953256
9_140111714_140111714_DEL	1	0	2247	3608	0.794689	inf			0.953256	0.953256
9_140109453_140109453_DEL	1	0	2247	3608	0.794689	inf			0.953256	0.953256
9_140106361_140106361_DEL	1	0	2247	3608	0.794689	inf			0.953256	0.953256
9_140087121_140087121_DEL	1	0	2247	3608	0.794689	inf			0.953256	0.953256
9_140084863_140084863_DEL	1	0	2247	3608	0.794689	inf			0.953256	0.953256
9_140080434_140080434_DEL	1	0	2247	3608	0.794689	inf			0.953256	0.953256
9_140078472_140078472_DEL	1	0	2247	3608	0.794689	inf			0.953256	0.953256
9_140073120_140073120_DEL	1	0	2247	3608	0.794689	inf			0.953256	0.953256
9_140072573_140072573_DEL	1	0	2247	3608	0.794689	inf			0.953256	0.953256
9_140070638_140070638_DEL	1	0	2247	3608	0.794689	inf			0.953256	0.953256
9_140070612_140070612_DEL	1	0	2247	3608	0.794689	inf			0.953256	0.953256
9_140069024_140069024_DEL	1	0	2247	3608	0.794689	inf			0.953256	0.953256
9_140067838_140067838_DEL	1	0	2247	3608	0.794689	inf			0.953256	0.953256
9_140066122_140066122_DEL	1	0	2247	3608	0.794689	inf			0.953256	0.953256
9_140056456_140056456_DEL	1	0	2247	3608	0.794689	inf			0.953256	0.953256
9_140115554_140115554_DEL	1	0	2247	3608	0.794689	inf			0.953256	0.953256
9_140051376_140051376_DEL	1	0	2247	3608	0.794689	inf			0.953256	0.953256
9_140127157_140127157_DEL	1	0	2247	3608	0.794689	inf			0.953256	0.953256
9_140127809_140127809_DEL	1	0	2247	3608	0.794689	inf			0.953256	0.953256
9_140188578_140188578_DEL	1	0	2247	3608	0.794689	inf			0.953256	0.953256
9_140188225_140188225_DEL	1	0	2247	3608	0.794689	inf			0.953256	0.953256
9_140186866_140186866_DEL	1	0	2247	3608	0.794689	inf			0.953256	0.953256
9_140164255_140164255_DEL	1	0	2247	3608	0.794689	inf			0.953256	0.953256
9_140162664_140162664_DEL	1	0	2247	3608	0.794689	inf			0.953256	0.953256
9_140161526_140161526_DEL	1	0	2247	3608	0.794689	inf			0.953256	0.953256
9_140146560_140146560_DEL	1	0	2247	3608	0.794689	inf			0.953256	0.953256
9_140143470_140143470_DEL	1	0	2247	3608	0.794689	inf			0.953256	0.953256
9_140140111_140140111_DEL	1	0	2247	3608	0.794689	inf			0.953256	0.953256
9_140139184_140139184_DEL	1	0	2247	3608	0.794689	inf			0.953256	0.953256
9_140136802_140136802_DEL	1	0	2247	3608	0.794689	inf			0.953256	0.953256
9_140133622_140133622_DEL	1	0	2247	3608	0.794689	inf			0.953256	0.953256
9_140133600_140133600_DEL	1	0	2247	3608	0.794689	inf			0.953256	0.953256
9_140128088_140128088_DEL	1	0	2247	3608	0.794689	inf			0.953256	0.953256
9_140128085_140128085_DEL	1	0	2247	3608	0.794689	inf			0.953256	0.953256
9_140127247_140127247_DEL	1	0	2247	3608	0.794689	inf			0.953256	0.953256
9_140031920_140031920_DEL	1	0	2247	3608	0.794689	inf			0.953256	0.953256
9_140029474_140029474_DEL	1	0	2247	3608	0.794689	inf			0.953256	0.953256
9_140022392_140022392_DEL	1	0	2247	3608	0.794689	inf			0.953256	0.953256
9_139987350_139987350_DEL	1	0	2247	3608	0.794689	inf			0.953256	0.953256
9_139969400_139969400_DEL	1	0	2247	3608	0.794689	inf			0.953256	0.953256
9_139968812_139968812_DEL	1	0	2247	3608	0.794689	inf			0.953256	0.953256
3_96778204_97063914_DEL	0	1	2248	3607	0.713278	0			0.953256	0.953256
1_5179530_5297887_DEL	0	1	2248	3607	0.713278	0			0.953256	0.953256
1_5307076_5358282_DEL	0	1	2248	3607	0.713278	0			0.953256	0.953256
2_128960351_129455368_DEL	1	0	2247	3608	0.794689	inf			0.953256	0.953256
3_70351922_70479629_DEL	0	1	2248	3607	0.713278	0			0.953256	0.953256
3_67426281_67866836_DEL	1	0	2247	3608	0.794689	inf			0.953256	0.953256
3_103629938_103974324_DEL	1	0	2247	3608	0.794689	inf			0.953256	0.953256
1_48234358_48291425_DUP	1	0	2247	3608	0.794689	inf			0.953256	0.953256
1_49936419_50104642_DEL	1	0	2247	3608	0.794689	inf			0.953256	0.953256
3_54356832_54530927_DEL	1	0	2247	3608	0.794689	inf			0.953256	0.953256
3_52622086_53822913_DEL	0	1	2248	3607	0.713278	0			0.953256	0.953256
3_43284172_43364167_DUP	0	1	2248	3607	0.713278	0			0.953256	0.953256
9_139990813_139990813_DEL	1	0	2247	3608	0.794689	inf			0.953256	0.953256
9_139991889_139991889_DEL	1	0	2247	3608	0.794689	inf			0.953256	0.953256
9_139994411_139994411_DEL	1	0	2247	3608	0.794689	inf			0.953256	0.953256
9_139996099_139996099_DEL	1	0	2247	3608	0.794689	inf			0.953256	0.953256
9_140022321_140022321_DEL	1	0	2247	3608	0.794689	inf			0.953256	0.953256
9_140008443_140008443_DEL	1	0	2247	3608	0.794689	inf			0.953256	0.953256
9_140006202_140006202_DEL	1	0	2247	3608	0.794689	inf			0.953256	0.953256
9_140005916_140005916_DEL	1	0	2247	3608	0.794689	inf			0.953256	0.953256
9_140005383_140005383_DEL	1	0	2247	3608	0.794689	inf			0.953256	0.953256
9_140004341_140004341_DEL	1	0	2247	3608	0.794689	inf			0.953256	0.953256
9_140002989_140002989_DEL	1	0	2247	3608	0.794689	inf			0.953256	0.953256
3_146650207_146899650_DEL	1	0	2247	3608	0.794689	inf			0.953256	0.953256
9_140002934_140002934_DEL	1	0	2247	3608	0.794689	inf			0.953256	0.953256
9_140002856_140002856_DEL	1	0	2247	3608	0.794689	inf			0.953256	0.953256
9_140002754_140002754_DEL	1	0	2247	3608	0.794689	inf			0.953256	0.953256
9_140002187_140002187_DEL	1	0	2247	3608	0.794689	inf			0.953256	0.953256
9_140002007_140002007_DEL	1	0	2247	3608	0.794689	inf			0.953256	0.953256
9_140001036_140001036_DEL	1	0	2247	3608	0.794689	inf			0.953256	0.953256
9_140000751_140000751_DEL	1	0	2247	3608	0.794689	inf			0.953256	0.953256
9_140000373_140000373_DEL	1	0	2247	3608	0.794689	inf			0.953256	0.953256
9_140002875_140002875_DEL	1	0	2247	3608	0.794689	inf			0.953256	0.953256
2_123661246_125774467_DEL	1	0	2247	3608	0.794689	inf			0.953256	0.953256
9_140221582_140221582_DEL	1	0	2247	3608	0.794689	inf			0.953256	0.953256
2_120025936_120166724_DUP	0	1	2248	3607	0.713278	0			0.953256	0.953256
17_4299256_4354348_DEL	1	0	2247	3608	0.794689	inf			0.953256	0.953256
12_99598255_99737009_DEL	0	1	2248	3607	0.713278	0			0.953256	0.953256
17_5457838_5724815_DUP	0	1	2248	3607	0.713278	0			0.953256	0.953256
12_95864641_96029331_DUP	1	0	2247	3608	0.794689	inf			0.953256	0.953256
17_5790379_5939014_DEL	0	1	2248	3607	0.713278	0			0.953256	0.953256
17_8251845_8332598_DUP	1	0	2247	3608	0.794689	inf			0.953256	0.953256
6_100241479_100296024_DUP	1	0	2247	3608	0.794689	inf			0.953256	0.953256
6_91988031_92119129_DEL	0	1	2248	3607	0.713278	0			0.953256	0.953256
6_89830168_90326360_DUP	0	1	2248	3607	0.713278	0			0.953256	0.953256
8_10328677_10450049_DUP	1	0	2247	3608	0.794689	inf			0.953256	0.953256
8_10451585_10501771_DUP	1	0	2247	3608	0.794689	inf			0.953256	0.953256
8_10503545_10848725_DUP	1	0	2247	3608	0.794689	inf			0.953256	0.953256
6_80985539_81515701_DUP	1	0	2247	3608	0.794689	inf			0.953256	0.953256
12_123575742_124029689_DUP	1	0	2247	3608	0.794689	inf			0.953256	0.953256
6_65591554_65663874_DEL	0	1	2248	3607	0.713278	0			0.953256	0.953256
12_27298158_27790632_DEL	1	0	2247	3608	0.794689	inf			0.953256	0.953256
8_17905663_17996495_DEL	0	1	2248	3607	0.713278	0			0.953256	0.953256
8_18037946_18200916_DEL	1	0	2247	3608	0.794689	inf			0.953256	0.953256
18_6865658_7111510_DUP	0	1	2248	3607	0.713278	0			0.953256	0.953256
18_6865658_7111510_DEL	0	1	2248	3607	0.713278	0			0.953256	0.953256
18_12263373_12439879_DUP	1	0	2247	3608	0.794689	inf			0.953256	0.953256
18_13541605_13919154_DEL	1	0	2247	3608	0.794689	inf			0.953256	0.953256
12_7737334_7810299_DUP	0	1	2248	3607	0.713278	0			0.953256	0.953256
18_26570051_26732927_DEL	1	0	2247	3608	0.794689	inf			0.953256	0.953256
12_4468453_4581950_DUP	1	0	2247	3608	0.794689	inf			0.953256	0.953256
6_28963248_29142020_DEL	1	0	2247	3608	0.794689	inf			0.953256	0.953256
4_166908851_167120342_DEL	0	1	2248	3607	0.713278	0			0.953256	0.953256
12_505759_557052_DUP	1	0	2247	3608	0.794689	inf			0.953256	0.953256
18_4548348_4824346_DUP	0	1	2248	3607	0.713278	0			0.953256	0.953256
12_127056023_127108715_DUP	0	1	2248	3607	0.713278	0			0.953256	0.953256
17_3019437_3250405_DUP	0	1	2248	3607	0.713278	0			0.953256	0.953256
6_123096849_123156862_DEL	0	1	2248	3607	0.713278	0			0.953256	0.953256
7_84191346_84603151_DEL	0	1	2248	3607	0.713278	0			0.953256	0.953256
14_46289579_46560856_DUP	1	0	2247	3608	0.794689	inf			0.953256	0.953256
14_41824706_41836456_DEL	0	1	2248	3607	0.713278	0			0.953256	0.953256
14_46573875_46721454_DUP	1	0	2247	3608	0.794689	inf			0.953256	0.953256
14_82060017_83030754_DUP	0	1	2248	3607	0.713278	0			0.953256	0.953256
14_22787541_22884200_DEL	0	1	2248	3607	0.713278	0			0.953256	0.953256
15_29079105_30365463_DEL	1	0	2247	3608	0.794689	inf			0.953256	0.953256
13_114055905_114162403_DUP	0	1	2248	3607	0.713278	0			0.953256	0.953256
15_34895638_35031653_DEL	1	0	2247	3608	0.794689	inf			0.953256	0.953256
15_55171903_55375001_DEL	0	1	2248	3607	0.713278	0			0.953256	0.953256
13_106404762_106467194_DUP	1	0	2247	3608	0.794689	inf			0.953256	0.953256
13_86440058_86740599_DEL	1	0	2247	3608	0.794689	inf			0.953256	0.953256
15_78400640_79019578_DUP	1	0	2247	3608	0.794689	inf			0.953256	0.953256
7_20592679_20727328_DUP	1	0	2247	3608	0.794689	inf			0.953256	0.953256
13_62328348_63482900_DUP	1	0	2247	3608	0.794689	inf			0.953256	0.953256
13_48381991_48583854_DEL	1	0	2247	3608	0.794689	inf			0.953256	0.953256
7_15053485_15053485_DEL	1	0	2247	3608	0.794689	inf			0.953256	0.953256
13_43790913_43798077_DUP	1	0	2247	3608	0.794689	inf			0.953256	0.953256
15_98548857_98712910_DEL	1	0	2247	3608	0.794689	inf			0.953256	0.953256
15_100695954_100868383_DUP	0	1	2248	3607	0.713278	0			0.953256	0.953256
13_25267734_25325622_DUP	1	0	2247	3608	0.794689	inf			0.953256	0.953256
7_4076153_4530940_DEL	1	0	2247	3608	0.794689	inf			0.953256	0.953256
16_10778743_10845991_DEL	1	0	2247	3608	0.794689	inf			0.953256	0.953256
6_155370751_155433769_DEL	1	0	2247	3608	0.794689	inf			0.953256	0.953256
16_28826049_29044745_DEL	1	0	2247	3608	0.794689	inf			0.953256	0.953256
13_20797589_21067163_DEL	1	0	2247	3608	0.794689	inf			0.953256	0.953256
16_80767526_80922944_DEL	1	0	2247	3608	0.794689	inf			0.953256	0.953256
8_519919_845554_DUP	1	0	2247	3608	0.794689	inf			0.953256	0.953256
12_133166317_133223580_DUP	1	0	2247	3608	0.794689	inf			0.953256	0.953256
11_134149641_134150220_DEL	1	0	2247	3608	0.794689	inf			0.953256	0.953256
8_58572471_58694706_DEL	1	0	2247	3608	0.794689	inf			0.953256	0.953256
6_2195078_2331852_DEL	0	1	2248	3607	0.713278	0			0.953256	0.953256
18_74475370_74563164_DUP	0	1	2248	3607	0.713278	0			0.953256	0.953256
2_44327724_44332372_DUP	0	1	2248	3607	0.713278	0			0.953256	0.953256
11_77679933_77823791_DUP	0	1	2248	3607	0.713278	0			0.953256	0.953256
11_73307421_73388875_DUP	1	0	2247	3608	0.794689	inf			0.953256	0.953256
5_64365561_64512071_DUP	0	1	2248	3607	0.713278	0			0.953256	0.953256
11_133270900_133314339_DUP	1	0	2247	3608	0.794689	inf			0.953256	0.953256
2_44437217_44492867_DUP	0	1	2248	3607	0.713278	0			0.953256	0.953256
5_61764866_62030788_DUP	1	0	2247	3608	0.794689	inf			0.953256	0.953256
11_48438526_48876899_DEL	0	1	2248	3607	0.713278	0			0.953256	0.953256
5_44052514_44297010_DUP	1	0	2247	3608	0.794689	inf			0.953256	0.953256
5_32616255_32722499_DUP	1	0	2247	3608	0.794689	inf			0.953256	0.953256
5_28557664_29238503_DEL	0	1	2248	3607	0.713278	0			0.953256	0.953256
5_25086440_25357088_DUP	0	1	2248	3607	0.713278	0			0.953256	0.953256
9_8288518_8480428_DUP	1	0	2247	3608	0.794689	inf			0.953256	0.953256
9_529916_884477_DEL	1	0	2247	3608	0.794689	inf			0.953256	0.953256
5_21235554_21637415_DEL	1	0	2247	3608	0.794689	inf			0.953256	0.953256
9_9794212_9825035_DEL	0	1	2248	3607	0.713278	0			0.953256	0.953256
11_24669006_24740434_DEL	1	0	2247	3608	0.794689	inf			0.953256	0.953256
11_24247531_24346093_DEL	1	0	2247	3608	0.794689	inf			0.953256	0.953256
5_6141688_6184207_DUP	0	1	2248	3607	0.713278	0			0.953256	0.953256
5_6022683_6136714_DUP	0	1	2248	3607	0.713278	0			0.953256	0.953256
4_189184881_189258322_DEL	1	0	2247	3608	0.794689	inf			0.953256	0.953256
4_188934395_189065934_DUP	0	1	2248	3607	0.713278	0			0.953256	0.953256
4_188519569_188657774_DEL	0	1	2248	3607	0.713278	0			0.953256	0.953256
2_95940651_96250068_DUP	0	1	2248	3607	0.713278	0			0.953256	0.953256
4_186518509_186741432_DUP	0	1	2248	3607	0.713278	0			0.953256	0.953256
9_18882338_19640344_DEL	1	0	2247	3608	0.794689	inf			0.953256	0.953256
4_186175197_186504058_DUP	1	0	2247	3608	0.794689	inf			0.953256	0.953256
4_180179576_180772704_DUP	1	0	2247	3608	0.794689	inf			0.953256	0.953256
5_20536822_20781145_DEL	1	0	2247	3608	0.794689	inf			0.953256	0.953256
5_77924020_78123484_DUP	1	0	2247	3608	0.794689	inf			0.953256	0.953256
9_2537934_2815542_DEL	1	0	2247	3608	0.794689	inf			0.953256	0.953256
11_80680409_80767675_DEL	0	1	2248	3607	0.713278	0			0.953256	0.953256
5_160493280_160823247_DUP	0	1	2248	3607	0.713278	0			0.953256	0.953256
19_20989703_20989703_DUP	0	1	2248	3607	0.713278	0			0.953256	0.953256
8_86886950_87055718_DUP	0	1	2248	3607	0.713278	0			0.953256	0.953265
11_125773768_125909581_DEL	1	0	2247	3608	0.794689	inf			0.953256	0.953271
19_54749060_54847587_DUP	1	0	2247	3608	0.794689	inf			0.953256	0.953314
8_144065004_144756386_DEL	0	1	2248	3607	0.713278	0			0.953256	0.953392
5_113603570_113662439_DUP	0	1	2248	3607	0.713278	0			0.953256	0.953581
11_102136320_102321128_DEL	1	0	2247	3608	0.794689	inf			0.953256	0.953848
5_113276728_113596392_DUP	0	1	2248	3607	0.713278	0			0.953256	0.954427
5_113673427_114696262_DUP	0	1	2248	3607	0.713278	0			0.953256	0.955127
2_12166259_12320631_DUP	0	1	2248	3607	0.713278	0			0.953256	0.956458
2_42073356_42108276_DEL	1	0	2247	3608	0.794689	inf			0.953256	0.958145
8_123706155_123784819_DUP	1	0	2247	3608	0.794689	inf			0.953256	0.960215
18_65256173_65680717_DUP	3	6	2245	3602	0.805076	0.72368	0.160541	3.26217	0.958916	0.962804
9_104939023_104977287_DEL	3	5	2245	3603	0.86827	1.41269	0.315289	6.32971	0.961549	0.965477
9_82928913_83051731_DUP	3	6	2245	3602	0.412828	0.775851	0.201602	2.98581	0.9683	0.968213
9_26294087_26426305_DEL	2	3	2246	3605	0.895451	0.52479	0.0590705	4.66231	0.970261	0.971128
20_14678135_14764611_DEL	5	6	2243	3602	0.67195	1.24931	0.363408	4.29482	0.971791	0.973925
13_110198159_110262556_DEL	3	2	2245	3606	0.537113	1.55846	0.258034	9.41271	0.97358	0.976096
1_25413466_25413466_DUP	1	3	2247	3605	0.514949	0.582699	0.0712461	4.7657	0.981798	0.97797
14_63774757_63855760_DUP	2	2	2246	3606	0.958409	1.88003	0.207564	17.0286	0.981798	0.979536
5_180115479_180215399_DUP	1	3	2247	3605	0.985801	0.363889	0.0184136	7.19116	0.981798	0.980702
11_34643721_34778141_DUP	1	3	2247	3605	0.985801	0.363889	0.0184136	7.19116	0.981798	0.981552
1_238651756_238772150_DUP	1	3	2247	3605	0.985801	0.363889	0.0184136	7.19116	0.981798	0.982298
3_36251715_36453013_DEL	1	3	2247	3605	0.985801	0.363889	0.0184136	7.19116	0.981798	0.983141
18_351378_2679139_DEL	2	3	2246	3605	0.780169	1.58495	0.244176	10.288	0.982873	0.984108
18_64344156_65253832_DEL	2	3	2246	3605	0.780169	1.58495	0.244176	10.288	0.982873	0.985272
12_33532804_34808652_DUP	2	3	2246	3605	0.805046	0.615544	0.0846079	4.47825	0.983953	0.986616
10_68348941_68669571_DEL	3	2	2245	3606	0.581081	1.53486	0.251456	9.36865	0.983953	0.988005
5_23814577_24190187_DEL	2	1	2246	3607	0.694495	1.96697	0.188736	20.4994	0.990262	0.989262
2_51604274_51723107_DEL	1	2	2247	3606	0.418916	0.53758	0.054354	5.31685	0.990262	0.990514
5_57563163_58168456_DUP	1	2	2247	3606	0.798131	0.489551	0.0417312	5.74295	0.990262	0.991637
17_71833923_72689024_DUP	9	16	2239	3592	0.630348	0.906648	0.386609	2.12621	0.991576	0.99288
7_81151903_82448100_DUP	1	3	2247	3605	0.684703	0.529479	0.0514549	5.44841	0.995202	0.9939
17_71831938_71831938_DUP	1	3	2247	3605	0.684703	0.529479	0.0514549	5.44841	0.995202	0.994604
1_145383239_145738979_DEL	2	2	2246	3606	0.657709	1.70274	0.227832	12.7257	0.995202	0.995122
17_50515304_50665238_DEL	1	2	2247	3606	0.91371	0.371237	0.020958	6.57588	0.995806	0.995487
2_110852875_110983320_DUP	2	1	2246	3607	0.46797	1.93667	0.190595	19.6788	0.995806	0.995676
11_134152143_134213630_DEL	1	2	2247	3606	0.546165	0.482812	0.0432926	5.38445	0.995806	0.995753
5_9091308_9629295_DUP	1	2	2247	3606	0.91371	0.371237	0.020958	6.57588	0.995806	0.99579
4_22671199_22771502_DEL	1	2	2247	3606	0.546165	0.482812	0.0432926	5.38445	0.995806	0.995804
9_125316850_125427807_DEL	2	1	2246	3607	0.46797	1.93667	0.190595	19.6788	0.995806	0.995806
1_218704179_219018648_DUP	2	1	2246	3607	0.979575	2.81772	0.141636	56.0558	0.995806	0.995806
13_22767492_23513880_DEL	2	1	2246	3607	0.979575	2.81772	0.141636	56.0558	0.995806	0.995806
6_66478480_69167714_DEL	2	1	2246	3607	0.979575	2.81772	0.141636	56.0558	0.995806	0.995936
19_20054823_20700135_DEL	2	1	2246	3607	0.979575	2.81772	0.141636	56.0558	0.995806	0.996249
1_175431064_175757311_DUP	3	3	2245	3605	0.995696	1.61727	0.244555	10.6952	0.996704	0.996992
6_118702621_119141192_DUP	2	4	2246	3604	0.832647	0.673724	0.111907	4.05608	0.996704	0.997733

## Sheet: Table S9
Table S9. Pathway analysis results.
go_id	go_name	n_genes	logistic_reg_or_est	logistic_reg_p_value	logistic_reg_p_value_fdr
pLI_0.5_to_1	genes with pLI 0.5-1	4543	1.330326628	5.81679E-06	0.01294817
GO:0005829	cytosol	5437	1.204032921	0.000246953	0.233209439
GO:0005515	protein binding	12668	1.088631915	0.000314298	0.233209439
GTEx:Adipose Tissue		1706	1.36116896	0.000558283	0.286020484
GTEx:Breast		1706	1.396074409	0.000642454	0.286020484
GO:0005814	centriole	163	4.34408663	0.001220276	0.390393936
GO:0034220	monoatomic ion transmembrane transport	114	4.656609443	0.001227654	0.390393936
GO:1902004	positive regulation of amyloid-beta formation	19	6.169387105	0.001847098	0.464826893
GO:0045171	intercellular bridge	92	8.710810494	0.001882994	0.464826893
GO:0001934	positive regulation of protein phosphorylation	187	2.432126435	0.002088171	0.464826893
GO:0045202	synapse	471	1.552041758	0.003024596	0.612068199
GO:0003714	transcription corepressor activity	196	3.779196081	0.00457467	0.818677429
GO:0005634	nucleus	5650	1.117965458	0.005430201	0.818677429
GO:0007507	heart development	199	2.588927619	0.006535379	0.818677429
GO:0001666	response to hypoxia	169	2.737322509	0.006801243	0.818677429
GO:0007224	smoothened signaling pathway	83	9.558158405	0.00711534	0.818677429
GO:0015630	microtubule cytoskeleton	186	3.403990304	0.007230793	0.818677429
GO:0030218	erythrocyte differentiation	54	6.044929716	0.008108872	0.818677429
GO:0016020	membrane	3268	1.186178975	0.008439238	0.818677429
GTEx:Muscle		1706	1.257929355	0.008482635	0.818677429
GO:0004843	cysteine-type deubiquitinase activity	112	8.186935751	0.009326464	0.818677429
GO:0042391	regulation of membrane potential	75	2.682533252	0.009651018	0.818677429
GO:0060090	molecular adaptor activity	181	2.968895252	0.01007753	0.818677429
GO:0006968	cellular defense response	51	0.355933285	0.011402703	0.818677429
GO:0005911	cell-cell junction	184	2.213121702	0.012844103	0.818677429
GO:0000287	magnesium ion binding	229	2.053964778	0.013090079	0.818677429
GTEx:Nerve		1706	1.24315183	0.013805374	0.818677429
GTEx:Pituitary		1706	1.288977556	0.014199505	0.818677429
GO:0006874	intracellular calcium ion homeostasis	106	2.488693711	0.015549839	0.818677429
GO:0035094	response to nicotine	41	4.090062729	0.01632055	0.818677429
GO:0007169	cell surface receptor protein tyrosine kinase signaling pathway	104	2.256239305	0.017109783	0.818677429
GO:0022848	acetylcholine-gated monoatomic cation-selective channel activity	17	4.790673014	0.018278966	0.818677429
GO:0050796	regulation of insulin secretion	43	19.32471439	0.01850902	0.818677429
GO:0050821	protein stabilization	219	3.835931969	0.01921623	0.818677429
GO:0040008	regulation of growth	15	15.56812916	0.019414768	0.818677429
GO:0043410	positive regulation of MAPK cascade	185	2.122778524	0.019980236	0.818677429
GO:0042166	acetylcholine binding	10	4.813725662	0.020258386	0.818677429
GO:1905144	response to acetylcholine	6	4.813725662	0.020258386	0.818677429
GO:0005216	monoatomic ion channel activity	16	4.235773275	0.020465718	0.818677429
GO:0005813	centrosome	640	1.397820503	0.020489798	0.818677429
GO:0061001	regulation of dendritic spine morphogenesis	19	7.05293876	0.020534362	0.818677429
GO:0002576	platelet degranulation	5	4.627141677	0.020627544	0.818677429
GO:0005923	bicellular tight junction	126	2.014293649	0.020988696	0.818677429
GO:0032720	negative regulation of tumor necrosis factor production	62	3.115914122	0.022335186	0.818677429
GO:0060998	regulation of dendritic spine development	10	5.118867251	0.022567552	0.818677429
GO:0098839	postsynaptic density membrane	97	2.67779776	0.022873537	0.818677429
GO:0045471	response to ethanol	104	3.244386834	0.0229562	0.818677429
GO:0007190	activation of adenylate cyclase activity	24	3.67687386	0.023074676	0.818677429
GO:0015643	toxic substance binding	10	4.668015542	0.023843091	0.818677429
GO:0001669	acrosomal vesicle	123	2.732329812	0.024375332	0.818677429
GO:0003729	mRNA binding	233	2.329609153	0.024731743	0.818677429
GO:0005892	acetylcholine-gated channel complex	17	4.463525622	0.025425681	0.818677429
GO:0015464	acetylcholine receptor activity	15	4.463525622	0.025425681	0.818677429
GO:0009898	cytoplasmic side of plasma membrane	113	2.705732133	0.025585185	0.818677429
GO:0005654	nucleoplasm	3877	1.156432927	0.025600428	0.818677429
GO:0003677	DNA binding	929	1.524641987	0.026016539	0.818677429
GO:0042593	glucose homeostasis	111	3.816448943	0.026200427	0.818677429
GO:0043296	apical junction complex	28	12.07379148	0.027174695	0.818677429
GO:1905606	regulation of presynapse assembly	32	3.612144857	0.027310035	0.818677429
GO:0070588	calcium ion transmembrane transport	123	1.894378093	0.027529927	0.818677429
GO:0097190	apoptotic signaling pathway	66	0.169718554	0.028054306	0.818677429
GO:0042167	heme catabolic process	11	0.272474011	0.028092	0.818677429
GO:0034599	cellular response to oxidative stress	96	0.393811452	0.028819428	0.818677429
GO:1904645	response to amyloid-beta	14	4.46309002	0.02919641	0.818677429
GO:0031965	nuclear membrane	253	2.345694407	0.029308768	0.818677429
GTEx:Stomach		1706	1.248822033	0.029352538	0.818677429
GO:0051965	positive regulation of synapse assembly	60	2.716308394	0.029851663	0.818677429
GO:0045892	negative regulation of DNA-templated transcription	549	1.416001438	0.030197878	0.818677429
GO:0008285	negative regulation of cell population proliferation	388	1.621933029	0.030738475	0.818677429
GO:0000785	chromatin	1086	1.46017108	0.030888959	0.818677429
GO:0048839	inner ear development	45	4.507775588	0.03092193	0.818677429
GO:0004713	protein tyrosine kinase activity	95	2.978444457	0.031185794	0.818677429
GO:0035914	skeletal muscle cell differentiation	47	3.766460995	0.031513142	0.818677429
GO:0042531	positive regulation of tyrosine phosphorylation of STAT protein	63	4.831812445	0.032171107	0.818677429
GTEx:Colon		1706	1.244463645	0.032195416	0.818677429
GO:0050890	cognition	52	1.630527511	0.032229354	0.818677429
GO:0005262	calcium channel activity	64	2.134553252	0.033348313	0.818677429
GO:0072686	mitotic spindle	137	2.318017214	0.033647103	0.818677429
GO:0051301	cell division	352	1.799884182	0.034040974	0.818677429
GO:0008284	positive regulation of cell population proliferation	479	1.313285842	0.034177202	0.818677429
GO:0010975	regulation of neuron projection development	36	11.27101377	0.034493089	0.818677429
GO:0060079	excitatory postsynaptic potential	68	2.293635722	0.034633609	0.818677429
GO:0017081	chloride channel regulator activity	7	4.294391553	0.035255506	0.818677429
GO:0051247	positive regulation of protein metabolic process	23	4.294391553	0.035255506	0.818677429
GO:0097061	dendritic spine organization	4	4.294391553	0.035255506	0.818677429
GO:0098815	modulation of excitatory postsynaptic potential	7	4.294391553	0.035255506	0.818677429
GO:0140059	dendrite arborization	7	4.294391553	0.035255506	0.818677429
GO:1902430	negative regulation of amyloid-beta formation	18	4.294391553	0.035255506	0.818677429
GO:1902991	regulation of amyloid precursor protein catabolic process	5	4.294391553	0.035255506	0.818677429
GO:1905906	regulation of amyloid fibril formation	2	4.294391553	0.035255506	0.818677429
GO:0005737	cytoplasm	5118	1.116404143	0.035448062	0.818677429
GO:0035578	azurophil granule lumen	90	10.7943778	0.036933493	0.818677429
GO:0007271	synaptic transmission, cholinergic	25	3.042935585	0.037207045	0.818677429
GO:0000077	DNA damage checkpoint signaling	40	3.733028075	0.037341654	0.818677429
GTEx:Brain - Putamen basal ganglia		1706	1.204884278	0.03746316	0.818677429
GO:0098703	calcium ion import across plasma membrane	28	3.460751946	0.037940536	0.818677429
GO:0008528	G protein-coupled peptide receptor activity	36	3.320593358	0.038082618	0.818677429
GO:0050777	negative regulation of immune response	12	4.434370122	0.039555845	0.818677429
GO:1905920	positive regulation of CoA-transferase activity	8	3.775150092	0.039596013	0.818677429
GO:0009804	coumarin metabolic process	7	0.313542916	0.04092157	0.818677429
GO:0001942	hair follicle development	42	9.147251998	0.040984797	0.818677429
GO:0005730	nucleolus	910	1.365186984	0.04160178	0.818677429
GTEx:Small Intestine		1706	1.204364508	0.042405726	0.818677429
GO:0031625	ubiquitin protein ligase binding	304	1.845395039	0.042743424	0.818677429
GO:0032420	stereocilium	33	4.13445934	0.04321046	0.818677429
GO:0015721	bile acid and bile salt transport	29	6.415050765	0.043525728	0.818677429
GO:0051260	protein homooligomerization	123	0.409384371	0.043544168	0.818677429
GO:0070536	protein K63-linked deubiquitination	29	9.740130682	0.043621339	0.818677429
GO:0071108	protein K48-linked deubiquitination	25	9.740130682	0.043621339	0.818677429
GO:0006811	monoatomic ion transport	107	1.943835655	0.044415259	0.818677429
GO:0031267	small GTPase binding	284	1.601994133	0.045104121	0.818677429
GO:0007623	circadian rhythm	64	5.157031894	0.045963648	0.818677429
GO:0044325	transmembrane transporter binding	139	1.99846406	0.046180321	0.818677429
GO:0002862	negative regulation of inflammatory response to antigenic stimulus	22	4.222979313	0.046549903	0.818677429
GO:0001891	phagocytic cup	28	0.204491483	0.047563675	0.818677429
GO:0043005	neuron projection	287	1.425614665	0.047724419	0.818677429
GO:0001786	phosphatidylserine binding	71	0.510650303	0.047883774	0.818677429
GO:0007614	short-term memory	11	3.475952224	0.048217674	0.818677429
GO:0010628	positive regulation of gene expression	442	1.864123325	0.049071419	0.818677429
GO:0032279	asymmetric synapse	8	0.119672662	0.049214679	0.818677429
GO:0035025	positive regulation of Rho protein signal transduction	38	8.398522491	0.049242743	0.818677429
GO:0070373	negative regulation of ERK1 and ERK2 cascade	65	3.53265099	0.050613132	0.818677429
GO:0007204	positive regulation of cytosolic calcium ion concentration	141	2.179181292	0.051665635	0.818677429
GO:0031982	vesicle	152	0.553337933	0.053033715	0.818677429
GO:0005794	Golgi apparatus	1026	1.334442241	0.053491172	0.818677429
GO:0000146	microfilament motor activity	37	0.334779598	0.053593586	0.818677429
GO:0098794	postsynapse	133	2.191734999	0.053851299	0.818677429
GO:0030183	B cell differentiation	85	3.870186986	0.053906525	0.818677429
GO:0035176	social behavior	53	4.801987276	0.054033132	0.818677429
GO:0032516	positive regulation of phosphoprotein phosphatase activity	14	0.380327534	0.054033736	0.818677429
GO:0038096	Fc-gamma receptor signaling pathway involved in phagocytosis	20	3.625238543	0.054153068	0.818677429
GO:0071480	cellular response to gamma radiation	26	5.957566092	0.054204687	0.818677429
GO:0010008	endosome membrane	254	2.053502381	0.05437433	0.818677429
GO:0070402	NADPH binding	16	2.716867206	0.055065728	0.818677429
GO:0030666	endocytic vesicle membrane	74	2.309385619	0.056147443	0.818677429
GO:0060828	regulation of canonical Wnt signaling pathway	31	10.38088206	0.056726642	0.818677429
GO:0099519	dense core granule cytoskeletal transport	4	5.205002148	0.05678996	0.818677429
GO:0016459	myosin complex	31	0.210111421	0.057225171	0.818677429
GO:0005759	mitochondrial matrix	402	1.562780252	0.057267851	0.818677429
GO:2000463	positive regulation of excitatory postsynaptic potential	30	2.638728235	0.057379105	0.818677429
GO:0006629	lipid metabolic process	172	2.073854973	0.057518924	0.818677429
GO:0005938	cell cortex	161	2.459098619	0.05782604	0.818677429
GO:0046777	protein autophosphorylation	146	1.95186628	0.058130761	0.818677429
GO:0000139	Golgi membrane	683	1.363955258	0.058178241	0.818677429
GTEx:Heart		1706	1.195032883	0.058576528	0.818677429
GO:0006468	protein phosphorylation	379	1.600821198	0.058605246	0.818677429
GTEx:Brain - Spinal cord cervical c 1		1706	1.198163409	0.058990382	0.818677429
GO:0044877	protein-containing complex binding	309	1.558721748	0.060675294	0.818677429
GO:0051262	protein tetramerization	24	3.994076121	0.060822767	0.818677429
GO:0140297	DNA-binding transcription factor binding	161	2.617961377	0.061170107	0.818677429
GO:0002088	lens development in camera-type eye	45	3.49262988	0.061281219	0.818677429
GO:0008289	lipid binding	151	0.360622709	0.061838688	0.818677429
GO:1900118	negative regulation of execution phase of apoptosis	19	8.839183912	0.06286329	0.818677429
GO:0007030	Golgi organization	121	2.879234422	0.063190322	0.818677429
GTEx:Salivary Gland		1706	1.195310191	0.064342015	0.818677429
GO:0007216	G protein-coupled glutamate receptor signaling pathway	15	4.926542588	0.066001115	0.818677429
GO:0010976	positive regulation of neuron projection development	115	2.559581757	0.066213214	0.818677429
GO:0050658	RNA transport	10	8.738833243	0.066328701	0.818677429
GO:0097165	nuclear stress granule	6	8.738833243	0.066328701	0.818677429
GO:0034125	negative regulation of MyD88-dependent toll-like receptor signaling pathway	2	0.394261617	0.066459448	0.818677429
GO:0043305	negative regulation of mast cell degranulation	6	0.394261617	0.066459448	0.818677429
GO:0050856	regulation of T cell receptor signaling pathway	4	0.394261617	0.066459448	0.818677429
GO:0050859	negative regulation of B cell receptor signaling pathway	7	0.394261617	0.066459448	0.818677429
GO:0051134	negative regulation of NK T cell activation	1	0.394261617	0.066459448	0.818677429
GO:0060101	negative regulation of phagocytosis, engulfment	1	0.394261617	0.066459448	0.818677429
GO:1902564	negative regulation of neutrophil activation	3	0.394261617	0.066459448	0.818677429
GO:1902567	negative regulation of eosinophil activation	1	0.394261617	0.066459448	0.818677429
GO:1902569	negative regulation of activation of Janus kinase activity	1	0.394261617	0.066459448	0.818677429
GO:2000417	negative regulation of eosinophil migration	1	0.394261617	0.066459448	0.818677429
GO:0031901	early endosome membrane	200	0.520307821	0.066600077	0.818677429
GO:0034605	cellular response to heat	54	2.775472585	0.066693536	0.818677429
GO:0048251	elastic fiber assembly	10	0.302722569	0.066924582	0.818677429
GO:0071300	cellular response to retinoic acid	67	2.426185371	0.067190356	0.818677429
GO:0007189	adenylate cyclase-activating G protein-coupled receptor signaling pathway	132	2.005289626	0.067879966	0.818677429
GO:0034097	response to cytokine	45	4.021097231	0.068211113	0.818677429
GTEx:Uterus		1706	1.207719723	0.06828059	0.818677429
GO:0052696	flavonoid glucuronidation	5	0.617409165	0.068826015	0.818677429
GO:0052697	xenobiotic glucuronidation	7	0.617409165	0.068826015	0.818677429
GO:0004857	enzyme inhibitor activity	39	0.527437542	0.068826716	0.818677429
GO:0017053	transcription repressor complex	61	3.13097165	0.070116647	0.818677429
GO:0045995	regulation of embryonic development	47	0.327658966	0.070422227	0.818677429
GTEx:Prostate		1706	1.149143155	0.070978936	0.818677429
GO:0009743	response to carbohydrate	8	3.841202587	0.070994509	0.818677429
GO:0001889	liver development	77	0.607369538	0.073414429	0.818677429
GO:0032991	protein-containing complex	611	1.436436603	0.073706957	0.818677429
GO:0015813	L-glutamate transmembrane transport	20	0.149294106	0.074453782	0.818677429
GO:0030027	lamellipodium	188	1.511019087	0.07514123	0.818677429
GO:0044853	plasma membrane raft	33	2.541645483	0.075492348	0.818677429
GO:0043303	mast cell degranulation	24	5.38114444	0.075645128	0.818677429
GO:0095500	acetylcholine receptor signaling pathway	23	2.254337494	0.078477428	0.818677429
GO:0030030	cell projection organization	41	3.561333541	0.078823441	0.818677429
GO:0006261	DNA-templated DNA replication	37	3.550017086	0.079440275	0.818677429
GO:0005496	steroid binding	30	0.252614982	0.079580494	0.818677429
GO:0007612	learning	59	3.376746066	0.079666864	0.818677429
GO:0007519	skeletal muscle tissue development	51	3.481904918	0.080358884	0.818677429
GO:0009636	response to toxic substance	77	2.559704343	0.080416142	0.818677429
GO:0032715	negative regulation of interleukin-6 production	48	3.150711631	0.081290955	0.818677429
GO:0070640	vitamin D3 metabolic process	3	0.337910808	0.081448686	0.818677429
GO:0097110	scaffold protein binding	70	2.228280592	0.08186714	0.818677429
GO:0016339	calcium-dependent cell-cell adhesion via plasma membrane cell adhesion molecules	45	0.315511034	0.082399404	0.818677429
GO:0030335	positive regulation of cell migration	254	1.620633246	0.083998736	0.818677429
GO:0045944	positive regulation of transcription by RNA polymerase II	1191	1.308317021	0.085061075	0.818677429
GTEx:Thyroid		1706	1.168620757	0.085121412	0.818677429
GO:0034040	ATPase-coupled lipid transmembrane transporter activity	2	0.319208184	0.085305118	0.818677429
GO:0048147	negative regulation of fibroblast proliferation	34	0.439266245	0.086149737	0.818677429
GO:0031290	retinal ganglion cell axon guidance	21	3.337225946	0.086353287	0.818677429
GO:0033270	paranode region of axon	12	6.996080545	0.086416444	0.818677429
GO:1990756	ubiquitin-like ligase-substrate adaptor activity	60	3.131446804	0.087379602	0.818677429
GO:0030295	protein kinase activator activity	39	0.472829769	0.08738324	0.818677429
GO:0070160	tight junction	27	3.919112474	0.088427081	0.818677429
GO:0001964	startle response	15	6.678708614	0.088431784	0.818677429
GO:0005789	endoplasmic reticulum membrane	1119	0.852765836	0.088768173	0.818677429
GO:0022613	ribonucleoprotein complex biogenesis	1	3.647423674	0.089275385	0.818677429
GO:0071164	RNA cap trimethylguanosine synthase activity	1	3.647423674	0.089275385	0.818677429
GO:0043161	proteasome-mediated ubiquitin-dependent protein catabolic process	232	1.983446997	0.089509185	0.818677429
GO:0018108	peptidyl-tyrosine phosphorylation	51	2.724964898	0.089585617	0.818677429
GO:0019899	enzyme binding	351	0.804452599	0.08972838	0.818677429
GO:0005516	calmodulin binding	206	0.592256598	0.089803142	0.818677429
GO:0090307	mitotic spindle assembly	46	4.565779177	0.090420316	0.818677429
GO:2001238	positive regulation of extrinsic apoptotic signaling pathway	29	0.163851665	0.090837863	0.818677429
GO:0002062	chondrocyte differentiation	54	4.198247656	0.091095614	0.818677429
GO:0051552	flavone metabolic process	5	0.611424202	0.091355284	0.818677429
GO:0032467	positive regulation of cytokinesis	40	6.533033393	0.091791379	0.818677429
GO:0060048	cardiac muscle contraction	42	3.377469962	0.093120606	0.818677429
GO:0002753	cytoplasmic pattern recognition receptor signaling pathway	18	5.14151236	0.093128937	0.818677429
GO:0000922	spindle pole	130	1.632588138	0.093549763	0.818677429
GO:0015020	glucuronosyltransferase activity	29	0.780154969	0.093588712	0.818677429
GO:0052695	cellular glucuronidation	20	0.780154969	0.093588712	0.818677429
GO:0006289	nucleotide-excision repair	41	3.311945099	0.094570195	0.818677429
GO:0032230	positive regulation of synaptic transmission, GABAergic	15	0.1474311	0.094938288	0.818677429
GO:0003682	chromatin binding	444	1.666285755	0.095070961	0.818677429
GO:0002376	immune system process	43	0.813581114	0.095076122	0.818677429
GO:0007281	germ cell development	39	3.480751721	0.095737943	0.818677429
GO:0035855	megakaryocyte development	23	3.225466105	0.096989657	0.818677429
GO:0019752	carboxylic acid metabolic process	9	0.233721455	0.097171815	0.818677429
GTEx:Brain - Amygdala		1706	1.160820877	0.097516596	0.818677429
GO:0101003	ficolin-1-rich granule membrane	61	0.585203846	0.097932273	0.818677429
GO:0048471	perinuclear region of cytoplasm	716	1.306272037	0.098461667	0.818677429
GO:0071456	cellular response to hypoxia	121	3.881124618	0.098549089	0.818677429
GO:0042573	retinoic acid metabolic process	25	0.677055247	0.098802381	0.818677429
GO:0045580	regulation of T cell differentiation	14	6.320043364	0.099402852	0.818677429
GO:0010811	positive regulation of cell-substrate adhesion	35	3.618618296	0.099661518	0.818677429
GO:0045739	positive regulation of DNA repair	46	0.233702108	0.100381413	0.818677429
GO:0006886	intracellular protein transport	252	0.572252979	0.100702644	0.818677429
GO:0046982	protein heterodimerization activity	319	0.807786136	0.100885851	0.818677429
GTEx:Brain - Substantia nigra		1706	1.148701517	0.101138265	0.818677429
GO:0060021	roof of mouth development	65	2.180406624	0.101484241	0.818677429
GO:0033007	negative regulation of mast cell activation involved in immune response	4	0.452314361	0.101812362	0.818677429
GO:0030148	sphingolipid biosynthetic process	44	0.485338568	0.102260112	0.818677429
GO:0001972	retinoic acid binding	27	0.761268964	0.102511052	0.818677429
GO:0030855	epithelial cell differentiation	96	2.629327471	0.102853014	0.818677429
GO:0007611	learning or memory	64	2.082482472	0.102875414	0.818677429
GO:0099170	postsynaptic modulation of chemical synaptic transmission	20	0.173628956	0.103309914	0.818677429
GTEx:Pancreas		1706	1.186591678	0.103697067	0.818677429
GO:0016579	protein deubiquitination	84	4.241511307	0.1046476	0.818677429
GO:0002223	stimulatory C-type lectin receptor signaling pathway	22	3.465913362	0.105629183	0.818677429
GO:0034142	toll-like receptor 4 signaling pathway	31	3.465913362	0.105629183	0.818677429
GO:0007187	G protein-coupled receptor signaling pathway, coupled to cyclic nucleotide second messenger	54	2.485558355	0.106198757	0.818677429
GO:0007165	signal transduction	1107	1.214105081	0.106633729	0.818677429
GO:0042693	muscle cell fate commitment	6	4.814325297	0.107081467	0.818677429
GO:0060415	muscle tissue morphogenesis	6	4.814325297	0.107081467	0.818677429
GO:0005811	lipid droplet	106	2.019206139	0.107108028	0.818677429
GO:1990837	sequence-specific double-stranded DNA binding	554	1.709402619	0.107724586	0.818677429
GO:0018345	protein palmitoylation	23	3.616099383	0.10935836	0.818677429
GO:0030001	metal ion transport	9	4.150675107	0.110237599	0.818677429
GO:0006631	fatty acid metabolic process	83	0.433729099	0.11041558	0.818677429
GO:0006906	vesicle fusion	26	0.252499851	0.110653864	0.818677429
GO:0042297	vocal learning	6	6.177615087	0.111224036	0.818677429
GO:0071625	vocalization behavior	16	6.177615087	0.111224036	0.818677429
GO:0017148	negative regulation of translation	89	1.632917723	0.113149742	0.818677429
GO:0070207	protein homotrimerization	15	0.171065775	0.11321938	0.818677429
GO:0070374	positive regulation of ERK1 and ERK2 cascade	192	1.570261293	0.113406104	0.818677429
GTEx:Brain - Hippocampus		1706	1.142977771	0.113668483	0.818677429
GTEx:Vagina		1706	1.176410563	0.113925897	0.818677429
GO:0043525	positive regulation of neuron apoptotic process	59	2.51851768	0.113964898	0.818677429
GO:0030659	cytoplasmic vesicle membrane	118	0.566631738	0.114142631	0.818677429
GO:0016791	phosphatase activity	40	2.828704261	0.114190051	0.818677429
GO:0005788	endoplasmic reticulum lumen	304	1.553847399	0.11429909	0.818677429
GTEx:Adrenal Gland		1706	1.164990745	0.114807142	0.818677429
GO:0005916	fascia adherens	9	3.075329426	0.115398023	0.818677429
GO:0060404	axonemal microtubule depolymerization	1	0.466172129	0.11578122	0.818677429
GO:0070462	plus-end specific microtubule depolymerization	1	0.466172129	0.11578122	0.818677429
GO:0043066	negative regulation of apoptotic process	467	1.234101047	0.117731328	0.818677429
GO:0006396	RNA processing	69	0.177836463	0.118297784	0.818677429
GO:0048066	developmental pigmentation	8	5.657661391	0.118507455	0.818677429
GO:0098685	Schaffer collateral - CA1 synapse	93	0.49371847	0.118876645	0.818677429
GO:0042692	muscle cell differentiation	17	5.591862304	0.119723607	0.818677429
GO:0070667	negative regulation of mast cell proliferation	3	3.336780309	0.119831276	0.818677429
GO:0005764	lysosome	282	0.621002903	0.120230787	0.818677429
GO:0045922	negative regulation of fatty acid metabolic process	4	0.242721893	0.120512365	0.818677429
GO:0031398	positive regulation of protein ubiquitination	71	2.581556698	0.12166988	0.818677429
GO:0097191	extrinsic apoptotic signaling pathway	52	0.291911374	0.122440318	0.818677429
GO:0007157	heterophilic cell-cell adhesion via plasma membrane cell adhesion molecules	52	2.849232771	0.122741035	0.818677429
GO:0045214	sarcomere organization	44	3.232836695	0.122814849	0.818677429
GO:0098609	cell-cell adhesion	189	1.543780722	0.123075138	0.818677429
GO:0000184	nuclear-transcribed mRNA catabolic process, nonsense-mediated decay	36	0.335044252	0.12459521	0.818677429
GO:0140311	protein sequestering activity	28	6.525426273	0.125173651	0.818677429
GO:0061351	neural precursor cell proliferation	21	0.262250832	0.125279847	0.818677429
GO:0007288	sperm axoneme assembly	32	3.002630227	0.125317441	0.818677429
GO:0005802	trans-Golgi network	183	2.152466367	0.12535665	0.818677429
GO:0046475	glycerophospholipid catabolic process	15	0.359164894	0.125375335	0.818677429
GO:0070830	bicellular tight junction assembly	50	2.76175312	0.125400051	0.818677429
GO:0005694	chromosome	214	1.849350802	0.125421373	0.818677429
GO:0038131	neuregulin receptor activity	3	6.049587644	0.125540744	0.818677429
GO:0005622	intracellular anatomical structure	39	0.350930841	0.12575285	0.818677429
GO:0008753	NADPH dehydrogenase (quinone) activity	4	2.282446943	0.125786165	0.818677429
GO:0008202	steroid metabolic process	45	0.37087236	0.125871416	0.818677429
GO:0007010	cytoskeleton organization	139	1.967150855	0.126230523	0.818677429
GO:0001750	photoreceptor outer segment	66	2.25513807	0.126914198	0.818677429
GO:0007269	neurotransmitter secretion	26	5.777828789	0.127175273	0.818677429
GTEx:Blood Vessel		1706	1.144352991	0.127582944	0.818677429
GO:0043542	endothelial cell migration	34	2.937758842	0.127648689	0.818677429
GO:0005001	transmembrane receptor protein tyrosine phosphatase activity	17	2.731374001	0.127728972	0.818677429
GO:0098591	external side of apical plasma membrane	6	4.309244383	0.127891434	0.818677429
GO:0007625	grooming behavior	15	0.191221934	0.128256583	0.818677429
GO:0015132	prostaglandin transmembrane transporter activity	12	2.717626211	0.128757031	0.818677429
GO:0015732	prostaglandin transport	12	2.717626211	0.128757031	0.818677429
GO:0050900	leukocyte migration	25	2.84276998	0.129933231	0.818677429
GO:0015908	fatty acid transport	29	2.805940247	0.130026231	0.818677429
GO:0043065	positive regulation of apoptotic process	285	1.758622774	0.130365674	0.818677429
GTEx:Brain - Frontal Cortex BA9		1706	1.142245957	0.130491979	0.818677429
GO:0045663	positive regulation of myoblast differentiation	43	3.28522872	0.130953741	0.818677429
GO:0008283	cell population proliferation	144	1.803668216	0.13096565	0.818677429
GO:0000976	transcription cis-regulatory region binding	222	2.194752307	0.13193201	0.818677429
GO:0001755	neural crest cell migration	44	2.195430433	0.132650806	0.818677429
GO:0006836	neurotransmitter transport	38	0.30507984	0.132886586	0.818677429
GO:0097431	mitotic spindle pole	39	3.175315977	0.13373171	0.818677429
GTEx:Ovary		1706	1.161890184	0.133765121	0.818677429
GO:0010631	epithelial cell migration	14	0.27773863	0.13395002	0.818677429
GO:0005229	intracellularly calcium-gated chloride channel activity	20	0.4823013	0.134065704	0.818677429
GO:0047555	3',5'-cyclic-GMP phosphodiesterase activity	22	0.198506497	0.134214526	0.818677429
GO:0015889	cobalamin transport	9	0.370031404	0.134466523	0.818677429
GO:0004888	transmembrane signaling receptor activity	146	0.842210285	0.135263105	0.818677429
GO:0035307	positive regulation of protein dephosphorylation	27	0.184436695	0.135399681	0.818677429
GO:0090129	positive regulation of synapse maturation	8	4.031252812	0.135981209	0.818677429
GO:1905515	non-motile cilium assembly	57	0.18945162	0.137042665	0.818677429
GO:0097381	photoreceptor disc membrane	24	0.191449747	0.138791802	0.818677429
GO:0070633	transepithelial transport	10	0.469031304	0.138801278	0.818677429
GO:0005178	integrin binding	156	1.650057603	0.138942229	0.818677429
GO:1900087	positive regulation of G1/S transition of mitotic cell cycle	41	0.280811009	0.140095575	0.818677429
GO:0070527	platelet aggregation	49	3.028258411	0.140111145	0.818677429
GO:0007274	neuromuscular synaptic transmission	26	3.282198469	0.140280928	0.818677429
GO:0036211	protein modification process	91	2.134573365	0.140356056	0.818677429
GO:0006913	nucleocytoplasmic transport	47	5.143272924	0.141376282	0.818677429
GO:0008429	phosphatidylethanolamine binding	17	0.551797515	0.142146545	0.818677429
GTEx:Esophagus		1706	1.154857787	0.143106582	0.818677429
GO:0030620	U2 snRNA binding	6	3.869055024	0.143551277	0.818677429
GO:0050893	sensory processing	3	2.251612696	0.14365694	0.818677429
GO:0050855	regulation of B cell receptor signaling pathway	6	2.710604106	0.143810775	0.818677429
GO:0030168	platelet activation	61	1.689980628	0.143982954	0.818677429
GO:0006691	leukotriene metabolic process	13	0.37497936	0.14413156	0.818677429
GO:0120163	negative regulation of cold-induced thermogenesis	48	5.186227999	0.144132035	0.818677429
GO:0030154	cell differentiation	584	1.408466631	0.144175758	0.818677429
GO:0008210	estrogen metabolic process	30	0.50493994	0.144517631	0.818677429
GO:0045503	dynein light chain binding	9	0.490277357	0.145254006	0.818677429
GO:0036297	interstrand cross-link repair	38	2.966275042	0.145331713	0.818677429
GO:0060369	positive regulation of Fc receptor mediated stimulatory signaling pathway	4	3.150703364	0.145778841	0.818677429
GO:0016342	catenin complex	31	0.383263638	0.14666871	0.818677429
GO:0034332	adherens junction organization	32	0.383263638	0.14666871	0.818677429
GO:0044331	cell-cell adhesion mediated by cadherin	30	0.383263638	0.14666871	0.818677429
GO:0043679	axon terminus	58	0.37314317	0.147133742	0.818677429
GO:0003700	DNA-binding transcription factor activity	486	1.332851596	0.147858698	0.818677429
GO:0005859	muscle myosin complex	15	0.39168098	0.147939925	0.818677429
GO:0098655	monoatomic cation transmembrane transport	43	2.982788782	0.148839007	0.818677429
GO:0045861	negative regulation of proteolysis	23	4.980675995	0.149240348	0.818677429
GO:0042802	identical protein binding	1542	1.167812162	0.149855152	0.818677429
GO:0099012	neuronal dense core vesicle membrane	4	3.645832157	0.149923248	0.818677429
GO:1990048	anterograde neuronal dense core vesicle transport	4	3.645832157	0.149923248	0.818677429
GO:1990049	retrograde neuronal dense core vesicle transport	4	3.645832157	0.149923248	0.818677429
GO:0010494	cytoplasmic stress granule	92	2.219870239	0.15081275	0.818677429
GO:0046983	protein dimerization activity	144	2.308582385	0.151684913	0.818677429
GO:0005253	monoatomic anion channel activity	6	0.209745811	0.151791512	0.818677429
GO:0045197	establishment or maintenance of epithelial cell apical/basal polarity	27	3.4365257	0.152303849	0.818677429
GO:0140031	phosphorylation-dependent protein binding	8	3.111355711	0.152304412	0.818677429
GO:0051726	regulation of cell cycle	224	1.725803275	0.152321709	0.818677429
GO:0005524	ATP binding	1483	1.157341273	0.153577702	0.818677429
GO:0009653	anatomical structure morphogenesis	123	1.505484788	0.154203731	0.818677429
GO:0071577	zinc ion transmembrane transport	23	0.210896699	0.15434746	0.818677429
GO:0030838	positive regulation of actin filament polymerization	50	5.608049268	0.154661248	0.818677429
GO:0016460	myosin II complex	23	0.445739123	0.154687533	0.818677429
GO:0015867	ATP transport	12	0.385016575	0.154969006	0.818677429
GO:0015179	L-amino acid transmembrane transporter activity	17	0.214659826	0.155296839	0.818677429
GO:0005882	intermediate filament	126	2.763497469	0.155411426	0.818677429
GO:0036261	7-methylguanosine cap hypermethylation	8	2.702155635	0.155575195	0.818677429
GO:0003774	cytoskeletal motor activity	20	3.067143215	0.156064306	0.818677429
GO:0070530	K63-linked polyubiquitin modification-dependent protein binding	26	5.371794696	0.156102789	0.818677429
GO:0051497	negative regulation of stress fiber assembly	29	0.367914185	0.156740058	0.818677429
GO:0005771	multivesicular body	44	0.334873101	0.157048206	0.818677429
GO:0006493	protein O-linked glycosylation	68	3.585778887	0.157088619	0.818677429
GO:0005225	volume-sensitive anion channel activity	8	0.498829083	0.157811964	0.818677429
GO:0022618	protein-RNA complex assembly	2	0.498829083	0.157811964	0.818677429
GO:0033291	eukaryotic 80S initiation complex	1	0.498829083	0.157811964	0.818677429
GO:0034463	90S preribosome assembly	1	0.498829083	0.157811964	0.818677429
GO:0036157	outer dynein arm	11	0.498829083	0.157811964	0.818677429
GO:0048318	axial mesoderm development	5	0.498829083	0.157811964	0.818677429
GO:0072320	volume-sensitive chloride channel activity	4	0.498829083	0.157811964	0.818677429
GO:0008173	RNA methyltransferase activity	9	2.68080144	0.158295613	0.818677429
GO:0071230	cellular response to amino acid stimulus	56	2.527092014	0.15886057	0.818677429
GO:0005819	spindle	135	1.655191527	0.159552839	0.818677429
GO:0005739	mitochondrion	1370	1.18959126	0.160260522	0.818677429
GO:0030512	negative regulation of transforming growth factor beta receptor signaling pathway	89	2.872255128	0.160455387	0.818677429
GO:0043588	skin development	39	3.343781708	0.160603633	0.818677429
GO:0072562	blood microparticle	141	2.777440543	0.161239892	0.818677429
GO:0006633	fatty acid biosynthetic process	41	0.399381791	0.161842688	0.818677429
GO:0014003	oligodendrocyte development	26	2.669031695	0.162113605	0.818677429
GO:0051604	protein maturation	43	4.73692078	0.162487063	0.818677429
GO:0005977	glycogen metabolic process	30	3.755821075	0.162604943	0.818677429
GO:0008104	protein localization	147	1.752365948	0.16265397	0.818677429
GO:0019432	triglyceride biosynthetic process	20	3.102757995	0.16302718	0.818677429
GO:0000151	ubiquitin ligase complex	113	2.726798093	0.163033326	0.818677429
GO:0051082	unfolded protein binding	122	3.276288275	0.163472805	0.818677429
GO:0005313	L-glutamate transmembrane transporter activity	13	0.217336243	0.163799888	0.818677429
GO:0015183	L-aspartate transmembrane transporter activity	9	0.217336243	0.163799888	0.818677429
GO:0070778	L-aspartate transmembrane transport	7	0.217336243	0.163799888	0.818677429
GO:0048156	tau protein binding	43	0.29421545	0.163926149	0.818677429
GO:0017075	syntaxin-1 binding	19	0.245176377	0.164567729	0.818677429
GO:0002431	Fc receptor mediated stimulatory signaling pathway	2	3.038145097	0.165221898	0.818677429
GO:0002513	tolerance induction to self antigen	4	3.038145097	0.165221898	0.818677429
GO:0002553	histamine secretion by mast cell	5	3.038145097	0.165221898	0.818677429
GO:0002762	negative regulation of myeloid leukocyte differentiation	1	3.038145097	0.165221898	0.818677429
GO:0002902	regulation of B cell apoptotic process	2	3.038145097	0.165221898	0.818677429
GO:0005161	platelet-derived growth factor receptor binding	14	3.038145097	0.165221898	0.818677429
GO:0006991	response to sterol depletion	2	3.038145097	0.165221898	0.818677429
GO:0030061	mitochondrial crista	8	3.038145097	0.165221898	0.818677429
GO:0030222	eosinophil differentiation	4	3.038145097	0.165221898	0.818677429
GO:0032868	response to insulin	72	3.038145097	0.165221898	0.818677429
GO:0033003	regulation of mast cell activation	2	3.038145097	0.165221898	0.818677429
GO:0034136	negative regulation of toll-like receptor 2 signaling pathway	7	3.038145097	0.165221898	0.818677429
GO:0034666	integrin alpha2-beta1 complex	3	3.038145097	0.165221898	0.818677429
GO:0038159	C-X-C chemokine receptor CXCR4 signaling pathway	1	3.038145097	0.165221898	0.818677429
GO:0043200	response to amino acid	18	3.038145097	0.165221898	0.818677429
GO:0043304	regulation of mast cell degranulation	8	3.038145097	0.165221898	0.818677429
GO:0070447	positive regulation of oligodendrocyte progenitor proliferation	3	3.038145097	0.165221898	0.818677429
GO:0070668	positive regulation of mast cell proliferation	4	3.038145097	0.165221898	0.818677429
GO:0090025	regulation of monocyte chemotaxis	1	3.038145097	0.165221898	0.818677429
GO:0090330	regulation of platelet aggregation	6	3.038145097	0.165221898	0.818677429
GO:0099091	postsynaptic specialization, intracellular component	3	3.038145097	0.165221898	0.818677429
GO:0141038	phosphatidylinositol 3-kinase activator activity	6	3.038145097	0.165221898	0.818677429
GO:1902532	negative regulation of intracellular signal transduction	2	3.038145097	0.165221898	0.818677429
GO:1902961	positive regulation of aspartic-type endopeptidase activity involved in amyloid precursor protein catabolic process	5	3.038145097	0.165221898	0.818677429
GO:2000670	positive regulation of dendritic cell apoptotic process	3	3.038145097	0.165221898	0.818677429
GO:0070069	cytochrome complex	3	3.431620074	0.166331284	0.818677429
GO:0038023	signaling receptor activity	188	0.663774671	0.16751391	0.818677429
GO:0016485	protein processing	83	2.111226488	0.167545654	0.818677429
GO:0003382	epithelial cell morphogenesis	18	4.726963625	0.168028222	0.818677429
GO:0003151	outflow tract morphogenesis	49	1.579622619	0.168417171	0.818677429
GO:0008630	intrinsic apoptotic signaling pathway in response to DNA damage	46	3.385005871	0.169297221	0.818677429
GO:0060612	adipose tissue development	36	3.213232569	0.171277617	0.818677429
GO:2001234	negative regulation of apoptotic signaling pathway	31	0.33206416	0.172763297	0.818677429
GO:0005615	extracellular space	1669	1.130743091	0.173548328	0.818677429
GO:0046907	intracellular transport	34	0.233845726	0.173813086	0.818677429
GO:0043547	positive regulation of GTPase activity	123	2.176836457	0.174067288	0.818677429
GO:0008569	minus-end-directed microtubule motor activity	17	1.637984215	0.174369936	0.818677429
GO:0009267	cellular response to starvation	75	0.39402193	0.174660472	0.818677429
GO:0008286	insulin receptor signaling pathway	70	0.461168468	0.174702413	0.818677429
GO:0015030	Cajal body	58	1.912814383	0.175044112	0.818677429
GO:0051384	response to glucocorticoid	49	4.38170723	0.175218777	0.818677429
GO:0006887	exocytosis	109	0.575454076	0.175569046	0.818677429
GO:0032091	negative regulation of protein binding	54	3.129082022	0.176336216	0.818677429
GO:0005902	microvillus	74	0.48668791	0.176987887	0.818677429
GO:0042632	cholesterol homeostasis	88	2.410204493	0.177397825	0.818677429
GO:0005314	high-affinity L-glutamate transmembrane transporter activity	5	0.226158897	0.177947528	0.818677429
GO:0006882	intracellular zinc ion homeostasis	35	0.226158897	0.177947528	0.818677429
GO:0007212	dopamine receptor signaling pathway	17	0.226158897	0.177947528	0.818677429
GO:0010460	positive regulation of heart rate	21	0.226158897	0.177947528	0.818677429
GO:0015501	glutamate:sodium symporter activity	5	0.226158897	0.177947528	0.818677429
GO:0033229	cysteine transmembrane transporter activity	3	0.226158897	0.177947528	0.818677429
GO:0036293	response to decreased oxygen levels	3	0.226158897	0.177947528	0.818677429
GO:0042883	cysteine transport	1	0.226158897	0.177947528	0.818677429
GO:0070777	D-aspartate transmembrane transport	1	0.226158897	0.177947528	0.818677429
GO:0070779	D-aspartate import across plasma membrane	5	0.226158897	0.177947528	0.818677429
GO:0071242	cellular response to ammonium ion	5	0.226158897	0.177947528	0.818677429
GO:0072347	response to anesthetic	1	0.226158897	0.177947528	0.818677429
GO:0090313	regulation of protein targeting to membrane	1	0.226158897	0.177947528	0.818677429
GO:0098712	L-glutamate import across plasma membrane	9	0.226158897	0.177947528	0.818677429
GO:0098877	neurotransmitter receptor transport to plasma membrane	1	0.226158897	0.177947528	0.818677429
GO:0099544	perisynaptic space	2	0.226158897	0.177947528	0.818677429
GO:0140009	L-aspartate import across plasma membrane	6	0.226158897	0.177947528	0.818677429
GO:0140010	D-aspartate transmembrane transporter activity	1	0.226158897	0.177947528	0.818677429
GO:0150002	distal dendrite	2	0.226158897	0.177947528	0.818677429
GO:1903712	cysteine transmembrane transport	3	0.226158897	0.177947528	0.818677429
GO:1903926	cellular response to bisphenol A	3	0.226158897	0.177947528	0.818677429
GO:1990635	proximal dendrite	6	0.226158897	0.177947528	0.818677429
GO:0043123	positive regulation of canonical NF-kappaB signal transduction	213	1.546056546	0.178646327	0.818677429
GO:0032580	Golgi cisterna membrane	90	1.980553432	0.17896604	0.818677429
GO:0017124	SH3 domain binding	122	1.840293558	0.179556136	0.818677429
GO:0006486	protein glycosylation	80	1.809897943	0.180159232	0.818677429
GO:0007099	centriole replication	24	4.576613552	0.180678447	0.818677429
GO:0097192	extrinsic apoptotic signaling pathway in absence of ligand	33	3.271554601	0.181931157	0.818677429
GO:0030532	small nuclear ribonucleoprotein complex	14	2.073708309	0.182260504	0.818677429
GO:0005044	scavenger receptor activity	27	2.740858465	0.183240503	0.818677429
GO:0016323	basolateral plasma membrane	260	1.340624975	0.183801227	0.818677429
GO:0004601	peroxidase activity	27	0.390176007	0.18421493	0.818677429
GO:0016787	hydrolase activity	86	0.450420741	0.184691896	0.818677429
GO:0021675	nerve development	19	2.496510702	0.185055469	0.818677429
GO:0004090	carbonyl reductase (NADPH) activity	9	2.077579798	0.185506006	0.818677429
GO:0007409	axonogenesis	98	1.838983676	0.185518253	0.818677429
GO:0015420	ABC-type vitamin B12 transporter activity	2	0.404751607	0.185757599	0.818677429
GO:0030241	skeletal muscle myosin thick filament assembly	3	0.404751607	0.185757599	0.818677429
GO:0046624	sphingolipid transporter activity	4	0.404751607	0.185757599	0.818677429
GO:0070729	cyclic nucleotide transport	1	0.404751607	0.185757599	0.818677429
GO:0099039	sphingolipid translocation	2	0.404751607	0.185757599	0.818677429
GO:0140928	inhibition of non-skeletal tissue mineralization	4	0.404751607	0.185757599	0.818677429
GO:1990962	xenobiotic transport across blood-brain barrier	6	0.404751607	0.185757599	0.818677429
GO:0007179	transforming growth factor beta receptor signaling pathway	97	1.971304712	0.186361594	0.818677429
GO:0008081	phosphoric diester hydrolase activity	14	0.308224431	0.186939319	0.818677429
GO:0016409	palmitoyltransferase activity	19	2.60771537	0.187729274	0.818677429
GO:0006302	double-strand break repair	75	0.368381445	0.187894481	0.818677429
GO:0034976	response to endoplasmic reticulum stress	93	2.620773943	0.18791581	0.818677429
GO:0001164	RNA polymerase I core promoter sequence-specific DNA binding	10	0.309660319	0.187935385	0.818677429
GO:0001188	RNA polymerase I preinitiation complex assembly	11	0.309660319	0.187935385	0.818677429
GO:0031012	extracellular matrix	206	1.363076325	0.189820287	0.819335325
GO:0008585	female gonad development	20	2.117171022	0.190085678	0.819335325
GO:0006941	striated muscle contraction	20	2.918957279	0.190598274	0.819335325
GO:0005085	guanyl-nucleotide exchange factor activity	230	1.572748043	0.190867947	0.819335325
GO:1903779	regulation of cardiac conduction	19	4.279177928	0.19147701	0.819335325
GO:0004622	lysophospholipase activity	26	0.313746648	0.191529719	0.819335325
GO:0035580	specific granule lumen	62	1.473339299	0.191725981	0.819335325
GO:0016241	regulation of macroautophagy	55	2.607364019	0.192045108	0.819335325
GO:0016594	glycine binding	11	0.241925116	0.192833827	0.819335325
GO:1900273	positive regulation of long-term synaptic potentiation	22	2.0635359	0.192977451	0.819335325
GO:0061629	RNA polymerase II-specific DNA-binding transcription factor binding	175	1.670922073	0.194109963	0.819335325
GO:0003148	outflow tract septum morphogenesis	26	4.409846225	0.194152382	0.819335325
GO:1904813	ficolin-1-rich granule lumen	124	0.577000242	0.195351492	0.819335325
GO:0005856	cytoskeleton	418	1.293821206	0.19552361	0.819335325
GO:0004867	serine-type endopeptidase inhibitor activity	102	1.876465085	0.197078503	0.819335325
GO:0006801	superoxide metabolic process	19	0.618428497	0.19731359	0.819335325
GO:0008361	regulation of cell size	26	0.231704188	0.197396554	0.819335325
GO:0000266	mitochondrial fission	16	3.221965354	0.197464927	0.819335325
GO:0004311	farnesyltranstransferase activity	3	3.221965354	0.197464927	0.819335325
GO:0006783	heme biosynthetic process	24	3.221965354	0.197464927	0.819335325
GO:0006784	heme A biosynthetic process	10	3.221965354	0.197464927	0.819335325
GO:0008495	protoheme IX farnesyltransferase activity	1	3.221965354	0.197464927	0.819335325
GO:0008535	respiratory chain complex IV assembly	6	3.221965354	0.197464927	0.819335325
GO:0048034	heme O biosynthetic process	9	3.221965354	0.197464927	0.819335325
GO:0007613	memory	81	1.529292742	0.197646586	0.819335325
GO:0043129	surfactant homeostasis	19	0.415783435	0.19783772	0.819335325
GO:0010507	negative regulation of autophagy	58	1.540703371	0.198329114	0.819335325
GO:0005388	P-type calcium transporter activity	9	3.124898362	0.199140849	0.819335325
GO:0015108	chloride transmembrane transporter activity	20	0.344683791	0.199439402	0.819335325
GO:0032496	response to lipopolysaccharide	134	2.257185754	0.199951177	0.819335325
GTEx:Brain - Cortex		1706	1.115503349	0.200259546	0.819335325
GO:0043015	gamma-tubulin binding	37	1.494122262	0.200349153	0.819335325
GO:0004117	calmodulin-activated dual specificity 3',5'-cyclic-GMP, 3',5'-cyclic-AMP phosphodiesterase activity	3	0.244070465	0.200950719	0.819335325
GO:0048101	calmodulin-activated 3',5'-cyclic-GMP phosphodiesterase activity	3	0.244070465	0.200950719	0.819335325
GO:0044295	axonal growth cone	27	1.472726628	0.201360795	0.819335325
GO:0016303	1-phosphatidylinositol-3-kinase activity	10	3.151774849	0.201924941	0.819335325
GO:0036092	phosphatidylinositol-3-phosphate biosynthetic process	22	3.151774849	0.201924941	0.819335325
GO:0042981	regulation of apoptotic process	188	1.581658769	0.202073268	0.819335325
GO:0045165	cell fate commitment	55	2.41299092	0.202766654	0.819848959
GO:0045596	negative regulation of cell differentiation	55	1.218055395	0.202936557	0.819848959
GO:0004115	3',5'-cyclic-AMP phosphodiesterase activity	21	0.354696587	0.20373917	0.82024364
GO:0007200	phospholipase C-activating G protein-coupled receptor signaling pathway	91	1.64028271	0.203771219	0.82024364
GO:0004725	protein tyrosine phosphatase activity	95	1.864125744	0.204794663	0.822875308
GO:0035725	sodium ion transmembrane transport	124	1.929041768	0.205354648	0.823389388
GO:0019827	stem cell population maintenance	37	0.239066239	0.205662399	0.823389388
GO:0071363	cellular response to growth factor stimulus	57	0.340705296	0.206122149	0.823748479
GO:0019003	GDP binding	76	2.567272864	0.207470683	0.825372104
GO:0005543	phospholipid binding	117	0.250326596	0.20861075	0.825372104
GO:0002548	monocyte chemotaxis	26	0.294858859	0.208755628	0.825372104
GO:0001530	lipopolysaccharide binding	40	2.503736924	0.209438528	0.825372104
GO:0030544	Hsp70 protein binding	52	0.416198678	0.209705229	0.825372104
GO:0051058	negative regulation of small GTPase mediated signal transduction	8	0.339687721	0.20973643	0.825372104
GO:0045179	apical cortex	8	3.202402704	0.210046447	0.825372104
GO:0045454	cell redox homeostasis	40	4.183393718	0.21203142	0.825372104
GO:0016338	calcium-independent cell-cell adhesion via plasma membrane cell-adhesion molecules	21	2.31744023	0.212070398	0.825372104
GO:0055038	recycling endosome membrane	110	0.578741251	0.212389417	0.825372104
GO:1901796	regulation of signal transduction by p53 class mediator	42	3.0372393	0.213013576	0.825372104
GO:0036158	outer dynein arm assembly	24	0.556911431	0.213155408	0.825372104
GO:0004715	non-membrane spanning protein tyrosine kinase activity	45	2.011799351	0.213221401	0.825372104
GO:0042552	myelination	62	2.068290254	0.213222487	0.825372104
GO:0051294	establishment of spindle orientation	6	1.621288631	0.213373359	0.825372104
GO:0042273	ribosomal large subunit biogenesis	36	3.174228094	0.213849518	0.825372104
GO:2001241	positive regulation of extrinsic apoptotic signaling pathway in absence of ligand	10	0.252815467	0.214043812	0.825372104
GO:0072332	intrinsic apoptotic signaling pathway by p53 class mediator	27	0.519972305	0.214189818	0.825372104
GO:0009725	response to hormone	36	2.03520428	0.214508794	0.825372104
GO:0001933	negative regulation of protein phosphorylation	78	2.081749535	0.215444921	0.825372104
GO:0008047	enzyme activator activity	61	2.907464134	0.215445662	0.825372104
GO:0032435	negative regulation of proteasomal ubiquitin-dependent protein catabolic process	38	2.910704795	0.215504044	0.825372104
GO:0030971	receptor tyrosine kinase binding	66	1.869833592	0.215510359	0.825372104
GO:0043433	negative regulation of DNA-binding transcription factor activity	59	3.017982331	0.215684015	0.825372104
GO:0042471	ear morphogenesis	4	4.090220479	0.215798097	0.825372104
GO:0045211	postsynaptic membrane	170	1.476995394	0.21806577	0.832614759
GO:0048013	ephrin receptor signaling pathway	49	2.177688272	0.219138953	0.835279639
GO:0033209	tumor necrosis factor-mediated signaling pathway	54	2.545027115	0.220139634	0.83765953
GO:0001947	heart looping	65	0.330153001	0.220708944	0.838392678
GO:0071482	cellular response to light stimulus	17	2.704976052	0.223494629	0.846643019
GO:0055001	muscle cell development	17	2.96924617	0.223842067	0.846643019
GO:0001818	negative regulation of cytokine production	32	2.839952359	0.224021895	0.846643019
GO:0042267	natural killer cell mediated cytotoxicity	32	2.27225572	0.225419353	0.849851881
GO:0030032	lamellipodium assembly	35	1.426569029	0.225634529	0.849851881
GO:0016601	Rac protein signal transduction	25	1.459154324	0.226116751	0.85022954
GO:0030509	BMP signaling pathway	76	2.08711984	0.226720188	0.850383882
GO:0045504	dynein heavy chain binding	16	0.580024559	0.227663642	0.850383882
GO:0030864	cortical actin cytoskeleton	58	1.827353554	0.227924483	0.850383882
GO:0005581	collagen trimer	58	1.493711259	0.22805941	0.850383882
GO:0035064	methylated histone binding	72	2.133177345	0.228458791	0.850383882
GO:0060294	cilium movement involved in cell motility	24	1.944429342	0.229199814	0.850383882
GO:0001525	angiogenesis	250	1.425270387	0.229763573	0.850383882
GO:0006919	activation of cysteine-type endopeptidase activity involved in apoptotic process	70	2.014670408	0.22998304	0.850383882
GO:0031092	platelet alpha granule membrane	17	0.324764615	0.229988344	0.850383882
GO:0061512	protein localization to cilium	38	2.830398812	0.230322432	0.850383882
GO:0048515	spermatid differentiation	8	2.311324185	0.231886417	0.850383882
GO:0071897	DNA biosynthetic process	26	2.879286419	0.2321302	0.850383882
GO:0000978	RNA polymerase II cis-regulatory region sequence-specific DNA binding	1158	1.116283028	0.232405989	0.850383882
GO:0008094	ATP-dependent activity, acting on DNA	29	3.147315834	0.233437956	0.850383882
GO:0010951	negative regulation of endopeptidase activity	50	2.067114885	0.235290226	0.850383882
GO:0048675	axon extension	33	1.423669214	0.235448768	0.850383882
GO:0097729	9+2 motile cilium	30	2.692845348	0.236504945	0.850383882
GO:0060037	pharyngeal system development	21	3.062309167	0.236522061	0.850383882
GO:0050673	epithelial cell proliferation	48	2.099938221	0.236913021	0.850383882
GO:0060397	growth hormone receptor signaling pathway via JAK-STAT	10	2.408160476	0.237208374	0.850383882
GO:0060325	face morphogenesis	32	2.033845574	0.237292453	0.850383882
GO:0060047	heart contraction	19	0.450968027	0.237874044	0.850383882
GO:0010634	positive regulation of epithelial cell migration	36	0.259174584	0.238505965	0.850383882
GO:0000981	DNA-binding transcription factor activity, RNA polymerase II-specific	1243	1.148229826	0.238969942	0.850383882
GO:0008307	structural constituent of muscle	42	0.518191656	0.239437374	0.850383882
GO:0001782	B cell homeostasis	25	2.012852442	0.239780016	0.850383882
GO:0005858	axonemal dynein complex	13	0.573310207	0.239961532	0.850383882
GO:0046034	ATP metabolic process	31	0.552814369	0.240384541	0.850383882
GO:1903077	negative regulation of protein localization to plasma membrane	25	3.229426402	0.240699316	0.850383882
GO:0048018	receptor ligand activity	68	0.612466017	0.24126488	0.850383882
GO:0043083	synaptic cleft	22	0.531988991	0.241716421	0.850383882
GTEx:Brain - Caudate basal ganglia		1706	1.113192794	0.241912807	0.850383882
GO:0005686	U2 snRNP	26	2.95041098	0.241990362	0.850383882
GO:0000253	3-keto sterol reductase activity	5	1.857811348	0.243574241	0.850383882
GO:0005092	GDP-dissociation inhibitor activity	13	3.78941818	0.243648197	0.850383882
GO:0030133	transport vesicle	94	0.380890787	0.24463392	0.850383882
GO:0002244	hematopoietic progenitor cell differentiation	69	1.92551596	0.244928865	0.850383882
GO:0046875	ephrin receptor binding	27	2.316560066	0.245624317	0.850383882
GO:0006366	transcription by RNA polymerase II	223	1.530497938	0.245658302	0.850383882
GO:0006814	sodium ion transport	66	2.585202642	0.245848715	0.850383882
GO:0009566	fertilization	49	2.498839945	0.246043825	0.850383882
GO:0001181	RNA polymerase I general transcription initiation factor activity	8	0.34722949	0.246097158	0.850383882
GO:0006361	transcription initiation at RNA polymerase I promoter	9	0.34722949	0.246097158	0.850383882
GO:0001756	somitogenesis	41	2.112926785	0.247717179	0.850383882
GO:0001558	regulation of cell growth	73	0.508277616	0.24776066	0.850383882
GO:0035091	phosphatidylinositol binding	97	1.838254363	0.248172631	0.850383882
GO:0004714	transmembrane receptor protein tyrosine kinase activity	31	2.876527807	0.248340805	0.850383882
GO:0033674	positive regulation of kinase activity	54	2.876527807	0.248340805	0.850383882
GO:0060261	positive regulation of transcription initiation by RNA polymerase II	59	2.489767043	0.248604687	0.850383882
GO:0005912	adherens junction	182	1.310479217	0.248818405	0.850383882
GO:0030705	cytoskeleton-dependent intracellular transport	20	2.415843588	0.249131628	0.850383882
GO:0030175	filopodium	76	2.165545153	0.249250345	0.850383882
GO:1903348	positive regulation of bicellular tight junction assembly	9	2.339265677	0.25018663	0.850383882
GO:0098992	neuronal dense core vesicle	20	2.05236399	0.250298943	0.850383882
GO:0045335	phagocytic vesicle	66	0.541888694	0.25041911	0.850383882
GO:0030165	PDZ domain binding	86	1.53625119	0.250443171	0.850383882
GO:0006904	vesicle docking involved in exocytosis	26	0.374535084	0.251154971	0.850383882
GO:0009755	hormone-mediated signaling pathway	42	1.871322414	0.251590073	0.850383882
GO:0106310	protein serine kinase activity	363	1.303754021	0.252365776	0.850383882
GO:1902275	regulation of chromatin organization	10	0.562512705	0.253815075	0.850383882
GO:0005881	cytoplasmic microtubule	55	2.44165174	0.253941195	0.850383882
GO:0015297	antiporter activity	53	0.555247622	0.253982405	0.850383882
GO:0031663	lipopolysaccharide-mediated signaling pathway	33	1.842256526	0.254381268	0.850383882
GO:0060765	regulation of androgen receptor signaling pathway	14	0.269547913	0.254414594	0.850383882
GO:0006606	protein import into nucleus	102	2.11736804	0.254524174	0.850383882
GO:0090461	intracellular glutamate homeostasis	6	0.393508255	0.254861883	0.850383882
GO:0051602	response to electrical stimulus	30	1.421555883	0.255149321	0.850383882
GO:0007163	establishment or maintenance of cell polarity	43	2.388051575	0.255778536	0.850383882
GO:0060041	retina development in camera-type eye	55	1.674142702	0.25585298	0.850383882
GO:0033628	regulation of cell adhesion mediated by integrin	13	2.081983989	0.25615287	0.850383882
GO:0043409	negative regulation of MAPK cascade	42	2.771290995	0.256269989	0.850383882
GO:0030879	mammary gland development	22	0.391776193	0.256331839	0.850383882
GO:0051219	phosphoprotein binding	36	1.781861204	0.257311163	0.850383882
GO:0061827	sperm head	11	0.351893383	0.258071727	0.850383882
GO:0033116	endoplasmic reticulum-Golgi intermediate compartment membrane	81	0.267676726	0.259434733	0.850383882
GO:0045111	intermediate filament cytoskeleton	51	2.139426591	0.259576572	0.850383882
GO:0031333	negative regulation of protein-containing complex assembly	36	0.396383523	0.259585534	0.850383882
GO:0005504	fatty acid binding	32	0.495699473	0.260128255	0.850383882
GO:0090280	positive regulation of calcium ion import	16	2.404132007	0.261312638	0.850383882
GO:2000010	positive regulation of protein localization to cell surface	19	3.158697188	0.261546827	0.850383882
GO:0006397	mRNA processing	207	1.456574997	0.261620477	0.850383882
GO:0001568	blood vessel development	45	1.82674037	0.261669344	0.850383882
GO:0097028	dendritic cell differentiation	13	2.293211581	0.262469031	0.850383882
GO:0043278	response to morphine	10	0.384558571	0.262680103	0.850383882
GO:0019216	regulation of lipid metabolic process	36	0.28660078	0.263354029	0.850383882
GO:0007584	response to nutrient	57	1.934023397	0.26341122	0.850383882
GO:0045109	intermediate filament organization	69	1.732423589	0.263769868	0.850383882
GTEx:Brain - Hypothalamus		1706	1.115478679	0.264662941	0.850383882
GO:0009953	dorsal/ventral pattern formation	39	0.375061387	0.266340681	0.850383882
GO:0070534	protein K63-linked ubiquitination	60	0.534081026	0.266988858	0.850383882
GO:0006888	endoplasmic reticulum to Golgi vesicle-mediated transport	123	2.793331772	0.267052091	0.850383882
GO:0032691	negative regulation of interleukin-1 beta production	32	2.345077341	0.267763602	0.850383882
GO:0097060	synaptic membrane	40	2.717678348	0.267836206	0.850383882
GO:0009063	amino acid catabolic process	5	3.038358192	0.268722504	0.850383882
GO:0030317	flagellated sperm motility	92	1.669867168	0.268755149	0.850383882
GO:0006996	organelle organization	9	1.545087852	0.269041628	0.850383882
GO:0046603	negative regulation of mitotic centrosome separation	1	1.545087852	0.269041628	0.850383882
GO:0051647	nucleus localization	6	1.545087852	0.269041628	0.850383882
GO:0006325	chromatin organization	159	1.684178275	0.270813327	0.850383882
GO:0045776	negative regulation of blood pressure	27	2.339625957	0.271002185	0.850383882
GO:0045646	regulation of erythrocyte differentiation	6	2.253423566	0.272197826	0.850383882
GO:2000601	positive regulation of Arp2/3 complex-mediated actin nucleation	8	1.426097734	0.273673719	0.850383882
GO:0006120	mitochondrial electron transport, NADH to ubiquinone	46	0.304764681	0.273692254	0.850383882
GO:0071288	cellular response to mercury ion	3	0.395678553	0.274644348	0.850383882
GO:0005741	mitochondrial outer membrane	208	1.505589952	0.274713992	0.850383882
GO:0032094	response to food	24	2.584724164	0.275055434	0.850383882
GO:0019005	SCF ubiquitin ligase complex	67	0.418682763	0.276094287	0.850383882
GO:0007608	sensory perception of smell	114	0.929761783	0.277343147	0.850383882
GO:0043113	receptor clustering	25	2.295650064	0.277719984	0.850383882
GO:1990904	ribonucleoprotein complex	169	1.604903593	0.279288277	0.850383882
GO:0045939	negative regulation of steroid metabolic process	3	0.466032333	0.280272787	0.850383882
GO:0006869	lipid transport	74	1.904122638	0.280411328	0.850383882
GO:0009060	aerobic respiration	67	1.982218981	0.281501043	0.850383882
GO:0030020	extracellular matrix structural constituent conferring tensile strength	45	1.764243204	0.281545235	0.850383882
GO:0001533	cornified envelope	60	0.531877522	0.281703523	0.850383882
GO:0005743	mitochondrial inner membrane	471	1.219470058	0.281711291	0.850383882
GO:0030071	regulation of mitotic metaphase/anaphase transition	34	2.738419483	0.282477575	0.850383882
GO:1903265	positive regulation of tumor necrosis factor-mediated signaling pathway	13	2.385419404	0.282930035	0.850383882
GO:0034497	protein localization to phagophore assembly site	16	0.301364356	0.283095147	0.850383882
GO:0046872	metal ion binding	2388	1.077316381	0.28319134	0.850383882
GO:0071711	basement membrane organization	23	0.301407438	0.283788428	0.850383882
GO:0034144	negative regulation of toll-like receptor 4 signaling pathway	13	2.047244847	0.284635971	0.850383882
GO:0098793	presynapse	148	0.730309809	0.285522717	0.850383882
GO:0000070	mitotic sister chromatid segregation	34	1.469228835	0.285938132	0.850383882
GO:1904417	positive regulation of xenophagy	9	0.365733193	0.286494421	0.850383882
GO:0030141	secretory granule	91	0.429335655	0.286828165	0.850383882
GO:0046330	positive regulation of JNK cascade	97	0.566707117	0.286847105	0.850383882
GO:0005925	focal adhesion	427	1.229295208	0.286945272	0.850383882
GO:0042100	B cell proliferation	45	2.303179082	0.28874191	0.850383882
GO:0120293	dynein axonemal particle	20	0.603362163	0.289106586	0.850383882
GO:0000166	nucleotide binding	64	1.527852761	0.289274893	0.850383882
GO:0042908	xenobiotic transport	26	0.619159989	0.289725365	0.850383882
GO:0051123	RNA polymerase II preinitiation complex assembly	63	2.708552867	0.289808898	0.850383882
GO:0010592	positive regulation of lamellipodium assembly	28	1.398394488	0.290738466	0.850383882
GO:0005765	lysosomal membrane	377	1.308361907	0.291667085	0.850383882
GO:0004386	helicase activity	56	2.466918672	0.291858123	0.850383882
GO:0045494	photoreceptor cell maintenance	43	1.942925722	0.292275902	0.850383882
GO:1903241	U2-type prespliceosome assembly	25	2.681387028	0.292462409	0.850383882
GO:0030139	endocytic vesicle	63	0.588639679	0.293305409	0.850383882
GO:0007517	muscle organ development	96	1.811281565	0.293724915	0.850383882
GO:0070821	tertiary granule membrane	73	0.710749172	0.294363689	0.850383882
GO:0043565	sequence-specific DNA binding	247	1.536986259	0.294770606	0.850383882
GO:0000502	proteasome complex	56	3.250675722	0.296940185	0.850383882
GO:0002774	Fc receptor mediated inhibitory signaling pathway	5	1.903621484	0.297013519	0.850383882
GO:0035556	intracellular signal transduction	378	1.2933013	0.297024536	0.850383882
GO:0031434	mitogen-activated protein kinase kinase binding	10	0.3713479	0.297200489	0.850383882
GO:0008344	adult locomotory behavior	48	0.542349124	0.297925106	0.850383882
GO:0042059	negative regulation of epidermal growth factor receptor signaling pathway	16	0.521890623	0.297991611	0.850383882
GO:0003341	cilium movement	43	0.623731091	0.298177874	0.850383882
GO:0042169	SH2 domain binding	42	0.520306615	0.2981921	0.850383882
GO:0016595	glutamate binding	8	0.415965153	0.298207128	0.850383882
GO:0005506	iron ion binding	128	1.52508858	0.298207852	0.850383882
GO:0050804	modulation of chemical synaptic transmission	78	0.669291577	0.298593554	0.850383882
GO:0032982	myosin filament	21	0.623063156	0.29920202	0.850383882
GO:0008970	phospholipase A1 activity	18	0.400819301	0.299959484	0.850383882
GO:0034638	phosphatidylcholine catabolic process	13	0.37678811	0.300417795	0.850383882
GO:0048705	skeletal system morphogenesis	32	0.422476592	0.300501296	0.850383882
GO:0045773	positive regulation of axon extension	30	1.380543298	0.300524736	0.850383882
GO:0000727	double-strand break repair via break-induced replication	12	3.33053559	0.300776512	0.850383882
GO:0006268	DNA unwinding involved in DNA replication	21	3.33053559	0.300776512	0.850383882
GO:0071162	CMG complex	11	3.33053559	0.300776512	0.850383882
GO:0001042	RNA polymerase I core binding	4	0.380336634	0.301582911	0.850383882
GO:0007000	nucleolus organization	5	0.380336634	0.301582911	0.850383882
GO:0007028	cytoplasm organization	5	0.380336634	0.301582911	0.850383882
GO:0008418	protein-N-terminal asparagine amidohydrolase activity	2	0.380336634	0.301582911	0.850383882
GO:0016831	carboxy-lyase activity	6	0.380336634	0.301582911	0.850383882
GO:0048144	fibroblast proliferation	39	0.380336634	0.301582911	0.850383882
GO:1902254	negative regulation of intrinsic apoptotic signaling pathway by p53 class mediator	6	0.380336634	0.301582911	0.850383882
GO:2000142	regulation of DNA-templated transcription initiation	1	0.380336634	0.301582911	0.850383882
GO:0090734	site of DNA damage	41	0.32363592	0.30221891	0.850383882
GO:0060023	soft palate development	5	3.318982707	0.303043738	0.850383882
GO:0030182	neuron differentiation	159	1.58006092	0.303820622	0.850383882
GO:0042475	odontogenesis of dentin-containing tooth	59	2.116262456	0.304289292	0.850383882
GO:0048681	negative regulation of axon regeneration	11	2.319851321	0.304631718	0.850383882
GO:0006643	membrane lipid metabolic process	2	2.417609706	0.304702796	0.850383882
GO:0046485	ether lipid metabolic process	6	2.417609706	0.304702796	0.850383882
GO:0050479	glyceryl-ether monooxygenase activity	1	2.417609706	0.304702796	0.850383882
GO:0001508	action potential	45	0.487999116	0.304873325	0.850383882
GO:0070166	enamel mineralization	14	2.439449964	0.304997283	0.850383882
GO:0006855	xenobiotic transmembrane transport	17	2.48259538	0.305284597	0.850383882
GO:0047710	bis(5'-adenosyl)-triphosphatase activity	3	2.497780997	0.305603517	0.850383882
GTEx:Brain - Anterior cingulate cortex BA24		1706	1.09497025	0.305678625	0.850383882
GO:0051924	regulation of calcium ion transport	23	0.503380747	0.305821275	0.850383882
GO:0001540	amyloid-beta binding	86	1.489450164	0.306394215	0.850383882
GO:0034394	protein localization to cell surface	32	2.167819507	0.307546938	0.850383882
GO:0007399	nervous system development	379	1.289568607	0.308121879	0.850383882
GO:0071360	cellular response to exogenous dsRNA	17	2.39589118	0.309068102	0.850383882
GO:0045334	clathrin-coated endocytic vesicle	25	0.575641317	0.30917119	0.850383882
GO:0071005	U2-type precatalytic spliceosome	50	2.612063404	0.309185265	0.850383882
GO:0045089	positive regulation of innate immune response	30	0.549406324	0.310019838	0.850383882
GO:0060252	positive regulation of glial cell proliferation	20	1.959109485	0.310752317	0.850383882
GO:0097352	autophagosome maturation	53	0.550655089	0.311099498	0.850383882
GO:0031528	microvillus membrane	33	0.422541361	0.311171813	0.850383882
GO:0030424	axon	337	1.213108728	0.31147615	0.850383882
GO:0003887	DNA-directed DNA polymerase activity	24	2.525598307	0.311647393	0.850383882
GO:0030521	androgen receptor signaling pathway	24	0.428050282	0.31301216	0.850383882
GO:0036064	ciliary basal body	170	1.490013767	0.313446428	0.850383882
GO:0051787	misfolded protein binding	16	2.466322703	0.31404083	0.850383882
GO:0032051	clathrin light chain binding	7	3.259735147	0.314208611	0.850383882
GO:1902476	chloride transmembrane transport	110	0.747338675	0.314355028	0.850383882
GO:0042744	hydrogen peroxide catabolic process	26	0.494754273	0.314797091	0.850383882
GO:0010629	negative regulation of gene expression	241	1.394993455	0.315196456	0.850383882
GO:0048246	macrophage chemotaxis	15	0.450688889	0.315247669	0.850383882
GO:0031209	SCAR complex	12	1.366706598	0.315490166	0.850383882
GO:0005080	protein kinase C binding	52	0.579069438	0.316146823	0.850383882
GO:0006270	DNA replication initiation	26	2.407119367	0.316287663	0.850383882
GO:0048306	calcium-dependent protein binding	78	0.555092615	0.316822044	0.850383882
GO:0042995	cell projection	142	1.411946639	0.317043603	0.850383882
GO:0032026	response to magnesium ion	13	0.533733097	0.317197652	0.850383882
GO:0048010	vascular endothelial growth factor receptor signaling pathway	30	0.238576233	0.317603595	0.850383882
GO:2000406	positive regulation of T cell migration	20	0.582345054	0.318591098	0.850383882
GO:0035371	microtubule plus-end	24	2.564005494	0.319680288	0.850383882
GO:0045190	isotype switching	19	2.630501583	0.31984106	0.850383882
GO:0060013	righting reflex	8	0.434331182	0.319896794	0.850383882
GO:0019226	transmission of nerve impulse	23	2.060377127	0.319982881	0.850383882
GO:0030641	regulation of cellular pH	6	0.385053848	0.320134378	0.850383882
GO:0051279	regulation of release of sequestered calcium ion into cytosol	14	1.807636993	0.321380115	0.850383882
GO:1902957	negative regulation of mitochondrial electron transport, NADH to ubiquinone	2	0.326903701	0.321885421	0.850383882
GO:0043237	laminin-1 binding	7	0.327699793	0.321917393	0.850383882
GO:0030426	growth cone	126	1.957342032	0.322027939	0.850383882
GO:0009968	negative regulation of signal transduction	41	2.14574453	0.322087996	0.850383882
GO:0051959	dynein light intermediate chain binding	28	1.9724486	0.322211355	0.850383882
GO:0002931	response to ischemia	65	1.772101081	0.322341853	0.850383882
GO:0030280	structural constituent of skin epidermis	37	1.570395205	0.323841117	0.850383882
GO:0045095	keratin filament	95	1.570395205	0.323841117	0.850383882
GO:0099151	regulation of postsynaptic density assembly	13	2.35825954	0.324541331	0.850383882
GO:0003723	RNA binding	1372	1.140156451	0.327301444	0.850383882
GO:0030217	T cell differentiation	41	1.968315325	0.32786763	0.850383882
GO:0006909	phagocytosis	68	0.666686548	0.328576883	0.850383882
GO:0086023	adenylate cyclase-activating adrenergic receptor signaling pathway involved in heart process	2	2.142426976	0.329059005	0.850383882
GO:0010718	positive regulation of epithelial to mesenchymal transition	51	2.358632009	0.329320244	0.850383882
GO:0006508	proteolysis	496	1.225827226	0.330276341	0.850383882
GO:0010875	positive regulation of cholesterol efflux	26	2.295084009	0.333458131	0.850383882
GO:0016301	kinase activity	62	1.464917695	0.333773396	0.850383882
GO:1903561	extracellular vesicle	59	1.890313263	0.333843958	0.850383882
GO:0031397	negative regulation of protein ubiquitination	56	2.271138485	0.334922978	0.850383882
GO:0035577	azurophil granule membrane	59	0.634040136	0.335097758	0.850383882
GO:0031529	ruffle organization	14	1.365994075	0.335618022	0.850383882
GO:0031641	regulation of myelination	21	1.365994075	0.335618022	0.850383882
GO:0006310	DNA recombination	58	0.631157588	0.33578493	0.850383882
GO:0098552	side of membrane	105	0.775822693	0.33605449	0.850383882
GO:0051225	spindle assembly	34	1.392754774	0.336276294	0.850383882
GO:0006914	autophagy	147	1.839380715	0.336394537	0.850383882
GO:0060173	limb development	36	0.433588213	0.337800505	0.850383882
GO:1900745	positive regulation of p38MAPK cascade	28	1.943392915	0.337812795	0.850383882
GO:0032525	somite rostral/caudal axis specification	11	0.460215813	0.338283869	0.850383882
GO:0045332	phospholipid translocation	25	0.543245387	0.338677372	0.850383882
GO:0099054	presynapse assembly	13	2.143468301	0.338969713	0.850383882
GO:0007268	chemical synaptic transmission	222	1.230515919	0.340578832	0.850383882
GO:0030119	AP-type membrane coat adaptor complex	7	0.46442804	0.340896653	0.850383882
GO:0070847	core mediator complex	26	2.505356012	0.341005149	0.850383882
GO:1901379	regulation of potassium ion transmembrane transport	18	0.451728993	0.341835125	0.850383882
GO:0060291	long-term synaptic potentiation	50	0.514921171	0.342152594	0.850383882
GO:0005783	endoplasmic reticulum	1092	0.915261812	0.342734303	0.850383882
GO:0005200	structural constituent of cytoskeleton	104	1.676285067	0.34494177	0.850383882
GO:0035924	cellular response to vascular endothelial growth factor stimulus	27	0.383634559	0.345601458	0.850383882
GO:0003007	heart morphogenesis	44	2.25934237	0.346605862	0.850383882
GO:0015095	magnesium ion transmembrane transporter activity	16	1.173578208	0.346968655	0.850383882
GO:0015693	magnesium ion transport	13	1.173578208	0.346968655	0.850383882
GO:1903830	magnesium ion transmembrane transport	15	1.173578208	0.346968655	0.850383882
GO:0097009	energy homeostasis	52	1.955414839	0.347379138	0.850383882
GO:0002080	acrosomal membrane	27	1.926550012	0.34810052	0.850383882
GO:0016358	dendrite development	40	0.494322674	0.348445117	0.850383882
GO:0000076	DNA replication checkpoint signaling	13	3.021409859	0.348468171	0.850383882
GO:0000305	response to oxygen radical	1	3.021409859	0.348468171	0.850383882
GO:0000417	HIR complex	1	3.021409859	0.348468171	0.850383882
GO:0002001	renin secretion into blood stream	4	3.021409859	0.348468171	0.850383882
GO:0006843	mitochondrial citrate transmembrane transport	1	3.021409859	0.348468171	0.850383882
GO:0007597	blood coagulation, intrinsic pathway	8	3.021409859	0.348468171	0.850383882
GO:0008169	C-methyltransferase activity	1	3.021409859	0.348468171	0.850383882
GO:0008171	O-methyltransferase activity	8	3.021409859	0.348468171	0.850383882
GO:0010269	response to selenium ion	10	3.021409859	0.348468171	0.850383882
GO:0010572	positive regulation of platelet activation	13	3.021409859	0.348468171	0.850383882
GO:0014046	dopamine secretion	5	3.021409859	0.348468171	0.850383882
GO:0015137	citrate transmembrane transporter activity	4	3.021409859	0.348468171	0.850383882
GO:0015142	tricarboxylic acid transmembrane transporter activity	1	3.021409859	0.348468171	0.850383882
GO:0016036	cellular response to phosphate starvation	3	3.021409859	0.348468171	0.850383882
GO:0016206	catechol O-methyltransferase activity	3	3.021409859	0.348468171	0.850383882
GO:0021644	vagus nerve morphogenesis	2	3.021409859	0.348468171	0.850383882
GO:0021696	cerebellar cortex morphogenesis	6	3.021409859	0.348468171	0.850383882
GO:0030135	coated vesicle	3	3.021409859	0.348468171	0.850383882
GO:0030697	tRNA (uracil(54)-C5)-methyltransferase activity, S-adenosyl methionine-dependent	2	3.021409859	0.348468171	0.850383882
GO:0032502	developmental process	20	3.021409859	0.348468171	0.850383882
GO:0034380	high-density lipoprotein particle assembly	10	3.021409859	0.348468171	0.850383882
GO:0035812	renal sodium excretion	4	3.021409859	0.348468171	0.850383882
GO:0035909	aorta morphogenesis	17	3.021409859	0.348468171	0.850383882
GO:0042415	norepinephrine metabolic process	7	3.021409859	0.348468171	0.850383882
GO:0042424	catecholamine catabolic process	3	3.021409859	0.348468171	0.850383882
GO:0043220	Schmidt-Lanterman incisure	11	3.021409859	0.348468171	0.850383882
GO:0043587	tongue morphogenesis	5	3.021409859	0.348468171	0.850383882
GO:0044794	positive regulation by host of viral process	12	3.021409859	0.348468171	0.850383882
GO:0046604	positive regulation of mitotic centrosome separation	3	3.021409859	0.348468171	0.850383882
GO:0046959	habituation	3	3.021409859	0.348468171	0.850383882
GO:0048243	norepinephrine secretion	1	3.021409859	0.348468171	0.850383882
GO:0048644	muscle organ morphogenesis	8	3.021409859	0.348468171	0.850383882
GO:0048752	semicircular canal morphogenesis	5	3.021409859	0.348468171	0.850383882
GO:0060840	artery development	11	3.021409859	0.348468171	0.850383882
GO:0060982	coronary artery morphogenesis	9	3.021409859	0.348468171	0.850383882
GO:0071439	clathrin complex	8	3.021409859	0.348468171	0.850383882
GO:0071626	mastication	4	3.021409859	0.348468171	0.850383882
GO:0071913	citrate secondary active transmembrane transporter activity	1	3.021409859	0.348468171	0.850383882
GO:0097018	renal albumin absorption	5	3.021409859	0.348468171	0.850383882
GO:0097205	renal filtration	3	3.021409859	0.348468171	0.850383882
GO:0097443	sorting endosome	6	3.021409859	0.348468171	0.850383882
GO:0140517	protein-RNA adaptor activity	5	3.021409859	0.348468171	0.850383882
GO:1900272	negative regulation of long-term synaptic potentiation	13	3.021409859	0.348468171	0.850383882
GO:1902074	response to salt	7	3.021409859	0.348468171	0.850383882
GO:1902977	mitotic DNA replication preinitiation complex assembly	1	3.021409859	0.348468171	0.850383882
GO:1903142	positive regulation of establishment of endothelial barrier	6	3.021409859	0.348468171	0.850383882
GO:1903350	response to dopamine	2	3.021409859	0.348468171	0.850383882
GO:1905573	ganglioside GM1 binding	3	3.021409859	0.348468171	0.850383882
GO:1905576	ganglioside GT1b binding	3	3.021409859	0.348468171	0.850383882
GO:1990776	response to angiotensin	10	3.021409859	0.348468171	0.850383882
GO:1990779	glycoprotein Ib-IX-V complex	5	3.021409859	0.348468171	0.850383882
GO:1990963	establishment of blood-retinal barrier	5	3.021409859	0.348468171	0.850383882
GO:2000027	regulation of animal organ morphogenesis	1	3.021409859	0.348468171	0.850383882
GO:2000633	positive regulation of pre-miRNA processing	2	3.021409859	0.348468171	0.850383882
GO:2001037	positive regulation of tongue muscle cell differentiation	2	3.021409859	0.348468171	0.850383882
GO:2001054	negative regulation of mesenchymal cell apoptotic process	7	3.021409859	0.348468171	0.850383882
GO:0015015	heparan sulfate proteoglycan biosynthetic process, enzymatic modification	12	1.864323854	0.348479346	0.850383882
GO:0048701	embryonic cranial skeleton morphogenesis	30	2.291414697	0.348787279	0.850383882
GO:2000774	positive regulation of cellular senescence	12	0.403074649	0.350459938	0.852975836
GO:0001917	photoreceptor inner segment	70	2.255613014	0.350616752	0.852975836
GO:0016064	immunoglobulin mediated immune response	105	0.361545643	0.351575399	0.854374277
GO:0005901	caveola	75	0.631412297	0.352075859	0.854439206
GO:0030594	neurotransmitter receptor activity	31	0.48488135	0.352369807	0.854439206
GO:0006094	gluconeogenesis	49	1.821653336	0.353335099	0.855049792
GTEx:Spleen		1706	1.067292122	0.353389851	0.855049792
GO:0045184	establishment of protein localization	35	0.339602334	0.355824704	0.857977876
GO:0005827	polar microtubule	5	3.152833149	0.356206469	0.857977876
GO:0005549	odorant binding	125	0.950955981	0.357032199	0.857977876
GO:0050680	negative regulation of epithelial cell proliferation	54	1.98165552	0.357429055	0.857977876
GO:0050700	CARD domain binding	16	1.723301147	0.357930629	0.857977876
GO:0019900	kinase binding	96	1.451823074	0.358186271	0.857977876
GO:0018105	peptidyl-serine phosphorylation	153	1.472861772	0.360232626	0.857977876
GO:0030728	ovulation	4	0.681345378	0.360731444	0.857977876
GO:1904383	response to sodium phosphate	9	0.558178615	0.36080232	0.857977876
GO:0006805	xenobiotic metabolic process	109	0.85072576	0.361812402	0.857977876
GO:0018230	peptidyl-L-cysteine S-palmitoylation	23	2.065596067	0.362547579	0.857977876
GO:0019706	protein-cysteine S-palmitoyltransferase activity	26	2.065596067	0.362547579	0.857977876
GO:0016311	dephosphorylation	42	1.58163333	0.36281598	0.857977876
GO:0001556	oocyte maturation	24	0.463377188	0.363189445	0.857977876
GO:0047496	vesicle transport along microtubule	17	0.572449976	0.364008223	0.857977876
GO:0001960	negative regulation of cytokine-mediated signaling pathway	9	0.354851471	0.364081071	0.857977876
GO:0005152	interleukin-1 receptor antagonist activity	3	0.354851471	0.364081071	0.857977876
GO:0070831	basement membrane assembly	4	0.354851471	0.364081071	0.857977876
GO:0140825	lactoperoxidase activity	4	0.354851471	0.364081071	0.857977876
GO:0012506	vesicle membrane	38	0.539179515	0.365857522	0.857977876
GO:0005635	nuclear envelope	199	1.367116173	0.36622446	0.857977876
GO:0005744	TIM23 mitochondrial import inner membrane translocase complex	16	0.43388214	0.36698025	0.857977876
GO:0030150	protein import into mitochondrial matrix	20	0.43388214	0.36698025	0.857977876
GO:0051932	synaptic transmission, GABAergic	26	1.608273362	0.36706294	0.857977876
GO:0071949	FAD binding	40	1.738436221	0.367349904	0.857977876
GO:0007100	mitotic centrosome separation	6	0.529378627	0.368459831	0.857977876
GO:0010730	negative regulation of hydrogen peroxide biosynthetic process	3	0.529378627	0.368459831	0.857977876
GO:0031616	spindle pole centrosome	14	0.529378627	0.368459831	0.857977876
GO:0051303	establishment of chromosome localization	2	0.529378627	0.368459831	0.857977876
GO:0050853	B cell receptor signaling pathway	56	1.661129323	0.36897858	0.857977876
GO:0006334	nucleosome assembly	90	1.892978453	0.369259664	0.857977876
GO:0035332	positive regulation of hippo signaling	12	1.388207577	0.369885102	0.857977876
GO:0030968	endoplasmic reticulum unfolded protein response	46	0.52894981	0.37010882	0.857977876
GO:0006281	DNA repair	240	1.298808216	0.370634429	0.857977876
GO:0004963	follicle-stimulating hormone receptor activity	1	2.108599222	0.370650321	0.857977876
GO:0008406	gonad development	12	2.108599222	0.370650321	0.857977876
GO:0010738	regulation of protein kinase A signaling	9	2.108599222	0.370650321	0.857977876
GO:0042699	follicle-stimulating hormone signaling pathway	3	2.108599222	0.370650321	0.857977876
GO:0071372	cellular response to follicle-stimulating hormone stimulus	10	2.108599222	0.370650321	0.857977876
GO:0007059	chromosome segregation	91	0.639513277	0.371085172	0.857977876
GO:0048008	platelet-derived growth factor receptor signaling pathway	30	0.554455768	0.371284151	0.857977876
GO:0001965	G-protein alpha-subunit binding	29	2.052396719	0.371444697	0.857977876
GO:0000387	spliceosomal snRNP assembly	29	1.734573343	0.371534592	0.857977876
GO:0030018	Z disc	130	1.561184668	0.371559152	0.857977876
GO:0019933	cAMP-mediated signaling	40	0.572506617	0.37301158	0.860439148
GO:0007173	epidermal growth factor receptor signaling pathway	49	0.585586827	0.373945953	0.861701544
GO:0042274	ribosomal small subunit biogenesis	72	0.474680276	0.376091042	0.865363673
GO:0000423	mitophagy	32	0.485212896	0.377141352	0.865363673
GO:0045766	positive regulation of angiogenesis	138	1.367687505	0.377689025	0.865363673
GO:0019903	protein phosphatase binding	86	1.774403203	0.378795323	0.865363673
GO:0043531	ADP binding	39	2.187295091	0.379591026	0.865363673
GO:0008584	male gonad development	107	1.362749707	0.380572977	0.865363673
GO:0046326	positive regulation of glucose import	36	2.033746876	0.380990738	0.865363673
GO:0072593	reactive oxygen species metabolic process	33	0.544453049	0.381197633	0.865363673
GO:0016605	PML body	108	1.537762497	0.381229325	0.865363673
GO:0051011	microtubule minus-end binding	14	1.362445889	0.381711166	0.865363673
GO:0007368	determination of left/right symmetry	64	0.701796662	0.381774529	0.865363673
GO:0030515	snoRNA binding	20	0.368966751	0.381967802	0.865363673
GO:0006896	Golgi to vacuole transport	9	0.384763803	0.382318073	0.865363673
GO:0008340	determination of adult lifespan	35	2.155937005	0.382539852	0.865363673
GO:0006357	regulation of transcription by RNA polymerase II	1566	1.070510417	0.382591952	0.865363673
GO:0048873	homeostasis of number of cells within a tissue	33	2.375742228	0.383610332	0.865363673
GO:2000353	positive regulation of endothelial cell apoptotic process	19	0.550685296	0.383845772	0.865363673
GO:0007249	canonical NF-kappaB signal transduction	38	2.023747411	0.384693234	0.865363673
GO:0045121	membrane raft	201	1.300762334	0.386076432	0.865363673
GO:0045505	dynein intermediate chain binding	37	1.689734109	0.386499815	0.865363673
GO:0051117	ATPase binding	84	1.748051255	0.386697626	0.865363673
GO:0004674	protein serine/threonine kinase activity	362	1.236862508	0.386727993	0.865363673
GO:0005762	mitochondrial large ribosomal subunit	56	1.782293573	0.388144519	0.865363673
GO:0045893	positive regulation of DNA-templated transcription	681	1.21491127	0.388478467	0.865363673
GO:0005163	nerve growth factor receptor binding	5	1.936458306	0.389462899	0.865363673
GO:0043406	positive regulation of MAP kinase activity	55	1.936458306	0.389462899	0.865363673
GO:0001890	placenta development	36	1.972312008	0.391514922	0.865363673
GO:0042043	neurexin family protein binding	15	0.474889944	0.391900581	0.865363673
GO:0034707	chloride channel complex	54	0.745882688	0.392217841	0.865363673
GO:0050681	nuclear androgen receptor binding	26	0.461709166	0.39260562	0.865363673
GO:0005254	chloride channel activity	69	0.764794391	0.392648122	0.865363673
GO:0032570	response to progesterone	37	1.750207654	0.39300624	0.865363673
GO:0001916	positive regulation of T cell mediated cytotoxicity	37	1.725331929	0.393237057	0.865363673
GO:0032456	endocytic recycling	66	0.576461598	0.393314875	0.865363673
GO:0035019	somatic stem cell population maintenance	54	1.559513998	0.393646792	0.865363673
GO:0008277	regulation of G protein-coupled receptor signaling pathway	45	1.997007926	0.394074521	0.865363673
GO:0003779	actin binding	265	0.779944472	0.394139659	0.865363673
GO:0010569	regulation of double-strand break repair via homologous recombination	17	0.427937357	0.39501318	0.865363673
GO:0035023	regulation of Rho protein signal transduction	25	1.709379818	0.395574612	0.865363673
GO:0031093	platelet alpha granule lumen	67	1.397732657	0.395801436	0.865363673
GO:0098586	cellular response to virus	79	1.758926526	0.396020682	0.865363673
GO:0160111	axonemal A tubule inner sheath	26	1.71563392	0.396092005	0.865363673
GO:0051412	response to corticosterone	15	2.385741335	0.396987621	0.865363673
GO:0036464	cytoplasmic ribonucleoprotein granule	77	1.780113817	0.397364393	0.865363673
GO:0086004	regulation of cardiac muscle cell contraction	12	0.392328479	0.397492123	0.865363673
GO:0005484	SNAP receptor activity	37	0.543263362	0.397810443	0.865363673
GO:0031201	SNARE complex	48	0.543263362	0.397810443	0.865363673
GO:0001574	ganglioside biosynthetic process	11	2.031485518	0.397952963	0.865363673
GO:0042474	middle ear morphogenesis	21	0.683556921	0.398121719	0.865363673
GTEx:Brain - Nucleus accumbens basal ganglia		1706	1.082546534	0.398143839	0.865363673
GO:0043204	perikaryon	150	1.322466205	0.398477549	0.865363673
GO:0005975	carbohydrate metabolic process	124	1.406219499	0.398564997	0.865363673
GO:0031032	actomyosin structure organization	30	0.60621919	0.398906129	0.865363673
GO:0005782	peroxisomal matrix	51	1.572494434	0.400098876	0.865363673
GO:0005942	phosphatidylinositol 3-kinase complex	21	2.041240198	0.400284912	0.865363673
GO:1901223	negative regulation of non-canonical NF-kappaB signal transduction	28	1.8753978	0.400369314	0.865363673
GO:0048384	retinoic acid receptor signaling pathway	17	1.675684501	0.400488967	0.865363673
GO:0072659	protein localization to plasma membrane	149	0.724449957	0.400817295	0.865363673
GO:0010484	histone H3 acetyltransferase activity	8	0.474198903	0.401338145	0.865363673
GO:0004791	thioredoxin-disulfide reductase (NADPH) activity	7	2.09977316	0.402202676	0.865363673
GO:0008015	blood circulation	32	0.745799035	0.403189688	0.865363673
GO:0030371	translation repressor activity	19	1.315090284	0.403998993	0.865363673
GO:0051388	positive regulation of neurotrophin TRK receptor signaling pathway	5	1.315090284	0.403998993	0.865363673
GO:0090725	peripheral region of growth cone	1	1.315090284	0.403998993	0.865363673
GO:0097484	dendrite extension	10	1.315090284	0.403998993	0.865363673
GO:0099563	modification of synaptic structure	4	1.315090284	0.403998993	0.865363673
GO:0099578	regulation of translation at postsynapse, modulating synaptic transmission	3	1.315090284	0.403998993	0.865363673
GO:1903422	negative regulation of synaptic vesicle recycling	2	1.315090284	0.403998993	0.865363673
GO:1905274	regulation of modification of postsynaptic actin cytoskeleton	5	1.315090284	0.403998993	0.865363673
GO:0006488	dolichol-linked oligosaccharide biosynthetic process	18	0.523136306	0.404823995	0.865363673
GO:0016010	dystrophin-associated glycoprotein complex	16	0.548604557	0.404956672	0.865363673
GO:0032543	mitochondrial translation	94	1.48626317	0.405192988	0.865363673
GO:0035315	hair cell differentiation	7	2.122086997	0.405508018	0.865363673
GO:0072558	NLRP1 inflammasome complex	6	1.62617921	0.405724907	0.865363673
GO:0044183	protein folding chaperone	53	2.165362746	0.406325162	0.865363673
GO:0042149	cellular response to glucose starvation	45	2.113122281	0.406469519	0.865363673
GO:0051298	centrosome duplication	16	0.623508108	0.40682644	0.865363673
GO:0043195	terminal bouton	44	1.303613651	0.406871703	0.865363673
GO:0002430	complement receptor mediated signaling pathway	15	1.473876256	0.407468487	0.865363673
GO:0004875	complement receptor activity	8	1.473876256	0.407468487	0.865363673
GO:0004982	N-formyl peptide receptor activity	5	1.473876256	0.407468487	0.865363673
GO:0000724	double-strand break repair via homologous recombination	100	1.526893634	0.407796065	0.865363673
GO:0004722	protein serine/threonine phosphatase activity	51	0.556959211	0.408010766	0.865363673
GO:0009887	animal organ morphogenesis	109	1.439757832	0.408190412	0.865363673
GO:0097440	apical dendrite	16	0.502278879	0.409745323	0.867294958
GO:0001664	G protein-coupled receptor binding	63	0.404361375	0.410200139	0.867294958
GO:0032259	methylation	107	1.333277714	0.410270257	0.867294958
GO:0150105	protein localization to cell-cell junction	8	0.540664055	0.41132963	0.868408141
GO:0006470	protein dephosphorylation	116	1.423997064	0.411577084	0.868408141
GTEx:Lung		1706	1.070790484	0.413074571	0.870657423
GO:0005518	collagen binding	64	0.639395509	0.413593941	0.870657423
GO:2001240	negative regulation of extrinsic apoptotic signaling pathway in absence of ligand	34	1.916686778	0.414199707	0.870657423
GO:0007005	mitochondrion organization	102	1.516664578	0.414207642	0.870657423
GO:0035374	chondroitin sulfate binding	9	2.049554813	0.414808228	0.871097279
GO:0035145	exon-exon junction complex	20	0.524081439	0.415623349	0.871986405
GO:0071276	cellular response to cadmium ion	36	0.469367944	0.41682151	0.87322939
GO:0008375	acetylglucosaminyltransferase activity	22	1.913202588	0.417963883	0.87322939
GO:0045747	positive regulation of Notch signaling pathway	48	0.572440358	0.418420028	0.87322939
GO:0016525	negative regulation of angiogenesis	92	1.330249284	0.418975119	0.87322939
GO:0009791	post-embryonic development	71	1.470258237	0.419097746	0.87322939
GO:1904646	cellular response to amyloid-beta	41	0.680701122	0.419487851	0.87322939
GO:0007422	peripheral nervous system development	23	1.672956666	0.419655775	0.87322939
GO:0045666	positive regulation of neuron differentiation	81	1.915419995	0.41983403	0.87322939
GO:1904262	negative regulation of TORC1 signaling	49	1.79889013	0.420317865	0.87322939
GO:0046943	carboxylic acid transmembrane transporter activity	3	0.594477409	0.420530955	0.87322939
GO:1905039	carboxylic acid transmembrane transport	4	0.594477409	0.420530955	0.87322939
GO:0016266	O-glycan processing	40	2.052541954	0.42124181	0.87389028
GO:0000086	G2/M transition of mitotic cell cycle	49	1.694306854	0.423847622	0.877828748
GO:0030595	leukocyte chemotaxis	14	0.514583333	0.424377299	0.877828748
GO:0045732	positive regulation of protein catabolic process	77	1.821214014	0.424731063	0.877828748
GO:0032757	positive regulation of interleukin-8 production	63	1.657569734	0.425265132	0.877828748
GO:0005778	peroxisomal membrane	64	0.718400245	0.425384625	0.877828748
GO:0032930	positive regulation of superoxide anion generation	18	0.403547073	0.42618569	0.877828748
GO:0006935	chemotaxis	115	1.269441809	0.42646684	0.877828748
GO:0038095	Fc-epsilon receptor signaling pathway	24	1.717842092	0.427412937	0.877828748
GO:0090543	Flemming body	35	2.097426412	0.428344782	0.877828748
GO:0030837	negative regulation of actin filament polymerization	19	2.030378395	0.428502753	0.877828748
GO:0023026	MHC class II protein complex binding	27	1.416456775	0.428896771	0.877828748
GO:0032148	activation of protein kinase B activity	21	1.738300636	0.428908374	0.877828748
GO:0031122	cytoplasmic microtubule organization	46	1.307362078	0.429019229	0.877828748
GO:0090398	cellular senescence	56	0.561303306	0.429118711	0.877828748
GO:0007160	cell-matrix adhesion	106	1.349084223	0.429381764	0.877828748
GO:0008217	regulation of blood pressure	72	0.510280496	0.429449913	0.877828748
GO:0007416	synapse assembly	65	1.670413398	0.430572191	0.878481172
GO:0032869	cellular response to insulin stimulus	91	1.237332854	0.43110331	0.878481172
GO:0044297	cell body	75	1.480773116	0.431265396	0.878481172
GO:0006953	acute-phase response	36	1.843378566	0.431429032	0.878481172
GO:0071889	14-3-3 protein binding	32	1.982157759	0.431742319	0.878481172
GO:0001825	blastocyst formation	19	0.529725915	0.432280362	0.878772681
[truncated: 1,131 more rows]

[truncated: 4 more sheets: Table S10, Table S11, Table S12, Table S13]
