# Supplementary material for: A burden of rare copy number variants in obsessive-compulsive disorder
Source: Mol Psychiatry. 2024 Oct 27;30(4):1510–7. doi: 10.1038/s41380-024-02763-7 (PMC11919692; doi:10.1038/s41380-024-02763-7)
Supplement: Supplementary file 4 — Analysis code [file 41380_2024_2763_MOESM4_ESM.zip]

Archive with 94 entries (79 files):
- NORDiC_CNV_caco_2023/
- NORDiC_CNV_caco_2023/07.wes_meta.sh
- NORDiC_CNV_caco_2023/00.hdf5.sh
- NORDiC_CNV_caco_2023/04.annot_cnv.sh
- NORDiC_CNV_caco_2023/08.cnv_carrier_table.sh
- NORDiC_CNV_caco_2023/10.additional_analyses.sh
- NORDiC_CNV_caco_2023/05.assoc_tests.sh
- NORDiC_CNV_caco_2023/11.mainfigures_maintables.sh
- NORDiC_CNV_caco_2023/06.global_cnv_burden_analysis.R
- NORDiC_CNV_caco_2023/06.global_cnv_burden_analysis.sh
- NORDiC_CNV_caco_2023/02.intensity_qc.sh
- NORDiC_CNV_caco_2023/01.qual_cnv.sh
- NORDiC_CNV_caco_2023/12.suppfigures_supptables.sh
- NORDiC_CNV_caco_2023/07.wes_meta.R
- NORDiC_CNV_caco_2023/08.cnv_carrier_table.R
- NORDiC_CNV_caco_2023/03.cnv_filtering.sh
- NORDiC_CNV_caco_2023/09.visualize_cnvs.sh
- NORDiC_CNV_caco_2023/src/
- NORDiC_CNV_caco_2023/src/global_cnv_burden_analysis/
- NORDiC_CNV_caco_2023/src/global_cnv_burden_analysis/zoonomia_analysis.R
- NORDiC_CNV_caco_2023/src/global_cnv_burden_analysis/plot_global_cnv_burden_coco_caca.R
- NORDiC_CNV_caco_2023/src/global_cnv_burden_analysis/plot_global_cnv_burden_analysis_results.R
- NORDiC_CNV_caco_2023/src/global_cnv_burden_analysis/plot_eigenvals.R
- NORDiC_CNV_caco_2023/src/wes_meta/
- NORDiC_CNV_caco_2023/src/wes_meta/plot_extTADA.R
- NORDiC_CNV_caco_2023/src/python/
- NORDiC_CNV_caco_2023/src/python/penncnv.py
- NORDiC_CNV_caco_2023/src/intensity_qc/
- NORDiC_CNV_caco_2023/src/intensity_qc/intensity_callset_metrics_outlierpruning.R
- NORDiC_CNV_caco_2023/src/intensity_qc/intensity_data_plotting.R
- NORDiC_CNV_caco_2023/src/intensity_qc/sample_pruning_steps_csv.R
- NORDiC_CNV_caco_2023/src/intensity_qc/plot_PCA.R
- NORDiC_CNV_caco_2023/src/additional_analyses/
- NORDiC_CNV_caco_2023/src/additional_analyses/get_cast_power_from_stdout.py
- NORDiC_CNV_caco_2023/src/additional_analyses/plot_extra_PCs.R
- NORDiC_CNV_caco_2023/src/additional_analyses/prs_deleterious_cnv_presence.R
- NORDiC_CNV_caco_2023/src/additional_analyses/chrX_analysis.R
- NORDiC_CNV_caco_2023/src/additional_analyses/SWE_vs_NOR_CNV_burden.R
- NORDiC_CNV_caco_2023/src/additional_analyses/get_GO_gene_symbols.py
- NORDiC_CNV_caco_2023/src/additional_analyses/pathway_enrichment_analysis.R
- NORDiC_CNV_caco_2023/src/additional_analyses/plot_CNV_power_curves.R
- NORDiC_CNV_caco_2023/src/additional_analyses/format_bryois_gtex_files.py
- NORDiC_CNV_caco_2023/src/additional_analyses/male_vs_female_CNV_burden.R
- NORDiC_CNV_caco_2023/src/visualize_cnvs/
- NORDiC_CNV_caco_2023/src/visualize_cnvs/plot_cnv_loci.py
- NORDiC_CNV_caco_2023/src/visualize_cnvs/cnv_hotspot_plot.R
- NORDiC_CNV_caco_2023/src/suppfigures_supptables/
- NORDiC_CNV_caco_2023/src/suppfigures_supptables/format_breakpoint_res.py
- NORDiC_CNV_caco_2023/src/suppfigures_supptables/cnv_counts_rates_per_dataset.R
- NORDiC_CNV_caco_2023/src/suppfigures_supptables/cnv_counts_rates_table.R
- NORDiC_CNV_caco_2023/src/suppfigures_supptables/cnv_counts_rates_per_dataset_table.R
- NORDiC_CNV_caco_2023/src/suppfigures_supptables/csvs_to_xlsx.py
- NORDiC_CNV_caco_2023/src/suppfigures_supptables/format_gene_sumstats.py
- NORDiC_CNV_caco_2023/src/suppfigures_supptables/make_supp_figures_docx.py
- NORDiC_CNV_caco_2023/src/mainfigures_maintables/
- NORDiC_CNV_caco_2023/src/mainfigures_maintables/plot_cnv_recurrence_results.R
- NORDiC_CNV_caco_2023/src/hdf5/
- NORDiC_CNV_caco_2023/src/hdf5/intensity_hdf5_build.py
- NORDiC_CNV_caco_2023/src/assoc_tests/
- NORDiC_CNV_caco_2023/src/assoc_tests/merge_neighboring_geneunits.py
- NORDiC_CNV_caco_2023/src/assoc_tests/bedtools_cluster_to_merged_intervals.py
- NORDiC_CNV_caco_2023/src/assoc_tests/cnv_assoc_tests.py
- NORDiC_CNV_caco_2023/src/assoc_tests/add_padj_col.R
- NORDiC_CNV_caco_2023/src/assoc_tests/cnv_recurrence_permutation.py
- NORDiC_CNV_caco_2023/src/cnv_filtering/
- NORDiC_CNV_caco_2023/src/cnv_filtering/get_gtf_gene_loci.py
- NORDiC_CNV_caco_2023/src/cnv_filtering/rawcnv_log_to_qcmetrics_tsv.py
- NORDiC_CNV_caco_2023/src/cnv_filtering/make_centromere_telomere_blacklist_bed.py
- NORDiC_CNV_caco_2023/src/cnv_filtering/defragment_cnvs.py
- NORDiC_CNV_caco_2023/src/cnv_filtering/filter_penncnv.py
- NORDiC_CNV_caco_2023/src/cnv_filtering/CNV_filtration_heterozygosity.py
- NORDiC_CNV_caco_2023/src/cnv_filtering/filter_cnv_bed.py
- NORDiC_CNV_caco_2023/src/cnv_filtering/dup_validation_BAF.py
- NORDiC_CNV_caco_2023/src/cnv_filtering/add_cnv_data_to_metrics_tsv.py
- NORDiC_CNV_caco_2023/src/annot_cnv/
- NORDiC_CNV_caco_2023/src/annot_cnv/bed_minmax_locus.py
- NORDiC_CNV_caco_2023/src/annot_cnv/gtf_to_bed.py
- NORDiC_CNV_caco_2023/src/annot_cnv/bigwig_annotate_loci.py
- NORDiC_CNV_caco_2023/src/annot_cnv/quicksect.py
- NORDiC_CNV_caco_2023/src/annot_cnv/collect_penncnv_call_metrics.py
- NORDiC_CNV_caco_2023/src/annot_cnv/cnv_gtf_annotation.py
- NORDiC_CNV_caco_2023/src/annot_cnv/zoonomia_bigwig_annotate_loci.py
- NORDiC_CNV_caco_2023/src/annot_cnv/cnv_gene_scores.py
- NORDiC_CNV_caco_2023/src/annot_cnv/gene_to_loci.py
- NORDiC_CNV_caco_2023/src/qual_cnv/
- NORDiC_CNV_caco_2023/src/qual_cnv/rawcnv_log_to_qcmetrics_tsv.py
- NORDiC_CNV_caco_2023/src/qual_cnv/CNV_validation_BAF.py
- NORDiC_CNV_caco_2023/src/qual_cnv/penncnv.py
- NORDiC_CNV_caco_2023/src/qual_cnv/CNV_calling_changepoints.py
- NORDiC_CNV_caco_2023/src/qual_cnv/quicksect.py
- NORDiC_CNV_caco_2023/src/qual_cnv/filter_penncnv.py
- NORDiC_CNV_caco_2023/src/qual_cnv/tables_merge.sh
- NORDiC_CNV_caco_2023/src/qual_cnv/quantisnp_calls_merge.py
- NORDiC_CNV_caco_2023/src/qual_cnv/add_cnv_data_to_metrics_tsv.py
