# Supplementary material for: A burden of rare copy number variants in obsessive-compulsive disorder
Source: Mol Psychiatry. 2024 Oct 27;30(4):1510–7. doi: 10.1038/s41380-024-02763-7 (PMC11919692; doi:10.1038/s41380-024-02763-7)
Supplement: Supplementary file 4 — Analysis code [file 41380_2024_2763_MOESM4_ESM.zip › NORDiC_CNV_caco_2023/08.cnv_carrier_table.sh]

#!/bin/bash

## MODULE 
module load R/4.0.4 R_packages/4.0.4

# get datestamp
DATESTAMP=`date +%Y%m%d`

# make sure output dir exists
mkdir -p results/cnv_carrier_table/

# make CNV carrier table with the following info :
# sample_iid,indiv_iid,locus,cnvtype,size,is_neurodev,is_gt_1mb,is_pli_995
Rscript 08.cnv_carrier_table.R \
results/cnv_carrier_table/NORDiC.cnv_carrier_table.${DATESTAMP}

# go to output dir 
cd results/cnv_carrier_table/

# make tarball with all files
tar -cvzf NORDiC.cnv_carrier_table.${DATESTAMP}.tar.gz \
NORDiC.cnv_carrier_table.${DATESTAMP}.*.tsv \
NORDiC.cnv_carrier_table.${DATESTAMP}.*.xlsx \
NORDiC.cnv_carrier_table.${DATESTAMP}.*.bed

exit
