# Supplementary material for: A burden of rare copy number variants in obsessive-compulsive disorder
Source: Mol Psychiatry. 2024 Oct 27;30(4):1510–7. doi: 10.1038/s41380-024-02763-7 (PMC11919692; doi:10.1038/s41380-024-02763-7)
Supplement: Supplementary file 4 — Analysis code [file 41380_2024_2763_MOESM4_ESM.zip › NORDiC_CNV_caco_2023/src/global_cnv_burden_analysis/plot_eigenvals.R]

Main <- function(){
  ARGS <- commandArgs(trailingOnly=T)
  if (length(ARGS) != 2) {
    cat("plot_eigenvals.R <in.eigenval> <out.pdf>\n")
    q()
  }
  evals <- scan(ARGS[1], what=numeric(), quiet=T)
  pdf(ARGS[2],width=7.5,height=4)
  barplot(evals, names.arg=1:20, xlab="PC number") 
  dev.off()
}


if (interactive() == F) {
  Main()
}
