# Supplementary material for: A burden of rare copy number variants in obsessive-compulsive disorder
Source: Mol Psychiatry. 2024 Oct 27;30(4):1510–7. doi: 10.1038/s41380-024-02763-7 (PMC11919692; doi:10.1038/s41380-024-02763-7)
Supplement: Supplementary file 4 — Analysis code [file 41380_2024_2763_MOESM4_ESM.zip › NORDiC_CNV_caco_2023/src/additional_analyses/get_cast_power_from_stdout.py]

import sys


PARAMS = ["cases","controls","pisamples","pimarkers","alpha",
          "frequency","risk", "prevalence", "additive","dominant"]
POW_TO_PRINT="exp_pow_1stage"

def main():
    try:
        ARGS = sys.argv[1:]
        in_file = ARGS[0]
    except:
        print("cast_stdout_to_tbl.py <cast.stdout.txt|stdin>")
        sys.exit(1)

    if in_file == "stdin":
        in_fh = sys.stdin
    else:
        in_fh = open(in_file,"r")

    lines = []
    for line in in_fh:
        lines.append(line.rstrip())
    in_fh.close()

    res = grab_cast_stdout_lines(lines)
    print(res[POW_TO_PRINT])
    return

def grab_cast_stdout_lines(lines):
    global PARAMS
    res = dict()

    # get general input parameters
    for param in PARAMS:
        str_find = "--" + param + " ["
        for i in range(8,12):
            line_i = lines[i]
            if line_i.find(str_find) != -1:
                param_i = line_i.find(str_find) + len(str_find)
                val_i = line_i[param_i:].split("]")[0]
                res[param] = val_i

    # get power vals
    res["exp_pow_1stage"] = lines[25].split()[-1]
    res["exp_pow_1stagein2stage"] = lines[26].split()[-1]
    res["exp_pow_2stageinrepanalysis"] = lines[27].split()[-1]
    res["exp_pow_2stageinjointanalysis"] = lines[28].split()[-1]
    return res

if __name__ == "__main__":
    main()
