# Supplementary material for: A burden of rare copy number variants in obsessive-compulsive disorder
Source: Mol Psychiatry. 2024 Oct 27;30(4):1510–7. doi: 10.1038/s41380-024-02763-7 (PMC11919692; doi:10.1038/s41380-024-02763-7)
Supplement: Supplementary file 4 — Analysis code [file 41380_2024_2763_MOESM4_ESM.zip › NORDiC_CNV_caco_2023/src/additional_analyses/SWE_vs_NOR_CNV_burden.R]

Main <- function(){
  ARGS <- commandArgs(trailingOnly=T)
  if (length(ARGS) != 3) {
    cat("SWE_vs_NOR_CNV_burden.R <in.metrics.tsv> <out.results.tsv> <out.results.pdf>\n")
    q()
  }
  in.metrics.tsv<-ARGS[1]
  out.results.tsv<- ARGS[2]
  out.results.pdf<-ARGS[3]

  # read input 
  df <- read.table(in.metrics.tsv, header=T, sep="\t", stringsAsFactors=F)

  # define sweden, norway groups
  sweden_datasets <- c("LG500_ctrls_2019",
                       "ANGI_PhaseII_Pedersen_Controls_GSA-MD_wave1",
                       "ANGI_PhaseII_Pedersen_Controls_GSA-MD_wave2",
                       "NORDiC-SWE_cases_2018",
                       "NORDiC-SWE_cases_2020")
  norway_datasets <- c("norway_ctrls_2019",
                       "norway_ctrls_2020",
                       "NORDiC-NOR_cases_2019_1",
                       "NORDiC-NOR_cases_2019_2",
                       "NORDiC-NOR_cases_2020")
  df$Norway <- ifelse(df$dataset %in% norway_datasets, 1, 0)
  df$Sweden <- ifelse(df$dataset %in% sweden_datasets, 1, 0)
  df$n_cnv_0 <- df$n_cnv - df$n_cnv_genic
  df_swe <- subset(df, Sweden == 1)
  df_nor <- subset(df, Norway == 1)

  # print sample sizes to stdout
  cat("N cases (Sweden):",nrow(subset(df_swe, CASE==1)), "\n")
  cat("N ctrls (Sweden):",nrow(subset(df_swe, CASE==0)), "\n") 
  cat("N cases (Norway):",nrow(subset(df_nor, CASE==1)), "\n")
  cat("N ctrls (Norway):",nrow(subset(df_nor, CASE==0)), "\n") 

  # init results dataframe
  res_df <- data.frame(category=character(), 
                       comparison=character(),
                       SWE_logist_reg_odds_ratio=numeric(),
                       SWE_logist_reg_or_95ci_l=numeric(),
                       SWE_logist_reg_or_95ci_u=numeric(),
                       SWE_logist_reg_p_value=numeric(),
                       NOR_logist_reg_odds_ratio=numeric(),
                       NOR_logist_reg_or_95ci_l=numeric(),
                       NOR_logist_reg_or_95ci_u=numeric(),
                       NOR_logist_reg_p_value=numeric())

  # define set of predictors to test
  covars <- c("FEMALE","LRR_SD","n_cnv_nongenic")
  covars_str <- paste(covars,collapse="+")
  predictors <- c(
                  "n_cnv_pli_0_to_50",
                  "n_cnv_pli_50_to_1",
                  "n_cnv_gt_1mb",
                  "n_cnv_NDD",
                  "n_cnv_neurodev")
  
  # test each predictor (logistic regression model for norway and sweden)
  for (pred in predictors) {
    mdl_str <- paste0("CASE~",covars_str,"+",pred)
    swe_mdl <- glm(as.formula(mdl_str), data=df_swe, family=binomial)
    swe_ci <- confint(swe_mdl)
    swe_95ci_l <- exp(swe_ci[pred, 1])
    swe_95ci_u <- exp(swe_ci[pred, 2])
    swe_res <- summary(swe_mdl)
    swe_res_coef <- coefficients(swe_res)
    swe_est <- exp(swe_res_coef[pred,1])
    swe_pval <- swe_res_coef[pred,4]
    nor_mdl <- glm(as.formula(mdl_str), data=df_nor, family=binomial)
    nor_ci <- confint(nor_mdl)
    nor_95ci_l <- exp(nor_ci[pred, 1])
    nor_95ci_u <- exp(nor_ci[pred, 2])
    nor_res <- summary(nor_mdl)
    nor_res_coef <- coefficients(nor_res)
    nor_est <- exp(nor_res_coef[pred,1])
    nor_pval <- nor_res_coef[pred,4]
    res_df <- rbind(res_df,
                    data.frame(category=pred,
                               comparison="case/control",
                               SWE_logist_reg_odds_ratio=swe_est,
                               SWE_logist_reg_or_95ci_l=swe_95ci_l,
                               SWE_logist_reg_or_95ci_u=swe_95ci_u,
                               SWE_logist_reg_p_value=swe_pval,
                               NOR_logist_reg_odds_ratio=nor_est,
                               NOR_logist_reg_or_95ci_l=nor_95ci_l,
                               NOR_logist_reg_or_95ci_u=nor_95ci_u,
                               NOR_logist_reg_p_value=nor_pval)
                   )
  }

  # test 2: case/case (outcome is Norway, cases only)
  df_ca <- subset(df, CASE==1)
  for (pred in predictors) {
    mdl_str <- paste0("Norway~",covars_str,"+",pred)
    nor_mdl <- glm(as.formula(mdl_str), data=df_ca, family=binomial)
    nor_ci <- confint(nor_mdl)
    nor_95ci_l <- exp(nor_ci[pred, 1])
    nor_95ci_u <- exp(nor_ci[pred, 2])
    nor_res <- summary(nor_mdl)
    nor_res_coef <- coefficients(nor_res)
    nor_est <- exp(nor_res_coef[pred,1])
    nor_pval <- nor_res_coef[pred,4]
    res_df <- rbind(res_df,
                    data.frame(category=pred,
                               comparison="NOR case/SWE case",
                               SWE_logist_reg_odds_ratio=NA,
                               SWE_logist_reg_or_95ci_l=NA,
                               SWE_logist_reg_or_95ci_u=NA,
                               SWE_logist_reg_p_value=NA,
                               NOR_logist_reg_odds_ratio=nor_est,
                               NOR_logist_reg_or_95ci_l=nor_95ci_l,
                               NOR_logist_reg_or_95ci_u=nor_95ci_u,
                               NOR_logist_reg_p_value=nor_pval) 
                     )
  }

  # write table to file
  write.table(res_df,
              file=out.results.tsv,
              row.names=F, col.names=T, sep="\t", quote=F)

  # define colors for plotting
  COLORS <- c("#E69F00", "#56B4E9", "#009E73")

  # load ggplot2
  library(ggplot2)

  # split up results df
  res_df_1 <- subset(res_df, comparison=='case/control')
  res_df_2 <- subset(res_df, comparison=='NOR case/SWE case')

  # case/control conversion so that plotting is easier
  res_df_1_x <- data.frame(category=character(),
                           comparison=character(),
                           group=character(),
                           odds_ratio=numeric(),
                           or_95ci_l=numeric(),
                           or_95ci_u=numeric(),
                           p_value=numeric())
  for (i in rownames(res_df_1)) {
    res_df_1_x <- rbind(res_df_1_x,
                        data.frame(category=res_df_1[i,"category"],
                                   comparison=res_df_1[i, "comparison"],
                                   group='Sweden case vs. Sweden control',
                                   odds_ratio=res_df_1[i, 'SWE_logist_reg_odds_ratio'],
                                   or_95ci_l=res_df_1[i, 'SWE_logist_reg_or_95ci_l'],
                                   or_95ci_u=res_df_1[i, 'SWE_logist_reg_or_95ci_u'],
                                   p_value=res_df_1[i, 'SWE_logist_reg_p_value']))
    res_df_1_x <- rbind(res_df_1_x,
                        data.frame(category=res_df_1[i,"category"],
                                   comparison=res_df_1[i, "comparison"],
                                   group='Norway case vs. Norway control',
                                   odds_ratio=res_df_1[i, 'NOR_logist_reg_odds_ratio'],
                                   or_95ci_l=res_df_1[i, 'NOR_logist_reg_or_95ci_l'],
                                   or_95ci_u=res_df_1[i, 'NOR_logist_reg_or_95ci_u'],
                                   p_value=res_df_1[i, 'NOR_logist_reg_p_value']))
  }
  for (i in rownames(res_df_2)) {
    res_df_1_x <- rbind(res_df_1_x,
                        data.frame(category=res_df_2[i,"category"],
                                   comparison=res_df_2[i, "comparison"],
                                   group='Norway case vs. Sweden case',
                                   odds_ratio=res_df_2[i, 'NOR_logist_reg_odds_ratio'],
                                   or_95ci_l=res_df_2[i, 'NOR_logist_reg_or_95ci_l'],
                                   or_95ci_u=res_df_2[i, 'NOR_logist_reg_or_95ci_u'],
                                   p_value=res_df_2[i, 'NOR_logist_reg_p_value']))
   
  }

  # adjust 95% CI upper bound for better plotting
  res_df_1_x$or_95ci_u <- ifelse(res_df_1_x$or_95ci_u > 8, 8,
                                 res_df_1_x$or_95ci_u)

  # change category column
  cat_x <- c("pli_0_to_50","pli_50_to_1","neurodev","NDD","gt_1mb")
  cat_y <- c("max gene pLI 0-0.5", "max gene pLI 0.5-1", "neurodev. CNVs", "NDD genes", "CNVs > 1MB")
  res_df_1_x$category <- gsub("n_cnv_", "", res_df_1_x$category)
  for (i in 1:length(cat_x)) {
    res_df_1_x$category <- gsub(cat_x[i], cat_y[i], res_df_1_x$category)
  }
  res_df_1_x$category <- factor(res_df_1_x$category,
                                levels=rev(cat_y))

  # make adjusted p-value column for better plotting
  res_df_1_x$p_value_plot <- PvalFix(res_df_1_x$p_value)  

  # plot results together
  # res_df_1_x$group <- factor(res_df_1_x$group,
  #                            levels=c("Sweden case vs. Sweden control",
  #                                     "Norway case vs. Norway control",
  #                                     "Norway case vs. Sweden case"))
  res_df_1_x$group <- factor(res_df_1_x$group,
                             levels=c("Norway case vs. Sweden case",
                                      "Norway case vs. Norway control",
                                      "Sweden case vs. Sweden control"))


  pd <- position_dodge(0.8)
  gg1 <- ggplot(res_df_1_x, aes(x=category, 
                              y=odds_ratio, 
                              group=group,
                              fill=group,
                              label=p_value_plot,
                              color=group)) +
                geom_errorbar(aes(ymin=or_95ci_l, ymax=or_95ci_u),
                              width=0.1, position=pd) +
                geom_point(position=pd) +
                geom_hline(yintercept=1) +
                labs(color="comparison", fill="comparison") +
                theme(axis.text=element_text(size=14),
                      axis.text.y = element_text(angle = 45),
                      axis.title.y=element_blank(),
                      legend.position=c(0.8,0.8)) +
                ylab("case/control odds ratio") + 
                coord_flip() + 
                geom_text(
                          position=position_dodge(0.8),
                          vjust=-0.75, hjust=0.5,
                          angle=0, size=3) +
                # position=position_dodge(0.5),
                scale_color_manual(values=COLORS)

  ggsave(out.results.pdf)

}

# fix pval cols
PvalFix <- function(pvals, pvals_digits=2) {
  pvals.x <- ifelse(pvals <= 1,
                    paste0("p = ", 
                           formatC(pvals, format='e', digits=pvals_digits)),
                    "")
  return(pvals.x)
}

if (interactive() == F) {
  Main()
}
