# Supplementary material for: A burden of rare copy number variants in obsessive-compulsive disorder
Source: Mol Psychiatry. 2024 Oct 27;30(4):1510–7. doi: 10.1038/s41380-024-02763-7 (PMC11919692; doi:10.1038/s41380-024-02763-7)
Supplement: Supplementary file 4 — Analysis code [file 41380_2024_2763_MOESM4_ESM.zip › NORDiC_CNV_caco_2023/src/additional_analyses/get_GO_gene_symbols.py]

#!/usr/bin/env python

import sys
import gzip

## PARAMETERS
N_GENES_MIN = 1

def main():
    ARGS = sys.argv[1:]
    if len(ARGS) != 3:
        print("get_GO_gene_symbols.py <goa_human.gaf.gz> <go-basic.obo> <out.tsv>")
        sys.exit(1)
    gaf_gz_file = ARGS[0]
    go_obo_file = ARGS[1]
    out_tsv = ARGS[2]

    # read input gaf.gz file
    in_fh = gzip.open(gaf_gz_file, 'rt')

    # init GO dictionary
    go_dict = dict()

    # for each line ..
    for line in in_fh:
        
        # remove newline
        line = line.rstrip()

        # skip if first character is '!'
        if line[0] == '!':
            continue

        # split into columns
        data = line.split("\t")

        # get GO ID and gene symbol
        gene_symbol = data[2]
        go_id = data[4]

        # add gene symbol to GO dict
        if go_id not in go_dict:
            go_dict[go_id] = set()
        go_dict[go_id].add(gene_symbol)

    # close input filehandle
    in_fh.close()

    # remove IDs if they don't have the min number of genes
    go_ids = list(go_dict.keys())
    for go_id in go_ids:
        if len(go_dict[go_id]) < N_GENES_MIN:
            del(go_dict[go_id])

    # extract definitions of each stored GO term
    go_name_def_dict = dict()
    in_fh = open(go_obo_file,"r")
    term_hit = False
    for line in in_fh:
        line = line.rstrip()
        if line == "[Term]":
            term_hit = True
            continue
        elif term_hit == False:
            continue
        elif line.find("id: ") == 0:
            go_id_x = line.replace("id: ","")
        elif line.find("name: ") == 0:
            go_name_x = line.replace("name: ","")
        elif line.find("def: ") == 0:
            go_def_x = line.replace("def: ","")
        elif line == "":
            if go_id_x in go_dict:
                row = [go_id_x, go_name_x, go_def_x]
                go_name_def_dict[go_id_x] = (go_name_x, go_def_x)
    in_fh.close()

    # open output filehandle
    out_fh = open(out_tsv, "w")
    out_fh.write("GO_ID\tGO_name\tGO_def\tn_genes\tgene_symbols\n")
    out_fh.close()

    # get GO IDs
    go_ids = list(go_dict.keys())
    go_ids.sort()

    # for each GO ID ..
    for go_id in go_ids:

        # get total genes and each gene symbols
        go_id_gs = list(go_dict[go_id])
        go_id_gs.sort()
        go_id_gs_n = len(go_id_gs)
        go_id_gs_str = ",".join(go_id_gs)

        # append to file
        out_fh = open(out_tsv, "a")
        out_fh.write(go_id + "\t" + \
                     go_name_def_dict[go_id][0] + "\t" + \
                     go_name_def_dict[go_id][1] + "\t" + \
                     str(go_id_gs_n) + "\t" + \
                     str(go_id_gs_str) + "\n")
        out_fh.close()

    return

if __name__ == "__main__":
    main()
