# Supplementary material for: A burden of rare copy number variants in obsessive-compulsive disorder
Source: Mol Psychiatry. 2024 Oct 27;30(4):1510–7. doi: 10.1038/s41380-024-02763-7 (PMC11919692; doi:10.1038/s41380-024-02763-7)
Supplement: Supplementary file 4 — Analysis code [file 41380_2024_2763_MOESM4_ESM.zip › NORDiC_CNV_caco_2023/src/additional_analyses/pathway_enrichment_analysis.R]

Main <- function(){
  ARGS <- commandArgs(trailingOnly=T)
  if (length(ARGS) != 8) {
    cat("pathway_enrichment_analysis.R <full|intol|tol> <GO_genesets.tsv> <sample_info.tsv>",
        "<gnomad_lof_metrics.tsv> <gtex.tsv> <cnv_calls.bed> <interval_geneoverlaps.tsv> <outroot>\n")
    q()
  }
  analysis_type <- ARGS[1]
  go_genesets.tsv <- ARGS[2]
  sample_info.tsv <- ARGS[3]
  gnomad_lof_metrics.tsv <- ARGS[4]
  gtex.tsv <- ARGS[5]
  cnv_calls.bed <- ARGS[6]
  interval_geneoverlaps.tsv <- ARGS[7]
  outroot <- ARGS[8]

  # read input files
  go_genesets <- read.table(go_genesets.tsv, header=T,
                            fill=T, quote="",
                            sep="\t", stringsAsFactors=F)
  sample_info <- read.table(sample_info.tsv, header=T,
                            sep="\t", stringsAsFactors=F)
  gnomad_pli <- read.table(gnomad_lof_metrics.tsv, header=T, sep='\t')
  cnv <- read.table(cnv_calls.bed, sep="\t", header=F, stringsAsFactors=F)
  interval_geneoverlaps <- read.table(interval_geneoverlaps.tsv, header=F,
                                      sep="\t", stringsAsFactors=F)

  # init metrics df as a slice of sample_info
  df <- sample_info[,c('IID','GROUP','CASE','FEMALE','group','dataset',
                       'LRR_SD',
                       paste0("PC",1:20),"n_cnv","n_del","n_dup",
                       "n_dup_pli_995_to_1","n_del_pli_995_to_1")] 
  rownames(df) <- df$IID

  # assign GO row names
  rownames(go_genesets) <- go_genesets$GO_ID

  # assign column names to cnv df and interval_geneoverlaps df
  colnames(cnv) <- c("chrom","start0","end","locus","cnvtype","IID")
  colnames(interval_geneoverlaps) <- c("locus", "gene")

  # try merging cnv with geneoverlaps. end up keeping calls that overlap >=1 gene
  cnv <- merge(cnv, interval_geneoverlaps, by='locus')

  # init genesets dataframe using LoF intol genes (positive control),
  # LoF tol genes (negative control)
  genesets_df <- data.frame(geneset_name=character(),
                            geneset_name_ext=character(),
                            gene_symbols=character())
  genes <- subset(gnomad_pli, pLI>0.5)$gene
  genes_intol <- genes
  cat("N genes (pLI>0.5):",length(genes_intol),"\n")
  genesets_df <- rbind(data.frame(geneset_name="pLI_0.5_to_1",
                                  geneset_name_ext="genes with pLI 0.5-1",
                                  gene_symbols=paste(genes,collapse=",")),
                       genesets_df)
  genes <- subset(gnomad_pli, pNull>0.5)$gene
  genes_tol <- genes
  cat("N genes (pNull>0.5):",length(genes_tol),"\n")
  genesets_df <- rbind(data.frame(geneset_name="pNull_0.5_to_1",
                                  geneset_name_ext="genes with pNull 0.5-1", 
                                  gene_symbols=paste(genes,collapse=",")),
                       genesets_df)
  # genes <- subset(gnomad_pli, pLI<=0.5)$gene
  # genesets_df <- rbind(data.frame(geneset_name="pLI_0_to_0.5",
  #                                 gene_symbols=paste(genes,collapse=",")),
  #                      genesets_df)
  # genes <- subset(gnomad_pli, (pLI>0.5) & (pLI<=0.995))$gene
  # genesets_df <- rbind(data.frame(geneset_name="pLI_0.5_to_0.995",
  #                                 gene_symbols=paste(genes,collapse=",")),
  #                      genesets_df)
  # genes <- subset(gnomad_pli, (pLI>0.995))$gene
  # genesets_df <- rbind(data.frame(geneset_name="pLI_gt_0.995_to_1", 
  #                                 gene_symbols=paste(genes,collapse=",")),
  #                      genesets_df)

  # add gtex files
  gtex_genesets <- read.table(gtex.tsv, header=T,
                              stringsAsFactors=F, sep="\t")
  gtex_genesets$geneset_name_ext <- rep(NA, nrow(gtex_genesets))
  gtex_genesets <- gtex_genesets[,c("geneset_name","geneset_name_ext","gene_symbols")]
  genesets_df <- rbind(genesets_df, gtex_genesets)

  # if indicated by user focus pathway analysis on LoF-intol or LoF-tol genes 
  if (analysis_type == "intol") {
    cnv <- subset(cnv, gene %in% genes_intol)
    genesets_df <- subset(genesets_df,
                          grepl("pLI_", geneset_name)==F)
  } else if (analysis_type == "tol") {
    cnv <- subset(cnv, gene %in% genes_tol)
    genesets_df <- subset(genesets_df,
                          grepl("pLI_", geneset_name)==F)
  }

  # split into del and dup
  del <- subset(cnv, cnvtype=='DEL')
  dup <- subset(cnv, cnvtype=='DUP')
  
  # store total number of genes impacted by del and dup per sample
  df$n_del_gene_tot <- rep(0, nrow(df))
  df$n_dup_gene_tot <- rep(0, nrow(df)) 
  del_carriers <- unique(sort(del$IID))
  dup_carriers <- unique(sort(dup$IID))
  for (iid in del_carriers) {
    ngene <- length(unique(subset(del, IID == iid)$gene))
    df[iid, "n_del_gene_tot"] <- ngene
  }
  for (iid in dup_carriers) {
    ngene <- length(unique(subset(dup, IID == iid)$gene))
    df[iid, "n_dup_gene_tot"] <- ngene
  }
  df$n_cnv_gene_tot <- df$n_del_gene_tot + df$n_dup_gene_tot

  # init output df
  out_df <- data.frame(go_id=character(),
                       n_genes=numeric(),
                       logistic_reg_or_est=numeric(),
                       logistic_reg_p_value=numeric())
  out_dfs <- list()
  out_dfs[['del']] <- out_df
  out_dfs[['dup']] <- out_df

  # add GO df to genesets
  genesets_df_x <- go_genesets[,c("GO_ID","GO_name","gene_symbols")]
  colnames(genesets_df_x)[1] <- "geneset_name"
  colnames(genesets_df_x)[2] <- "geneset_name_ext"
  genesets_df <- rbind(genesets_df, genesets_df_x)

  # make sure rownames are geneset name
  rownames(genesets_df) <- genesets_df$geneset_name

  # TEST : first 50 rows of go genesets
  # genesets_df <- head(genesets_df, n=50)

  # for each GO term ..
  test_num <- 1
  for (go_id in rownames(genesets_df)) {

    # get corresponding gene symbols
    go_name <- genesets_df[go_id, "geneset_name_ext"]
    go_gene_symbols_str <- genesets_df[go_id, "gene_symbols"]
    go_gene_symbols <- strsplit(go_gene_symbols_str, ",")[[1]]
    n_gene_symbols <- length(go_gene_symbols)

    # get all cnv that impact these genes
    del_g <- subset(del, gene %in% go_gene_symbols)
    dup_g <- subset(dup, gene %in% go_gene_symbols)   
    del_carriers_g <- unique(sort(del_g$IID))
    dup_carriers_g <- unique(sort(dup_g$IID))

    # store number of cnv, del and dup that hit these loci per sample
    df$n_del_gene <- rep(0, nrow(df))
    df$n_dup_gene <- rep(0, nrow(df))
    for (iid in del_carriers_g) {
      del_g_i <- subset(del_g, IID == iid)
      ngene <- length(unique(del_g_i$gene))
      df[iid, "n_del_gene"] <- ngene
    }
    for (iid in dup_carriers_g) {
      dup_g_i <- subset(dup_g, IID == iid)
      ngene <- length(unique(dup_g_i$gene))
      df[iid, "n_dup_gene"] <- ngene
    }
    df$n_cnv_gene <- df$n_del_gene + df$n_dup_gene

    # association test - use same covars and total cnv count as an additional
    # covar
    covars <- c("FEMALE", "LRR_SD", "PC1", "PC2", "PC3", "PC4", "PC5", "PC7")
    for (cnvtype in c("cnv")) {
      pred <- paste0("n_",cnvtype,"_gene")
      df[[paste0("n_",cnvtype,"_gene_tot_0")]] <-df[[paste0("n_",cnvtype,"_gene_tot")]]-df[[pred]]
      covars_x <- c(covars, paste0("n_",cnvtype,"_gene_tot_0"))
      pred <- paste0("n_",cnvtype,"_gene")
      if (sum(df[[pred]]) > 5) {
        mdl_str <- paste0("CASE~",paste(covars_x,collapse="+"),"+",pred)
        mdl <- as.formula(mdl_str)
        mdl_res <- glm(mdl, data=df, family=binomial)
        mdl_res_summary <- summary(mdl_res)
        est <- exp(mdl_res_summary$coefficients[pred, 1])
        pval <- mdl_res_summary$coefficients[pred, 4]  
        res <- c(test_num, go_id, est, pval)
        print(paste(res, collapse=" "))
        out_dfs[[cnvtype]] <- rbind(out_dfs[[cnvtype]],
                                    data.frame(go_id=go_id,
                                               go_name=go_name,
                                               n_genes=n_gene_symbols,
                                               logistic_reg_or_est=est,
                                               logistic_reg_p_value=pval)
                                   )
      } 
    }
    test_num <- test_num + 1

  }

  for (cnvtype in c("cnv")) {
    
    out_df <- out_dfs[[cnvtype]]
    
    # sort by p-value
    out_df <- out_df[order(out_df$logistic_reg_p_value), ]

    # apply fdr correction
    out_df$logistic_reg_p_value_fdr <- p.adjust(out_df$logistic_reg_p_value,
                                                method='fdr')


    # write to file
    write.table(out_df,
                file=paste0(outroot, ".", cnvtype, ".res.tsv"),
                row.names=F, col.names=T, sep="\t", quote=F)

  }

  # write metrics to file
  write.table(df,
              file=paste0(outroot, ".metrics.tsv"),
              row.names=F, col.names=T, sep="\t", quote=F)
}


if (interactive() == F) {
  Main()
}
