# Supplementary material for: A burden of rare copy number variants in obsessive-compulsive disorder
Source: Mol Psychiatry. 2024 Oct 27;30(4):1510–7. doi: 10.1038/s41380-024-02763-7 (PMC11919692; doi:10.1038/s41380-024-02763-7)
Supplement: Supplementary file 4 — Analysis code [file 41380_2024_2763_MOESM4_ESM.zip › NORDiC_CNV_caco_2023/src/additional_analyses/plot_CNV_power_curves.R]

#!/usr/local/bin/Rscript

## PARAMETERS

# CNV counts from Kendall et al. 2019, n=407,074 UK European UK biobank samples
CNV_N_TOT <- 407074
CNV_N <- list("TAR del"=70,
              "TAR dup"=405,
              "1q21.1 del"=104,
              "1q21.1 dup"=173,
              "NRXN1 del"=160,
              "2q11.2 del"=31,
              "2q13 del"=51,
              "2q13 dup"=68,
              "3q29 del"=8,
              "8p23.1 dup"=6,
              "15q11.2 del"=1578,
              "PWS dup"=17,
              "15q13.3 del"=43,
              "15q24 dup"=8,
              "16p13.11 del"=126,
              "16p13.11 dup"=791,
              "16p12.1 del"=236,
              "16p11.2 distal del"=57,
              "16p11.2 distal dup"=131,
              "16p11.2 del"=110,
              "16p11.2 dup"=124,
              "PL syndrome dup"=5,
              "17q11.2 del"=9,
              "17q12 dup"=95,
              "22q11.2 del"=10,
              "22q11.2 dup"=267)
CNV_FREQ <- list()
for (x in names(CNV_N)) {
  CNV_FREQ[[x]] <- CNV_N[[x]] / CNV_N_TOT
}
CNV_SCZ_ESTS <- list("22q11.2 del"=67.7,
                     "16p11.2 dup"=9.4,
                     "NRXN1 del"=14.4,
                     "15q13.3 del"=15.6,
                     "1q21.1 dup"=3.8,
                     "3q29 del"=1000,
                     "16p11.2 distal del"=20.6,
                     "15q11.2 del"=1.8)
CNV_SCZ_FREQ_ESTS <- data.frame(name=character(), freq=numeric(), est=numeric())
for (x in names(CNV_SCZ_ESTS)) {
  x_freq <- CNV_FREQ[[x]]
  x_est <- CNV_SCZ_ESTS[[x]]
  x_row <- data.frame(name=x, freq=x_freq, est=x_est)
  CNV_SCZ_FREQ_ESTS <- rbind(CNV_SCZ_FREQ_ESTS, x_row)
}

Main <- function() {

  # get input data
  ARGS <- commandArgs(trailingOnly=T)
  if (length(ARGS) != 3) {
    cat("plot_CNV_power_curves.R <NORDiC.vals.txt> <PGC_SCZ.vals.txt> <outroot>\n")
    q()
  }
  MAF_OR_PUB_TXT <- ARGS[1]
  MAF_OR_PUB_EXT_TXT <- ARGS[2]
  OUTROOT <- ARGS[3]

  # read input data
  maf_or_pub <- read.table(MAF_OR_PUB_TXT,
                           header=T, stringsAsFactors=F)
  maf_or_pub_ext <- read.table(MAF_OR_PUB_EXT_TXT, 
                               header=T, stringsAsFactors=F)

  # plot power curves
  or_min=1
  or_max = max(c(maf_or_pub$relrisk, 
                 maf_or_pub_ext$relrisk
                )
              )
  maf_min = min(c(maf_or_pub$freq, 
                  maf_or_pub_ext$freq
                 )
               )
  maf_max = max(c(maf_or_pub$freq, 
                  maf_or_pub_ext$freq
                 )
               )
  pdf(paste0(OUTROOT,".pdf"),
      width=7, height=4)
  plot(maf_or_pub$freq, maf_or_pub$relrisk,
       xlim=c(maf_min, maf_max), ylim=c(or_min, or_max),
       type='l', col="#0072B2",
       main="", 
       lwd=2,
       cex.lab=1.2,
       cex.axis=1.2,
       xlab="Minor Allele Frequency", 
       ylab="Detectable Relative Risk (RR)")
  # darkorchid4 darkorange2 "#D55E00"
  lines(maf_or_pub_ext$freq, maf_or_pub_ext$relrisk,
        lwd=2,
        col="#E69F00")

  # for this grant, omit SCZ risk loci
  # points(scz_risk_maf_or$freq,
  #        scz_risk_maf_or$relrisk,
  points (CNV_SCZ_FREQ_ESTS$freq,
          CNV_SCZ_FREQ_ESTS$est,
          pch=20,
          cex=1,
          col="#009E73")

  text(0.1, 2.1,
       "NORDiC CNV 2023", 
       col="#0072B2", cex=1.2, pos=4)
  text(0.1, 1.95,
       "PGC SCZ CNV study", 
       col="#E69F00", cex=1.2, pos=4)

  # for this grant, omit SCZ risk loci
  # text(0.11, 1.65,
  #      "Schizophrenia CNV hits",
  #      col="#009E73", cex=1.2, pos=4)
  # points(c(0.111), c(1.65),
  #        pch=20, cex=1, col="#009E73")

  dev.off()

  # redo plot with -log10(MAF)
  maf_or_pub$freq <- -log10(maf_or_pub$freq)
  maf_or_pub_ext$freq <- -log10(maf_or_pub_ext$freq)
  CNV_SCZ_FREQ_ESTS$freq <- -log10(CNV_SCZ_FREQ_ESTS$freq)
  maf_min = min(c(maf_or_pub$freq, 
                  maf_or_pub_ext$freq
                 )
               )
  maf_max = max(c(maf_or_pub$freq, 
                  maf_or_pub_ext$freq
                 )
               )
  pdf(paste0(OUTROOT,".log10MAF.pdf"),
      width=7, height=4)
  plot(maf_or_pub$freq, maf_or_pub$relrisk,
       xlim=c(maf_min, maf_max), ylim=c(or_min, or_max),
       type='l', col="#0072B2",
       main="", 
       lwd=2,
       cex.lab=1.2,
       cex.axis=1.2,
       xlab="-log10(Minor Allele Frequency)", 
       ylab="Detectable Relative Risk (RR)")
  # darkorchid4 darkorange2 "#D55E00"
  lines(maf_or_pub_ext$freq, maf_or_pub_ext$relrisk,
        lwd=2,
        col="#E69F00")

  # for this grant, omit SCZ risk loci
  # points(scz_risk_maf_or$freq,
  #        scz_risk_maf_or$relrisk,
  points (CNV_SCZ_FREQ_ESTS$freq,
          CNV_SCZ_FREQ_ESTS$est,
          pch=20,
          cex=1,
          col="#009E73")

  # text(1.9, 60,
  #      "NORDiC CNV 2023 (2,248 cases / 3,608 controls)", 
  #      col="#0072B2", cex=1.2, pos=4)
  # text(1.9, 50,
  #      "PGC SCZ CNV study (21,094 cases / 20,227 controls)", 
  #      col="#E69F00", cex=1.2, pos=4)
  text(1.95, 65,  
       "NORDiC CNV 2023 (case/ctrl = 2,248/3,608)",
       col="#0072B2", cex=1.2, pos=4)
  text(1.95, 55,
       "PGC SCZ CNV study (case/ctrl = 21,094/20,227)",
       col="#E69F00", cex=1.2, pos=4)
  text(1.95, 45,
       "SCZ CNV hits",   
       col="#009E73", cex=1.2, pos=4)
  points(c(2.47), c(45),
         pch=20, cex=1, col="#009E73")

  dev.off()

}

if (interactive() == F) {
  Main()
}
