# Supplementary material for: A burden of rare copy number variants in obsessive-compulsive disorder
Source: Mol Psychiatry. 2024 Oct 27;30(4):1510–7. doi: 10.1038/s41380-024-02763-7 (PMC11919692; doi:10.1038/s41380-024-02763-7)
Supplement: Supplementary file 4 — Analysis code [file 41380_2024_2763_MOESM4_ESM.zip › NORDiC_CNV_caco_2023/src/additional_analyses/format_bryois_gtex_files.py]

import sys

def main():
    ARGS = sys.argv[1:]
    if len(ARGS) != 3:
        print("format_bryois_gtex_files.py <NCBI37.3.gene.loc.extendedMHCexcluded> " + \
              "<top10.txt> <out.tsv>")
        sys.exit(1)
    gene_loc_file = ARGS[0]
    gtex_file = ARGS[1]
    out_tsv = ARGS[2]

    # read gene loc file and store entrez_id->gene_symbol
    entrez_id_to_gene_symbol = dict()
    in_fh = open(gene_loc_file, "r")
    for line in in_fh:
        data =line.rstrip().split("\t")
        entrez_id = data[0]
        gene_symbol = data[5]
        entrez_id_to_gene_symbol[entrez_id] = gene_symbol
    in_fh.close()

    # init output file
    out_fh = open(out_tsv, "w")
    out_fh.write("geneset_name\tgene_symbols\n")

    # read gtex file and get list of gene symbols per tissue
    in_fh = open(gtex_file, "r")
    for line in in_fh:
        data = line.rstrip().split("\t")
        tissue = data[0]
        tissue = tissue.replace('...',' - ')
        tissue = tissue.replace('.',' ')
        tissue = tissue.replace('  ',' ')
        tissue = "GTEx:" + tissue
        gene_symbols=[]
        for entrez_id_i in data[1:]:
            gene_symbol_i = entrez_id_to_gene_symbol[entrez_id_i]
            gene_symbols.append(gene_symbol_i)
        gene_symbols_str = ",".join(gene_symbols)
        out_fh.write(tissue + "\t" + gene_symbols_str + "\n")

    # close filehandles
    in_fh.close()
    out_fh.close()

    return

if __name__ == "__main__":
    main()
