# Supplementary material for: A burden of rare copy number variants in obsessive-compulsive disorder
Source: Mol Psychiatry. 2024 Oct 27;30(4):1510–7. doi: 10.1038/s41380-024-02763-7 (PMC11919692; doi:10.1038/s41380-024-02763-7)
Supplement: Supplementary file 4 — Analysis code [file 41380_2024_2763_MOESM4_ESM.zip › NORDiC_CNV_caco_2023/src/suppfigures_supptables/format_gene_sumstats.py]

import sys

def main():
    try:
        ARGS = sys.argv[1:]
        in_coords_bed = ARGS[0]
        in_tsv = ARGS[1]
    except:
        print("format_gene_sumstats.py <in.coords.bed> <in.tsv>")
        sys.exit(1)

    # get min/max pos per locus name from bed file along with chrom
    bed_fh = open(in_coords_bed, "r")
    start0end = dict()
    chroms = dict()
    for line in bed_fh:
        data = line.rstrip().split()
        [chrom, start0, end, namefull] = data[:4]
        # strip _DUP/_DEL off of name
        name = namefull.replace("_DUP", "")
        name = name.replace("_DEL", "")
        start0=int(start0)
        end=int(end)
        if name not in start0end:
            start0end[name] = [-float('inf'), float('inf')]
        if start0 > start0end[name][0]:
            start0end[name][0] = start0
        if end < start0end[name][1]:
            start0end[name][1] = end
        chroms[name] = chrom
    bed_fh.close()

    # rewrite input tsv so that locus name is chrom_minstart0_maxend (CDS exons)
    in_fh = open(in_tsv, "r")
    i = 0
    for line in in_fh:
        data = line.rstrip().split("\t")
        if i == 0:
            out = ['locus_name'] + data[1:] + ['locus_name_full']
        else:
            name0_cnvtype = data[0].split("_")
            name_0 = name0_cnvtype[0]
            cnvtype = name0_cnvtype[1]
            start0 = start0end[name_0][0]
            end = start0end[name_0][1]
            chrom = chroms[name_0]
            name_1 = chrom + "_" + str(start0+1) + "_" + str(end)+"_"+cnvtype
            out = [name_1] + data[1:] + [data[0]]
        out_str = "\t".join(out)
        print(out_str)
        i += 1
    in_fh.close()

    return

if __name__ == "__main__":
    main()
