# Supplementary material for: A burden of rare copy number variants in obsessive-compulsive disorder
Source: Mol Psychiatry. 2024 Oct 27;30(4):1510–7. doi: 10.1038/s41380-024-02763-7 (PMC11919692; doi:10.1038/s41380-024-02763-7)
Supplement: Supplementary file 4 — Analysis code [file 41380_2024_2763_MOESM4_ESM.zip › NORDiC_CNV_caco_2023/src/cnv_filtering/dup_validation_BAF.py]

import h5py
import argparse
import pybedtools
from collections import defaultdict
from collections import OrderedDict
import matplotlib.pyplot as plt
from numpy import isnan
import numpy 
from scipy.stats import gaussian_kde
# import seaborn as sb
from sklearn.neighbors import KernelDensity
from scipy.signal import find_peaks
from sklearn.cluster import MeanShift
from sklearn.metrics import silhouette_score
import pandas 
from sklearn.cluster import KMeans, estimate_bandwidth
from sklearn import metrics
# from sklearn_extra.cluster import KMedoids
from sklearn.mixture import GaussianMixture

def main():
    args = argparse.ArgumentParser()
    args.add_argument("--chroms", action="store", type=str, 
                      default="1,2,3,4,5,6,7,8,9,10,11,12,13,14,15,16,17,18,19,20,21,22",
                      help="set of chromosomes to store data for.")
    args.add_argument("--hom-baf-thresh", action="store", default=0.1,
                      type=float,
                      help="threshold for calling BAF homozygous")
    args.add_argument("--del-perc-hom-thresh", action="store", type=float,
                      default=None,
                      help="threshold for required percent of " + \
                           "vars in deletion locus to be homozygous")
    args.add_argument("--stop-loading-after-n-samples", default=None, type=int,
                      help="Stop loading after n samples. For testing purposes.")
    args.add_argument("--stop-running-after-n-calls", default=None, type=int,
                      help="Stop loading after n cnv calls. For testing purposes.")
    args.add_argument("--print-current-cnv", default=False, 
                      action='store_true', 
                      help='print iid / locus for current CNV to stdout.')
    args.add_argument("--hdf5-lrr-key", default="lrr", type=str,
                      help="key for lrr values in hdf5 file")
    args.add_argument("--hdf5-baf-key", default="baf", type=str,
                      help="key for baf values in hdf5 file")
    args.add_argument('--matplotlib-use', type=str, default=None,
                      help='non-default engine for matplotlib to use.')
    args.add_argument('--make-lrr-baf-plot', default=False, action="store_true",
                      help='for each cnv, plot lrr and baf')
    args.add_argument('--make-baf-density-plot', default=False, action="store_true",
                      help='for each cnv, plot BAFs and gaussian KDE of BAFs')
    args.add_argument('--baf-cluster-calling-method', default='k-medoids',
                      action='store',
                      choices=['meanshift','k-medoids','k-means'],
                      help='method used for calling cluster centers in BAFs')
    args.add_argument('--out-filtered-cnv', type=str, default=None,
                      action='store',
                      help='file to write filtered cnv callset to')
    args.add_argument("in_hdf5", type=str,
                      help="input hdf5 file with intensity data.")
    args.add_argument("in_cnv", type=str,
                      help="input cnv file, in either penncnv or bed format.")
    args.add_argument("outroot", type=str,
                      help="output file with metrics per cnv call.")
    args = args.parse_args()

    # make sure that matplotlib is correctly setup
    if args.matplotlib_use != None:
        import matplotlib
        matplotlib.use(args.matplotlib_use)

    # create filehandle for reading of hdf5
    h5_fh = h5py.File(args.in_hdf5, "r")
    
    # get group and dataset per iid
    # nongroups = args.nongroups.split(",")
    iid_group_dataset = dict()
    for group in h5_fh.keys():
        for dataset in h5_fh[group].keys():
            if isinstance(h5_fh[group][dataset], h5py.Group):
                for iid in h5_fh[group][dataset].keys():
                    iid_group_dataset[iid] = (group, dataset)
    
    # get LOCI
    marker_loci_beds = dict()
    marker_loci_chr = dict()
    marker_loci_pos = dict()
    marker_loci_ids = dict() 
    marker_loci_idx = dict()
    marker_loci_chrom_startend = dict()
    
    # dict to store results
    res_dict = {"group": [],
                "dataset": [],
                "iid": [],
                "interval": [],
                "cnvtype": [],
                "cnvlength": [],
                "nsnp": [],
                "nsnp_nan": [],
                "het": [],
                "hom": [],
                "n_baf_peaks": [],
                "baf_peak_centers": [],
                "passfail": []}
    
    for group in h5_fh.keys():
        print("Loading array marker info .. ("+ group + ")")
        marker_loci_chrom_startend[group] = dict()
        marker_startend = h5_fh[group]['CHROM_IDX']
        for i in range(marker_startend.shape[0]): 
            chrom = marker_startend[i, 0].decode("ascii")
            start = int(marker_startend[i, 1].decode("ascii"))
            end = int(marker_startend[i, 2].decode("ascii"))
            marker_loci_chrom_startend[group][chrom] = [start, end]

        # derive 1D arrays witih the following:
        # 1. chroms
        # 2. positions
        # 3. markerids
        marker_loci = h5_fh[group]['LOCI']  
        marker_loci_chr[group] = marker_loci[:, 0].astype('U13')
        marker_loci_pos[group] = marker_loci[:, 1].astype(int)
        marker_loci_ids[group] = marker_loci[:, 2].astype('U13')

        # form tree with chrom->position->idx
        marker_loci_idx[group] = dict()
        for i in range(len(marker_loci_chr[group])):
            if marker_loci_chr[group][i] not in marker_loci_idx[group]:
                marker_loci_idx[group][marker_loci_chr[group][i]] = dict()
            marker_loci_idx[group][marker_loci_chr[group][i]][marker_loci_pos[group][i]] = i
 
        print("done.")
    print("all marker data loaded.")

    # open filehandle to cnv
    cnv_fh = open(args.in_cnv, "r")
    cnv_call_i = 0
    i = 0
    for line in cnv_fh:
        i += 1
        data = line.rstrip().split()
        chrom = data[0]
        chrom = chrom.replace("chr","")
        start0 = int(data[1])
        start = start0 + 1
        end = int(data[2])
        interval = data[3]
        cnvtype = data[4]
        iid = data[5]

        # print current iid / locus to stdout
        if args.print_current_cnv: print(str(i) + ":" + iid + ", " + interval)

        # skip call if not duplication
        # if cnvtype != "DUP": continue

        # get dataset, group
        (group, dataset) = iid_group_dataset[iid]

        # get start and end idx
        start_idx = marker_loci_idx[group][chrom][start]
        end_idx = marker_loci_idx[group][chrom][end]
        positions = marker_loci_pos[group][start_idx:end_idx]

        # get bafs
        baf_x = h5_fh[group][dataset][iid][args.hdf5_baf_key][start_idx:end_idx]

        # get lrrs
        chrom_start_idx = marker_loci_chrom_startend[group][chrom][0]
        chrom_end_idx = marker_loci_chrom_startend[group][chrom][1]
        lrr_vals = h5_fh[group][dataset][iid][args.hdf5_lrr_key][chrom_start_idx:chrom_end_idx]
        lrr_x = h5_fh[group][dataset][iid][args.hdf5_lrr_key][start_idx:end_idx]
        lrr_vals = lrr_vals[isnan(lrr_vals)==False]
        lrr_mean = numpy.mean(lrr_vals)
        lrr_sd = numpy.std(lrr_vals)
        lrr_z_mean = numpy.mean((lrr_x - lrr_mean) / lrr_sd)

        # get bin counts, lrr z mean (noncarriers)
        """
        bin_counts_0 = [0] * len(bin_counts)
        lrr_0_z_means = []
        for iid_0 in h5_fh[group][dataset].keys():
            if iid_0 == iid: continue
            baf_0_x = h5_fh[group][dataset][iid_0]['baf'][start_idx:end_idx]
            bin_counts_0_x = baf_bins(baf_0_x)
            nan_count_0_x = bin_counts_0_x[-1]
            bin_counts_0_x = bin_counts_0_x[:-1]
            for i in range(len(bin_counts_0_x)):
                bin_counts_0[i] += bin_counts_0_x[i]
            # lrr_0_x = h5_fh[group][dataset][iid_0]['lrr'][start_idx:end_idx]
            # lrr_0_x = lrr_0_x[isnan(lrr_0_x)==False]
            # lrr_0_vals = h5_fh[group][dataset][iid_0]['lrr'][chrom_start_idx:chrom_end_idx]
            # lrr_0_vals = lrr_0_vals[isnan(lrr_0_vals)==False]
            # lrr_0_mean = numpy.mean(lrr_0_vals)
            # lrr_0_sd = numpy.std(lrr_0_vals)
            # lrr_0_z_mean = numpy.mean((lrr_0_x - lrr_0_mean) / lrr_0_sd)
            # lrr_0_z_means.append(lrr_0_z_mean)
        """

        # compute sumstats :
        # 1. noncarrier hom rate
        # 2. Z score of mean in locus for Z-transformed LLR
        # noncarrier_hom = (bin_counts_0[0] + bin_counts_0[-1]) / float(sum(bin_counts_0))
        # lrr_z = (lrr_z_mean - numpy.mean(lrr_0_z_means)) / numpy.std(lrr_0_z_means)

        # compute heterozygosity/homozygosity
        # het = float(bin_counts[2])/len(baf_y)
        # hom = float(bin_counts[0] + bin_counts[-1])/len(baf_y)
        # del_pass = (het < 0.05) and (hom > 0.95) and cnvtype == "DEL"
        # dup_pass = (het < 0.05) and cnvtype == "DUP"

        # get  BAF values, remove nan vals
        baf_x_vals = list(baf_x)
        baf_x_nonan = numpy.copy(baf_x)
        baf_x_nonan = baf_x_nonan[isnan(baf_x_nonan)==False]
        
        # get n vars where BAF is nan
        nan_count = len(baf_x) - len(baf_x_nonan)
        baf_x_nonan_vals = list(baf_x_nonan)

        # get n vars where BAF > hom_baf_thresh or < (1-hom_baf_thresh),
        # define as homozygosity
        baf_x_nonan_hom = numpy.copy(baf_x_nonan)
        baf_x_nonan_hom = baf_x_nonan_hom[(baf_x_nonan_hom > args.hom_baf_thresh) | (baf_x_nonan_hom < (1-args.hom_baf_thresh))]
        hom_count = len(baf_x_nonan_hom)
        hom_perc = float(hom_count) / len(baf_x_nonan)
        het_perc = 1 - hom_perc

        # silhouette_score(X, labels, *, metric='euclidean',
        # sample_size=None, random_state=None, **kwds)[source]

        # get cluster centers of BAF values
        baf_x_x = baf_x.reshape(-1, 1)
        baf_x_x_nonan = baf_x_nonan.reshape(-1, 1)
        
        # derive best-fit number of clusters and cluster centers
        k_methods=('k-means','k-medoids')
        bandwidth=0.10
        if args.baf_cluster_calling_method in k_methods:
            silhouette_score_max = -2
            silhouette_score_max_k = 1
            silhouette_score_max_mdl = None
            k_means_test = (2,3,4,5)
            # if cnvtype == "DEL": k_means_test=(2,3)
            # elif cnvtype == "DUP": k_means_test=(2,3,4,5)
            for k in k_means_test:    
                # init='random'
                # init='k-means++'
                if args.baf_cluster_calling_method == 'k-medoids':
                    mdl = KMedoids(n_clusters=k, init='build', random_state=1).fit(baf_x_x_nonan)
                else:
                    mdl = KMeans(n_clusters=k, init='random', random_state=1).fit(baf_x_x_nonan)
                labels = mdl.labels_
                sil_score = metrics.silhouette_score(baf_x_x_nonan, labels, metric='euclidean')
                if sil_score > silhouette_score_max:
                    silhouette_score_max = sil_score
                    silhouette_score_max_k = k
                    silhouette_score_max_mdl = mdl
            mdl = silhouette_score_max_mdl
        else:
            # bandwidth = estimate_bandwidth(baf_x_x_nonan)
            mdl = MeanShift(bandwidth=bandwidth).fit(baf_x_x_nonan)

        # get cluster centers
        RUN_SIMPLE=False
        if RUN_SIMPLE == False:

            # set bins based on k with max silhouette score
            bins = [0, 0.25, 0.333, 0.5, 0.666, 0.75, 1]
            # if silhouette_score_max_k == 4:
            #     bins = [0, 0.333, 0.666, 1]
            # elif silhouette_score_max_k == 5:
            #     bins = [0, 0.25, 0.5, 0.75, 1]

            cluster_centers_str = ";".join([str(x[0]) for x in mdl.cluster_centers_])
            baf_clusters = baf_bins(mdl.cluster_centers_, 
                                    bins=bins,
                                    return_nan_counts=False)
            print(baf_clusters)
            n_baf_peaks = sum(baf_clusters)

            # declare cnvs as pass or fail based on BAF metrics
            ispass = False
            if cnvtype == "DEL":
                ispass = False
                if silhouette_score_max_k == 2:
                    ispass = (baf_clusters[0]==1) and \
                             (baf_clusters[1]==0) and \
                             (baf_clusters[2]==0) and \
                             (baf_clusters[3]==0) and \
                             (baf_clusters[4]==0) and \
                             (baf_clusters[5]==0) and \
                             (baf_clusters[6]==1)
            elif cnvtype =="DUP":
                ispass = False
                if silhouette_score_max_k == 3:
                    ispass = (baf_clusters[0]==1) and \
                             (baf_clusters[3]==0) and \
                             (baf_clusters[6]==1) and \
                             ( (baf_clusters[1]==1 or baf_clusters[2]==1) or \
                               (baf_clusters[4]==1 or baf_clusters[5]==1) )
                if silhouette_score_max_k == 4:
                    ispass = (baf_clusters[0]==1) and \
                             (baf_clusters[3]==0) and \
                             (baf_clusters[6]==1) and \
                             ( (baf_clusters[1]==1 or baf_clusters[2]==1) and \
                               (baf_clusters[4]==1 or baf_clusters[5]==1) )
                
                elif silhouette_score_max_k == 5:
                    ispass = (baf_clusters[0]==1) and \
                             (baf_clusters[3]==1) and \
                             (baf_clusters[6]==1) and \
                             ( (baf_clusters[1]==1 or baf_clusters[2]==1) and \
                               (baf_clusters[4]==1 or baf_clusters[5]==1) )
 
            if ispass == True:
                passfail_str = "PASS"
            else:
                passfail_str = "FAIL"
        else:
            n_baf_peaks = silhouette_score_max_mdl
            cluster_centers_str = ";".join([str(x[0]) for x in mdl.cluster_centers_])
            ispass = False
            if cnvtype == "DEL":
                if n_baf_peaks == 2:
                    ispass = True
            elif cnvtype == "DUP":
                if n_baf_peaks == 4 or n_baf_peaks == 5:
                    ispass = True
            if ispass == True:
                passfail_str = "PASS" 
            else:
                passfail_str = "FAIL" 

        # make LRR/BAF plot
        if args.make_lrr_baf_plot == True:
            plt.figure()
            fig, axs = plt.subplots(2, sharex=True,
                                    figsize=(10, 5))

            # adjust spacing
            fig.tight_layout()
            
            if cnvtype == "DEL":
                axs[1].plot(positions, baf_x, '.b')
            elif cnvtype == "DUP":
                axs[1].plot(positions, baf_x, '.g')
            axs[1].axhline(y=0)
            axs[1].axhline(y=0.333)
            axs[1].axhline(y=0.5)
            axs[1].axhline(y=0.666)
            axs[1].axhline(y=1)
             
            if cnvtype == "DEL":
                axs[0].plot(positions, lrr_x, '.b')
            elif cnvtype == "DUP":
                axs[0].plot(positions, lrr_x, '.g')
            axs[0].set_ylim(-2, 2)
            axs[0].axhline(y=0)
            axs[0].axhline(y=numpy.mean(lrr_x), color='red')
            # axs[0].axhline(y=numpy.mean(lrr_0_z_means), color='green')
            plt.savefig(args.outroot + \
                        "." + ".".join([passfail_str, group, dataset, iid,
                                        chrom, str(start), str(end), "pdf"]))

            # close plot handle
            plt.close('all')
            

        if args.make_baf_density_plot == True:
            plt.figure()
            fig, axs = plt.subplots(2, sharex=False,
                                    figsize=(10, 5))
            # adjust spacing
            fig.tight_layout()
    
            # plot BAF values
            if cnvtype == "DEL":
                axs[0].plot(positions, baf_x, '.b')
            elif cnvtype == "DUP":
                axs[0].plot(positions, baf_x, '.g')
            axs[0].axhline(y=0.333)
            axs[0].axhline(y=0.5)
            axs[0].axhline(y=0.666)
            axs[0].axhline(y=1)

            # init gaussian kernel density plot of BAF values
            # axs[1] = sb.kdeplot(baf_x_nonan_vals, bw_adjust=0.15, fill = True)
            pandas.DataFrame(baf_x_nonan_vals).plot(kind='density',
                                                    ax=axs[1],
                                                    bw_method=bandwidth)

            # insert cluster centers into plot as vertical lines
            for i in mdl.cluster_centers_:
                axs[1].axvline(x=i)

            plt.savefig(args.outroot + \
                        "." + ".".join([passfail_str, group, dataset, iid,
                                        chrom, str(start), str(end), "density.pdf"]))


            # close pyplot intance
            plt.close('all')
            

        # write to output 
        res_dict["group"].append(iid_group_dataset[iid][0])
        res_dict["dataset"].append(iid_group_dataset[iid][1])
        res_dict["iid"].append(iid)
        res_dict["interval"].append(interval)
        res_dict["cnvtype"].append(cnvtype)
        res_dict["cnvlength"].append(str(end - start0))
        res_dict["nsnp"].append(str(len(baf_x)))
        res_dict["nsnp_nan"].append(str(nan_count))
        res_dict["het"].append(str(het_perc))
        res_dict["hom"].append(str(hom_perc))
        res_dict["n_baf_peaks"].append(str(n_baf_peaks))
        res_dict["baf_peak_centers"].append(cluster_centers_str)
        res_dict["passfail"].append(passfail_str)

        # increment call count by 1
        cnv_call_i += 1
        if args.stop_running_after_n_calls != None:
            if cnv_call_i >= args.stop_running_after_n_calls:
                quit()

    # convert results dict to dataframe
    res_df = pandas.DataFrame.from_dict(res_dict)
        
    # write results dict to tsv
    res_df.to_csv(path_or_buf=args.outroot + ".stats.tsv",
                  sep="\t", index=False,
                  header=True)

    # close cnv filehandle
    cnv_fh.close()

    # if desired by user, write filtered callset to file
    if args.out_filtered_cnv != None:
        # get iid/interval
        iid_interval_set = set([])
        for i in range(len(res_dict["iid"])):
            iid_i = res_dict["iid"][i]
            passfail_i = res_dict["passfail"][i]
            interval_i = res_dict["interval"][i]
            if passfail_i == "PASS":
                iid_interval_set.add(iid_i + " " + interval_i)
        
        # open filehandle to cnv
        cnv_fh = open(args.in_cnv, "r")
        out_fh = open(args.out_filtered_cnv, "w")
        for line in cnv_fh:
            line = line.rstrip()
            data = line.split()
            interval = data[3]
            iid = data[5]
            iid_interval =  iid + " " + interval
            if iid_interval in iid_interval_set:
                out_fh.write(line + "\n")
        
        # close filehandles
        out_fh.close()
        cnv_fh.close()

    return

def baf_bins(bafs, 
             bins=[0, 0.333, 0.5, 0.666, 1], 
             return_nan_counts=False):
    bin_counts = [0] * len(bins)
    n_nan = 0
    for i in range(len(bafs)):
        if isnan(bafs[i]):
            n_nan += 1
            continue
        binmin = float("inf")
        bin_idx = None
        for j in range(len(bins)):
            bindist = abs(bafs[i] - bins[j])
            if bindist < binmin:
                binmin = bindist
                bin_idx = j
        bin_counts[bin_idx] += 1
    if return_nan_counts == True:
        bin_counts.append(n_nan)
    return bin_counts

if __name__ == "__main__":
    main()
